# Supplementary material for: Efficient generation of complete sequences of MDR-encoding plasmids by rapid assembly of MinION barcoding sequencing data
Source: Gigascience. 2018 Jan 9;7(3):gix132. doi: 10.1093/gigascience/gix132 (PMC5848804; doi:10.1093/gigascience/gix132)
Supplement: Supplemental material [file gix132_supp.zip]

Archive with 6 entries (6 files):
- RB01-LZ135-CTX-128976-GBK(For review).gbk
- RB01-LZ135-NDM-90845-GBK(For review).gbk
- supplementary data 1-RB01 plasmids by Canu.fa
- supplementary data 2-twenty one plasmids.fa
- supplementary data 3-four long reads.fa
- Supplementary Table 1-R2.docx
