# Supplementary material for: Efficient generation of complete sequences of MDR-encoding plasmids by rapid assembly of MinION barcoding sequencing data
Source: Gigascience. 2018 Jan 9;7(3):gix132. doi: 10.1093/gigascience/gix132 (PMC5848804; doi:10.1093/gigascience/gix132)
Supplement: Supplemental material [file gix132_supp.zip › supplementary data 3-four long reads.fa]

>NDM-R1
GAAGTGGATTTCAGTTACGTATTGCTGAAGTTGTCGGTGTCTTTGTGGTTTTCCGCATTTGGTAAACACGCTTTCGCGTTTTCGTGCGCCACCGCTTCATTCGGCGCGATTTTTTGCTCCGGTGCGCTGCAAATGCGGGACAACGTAAGCACTTCCATTTCGCTCATCGCCGGCCCAGTCCGGGCTGCGAGTTCCATAACTTCAAGGTTTCCCTCAGCGCCTCGAATGAATCCTGTTCAGGAACCGGGTCGAGGCCCTCCGCTGCCGGACCTACCAAGAACACAGCATATGATCTCTTCTTTTTTTGTAAGCAGGATAAGCTGAATCAATGATCATGGCTGGCTCGAAGATGCCGCAAGAATGTATTGCGCTGCCATTCTCAAGTGCAGCTCGCGCTTAGCCGAGATAACGCCACGGGATGATGTCGTCATGCACGACAAGGGGTATTCATGAGCGTCTCGCTCTCGCGGGGAAAGCTCCGGCCTCCATGGATGTTGAGCAATGCTCGCCGCGTCGTTCTCAGCTTTACGGCCTGGCGACGGCAACAAATCAATATCGCTGTACATGGCTTCAGGCCGCCATCCACTGCAGACGTACAAATGCGACCCGTAACACGTTGATTCCAGATGGCGGCAGCAGCACCACCTCCTGATAGTTGGTTCGAATTTCGATGGTCACCGCCCTCATGATGTCTGGCGGGCGAAGCCGACCGCGGAATGCGGGTCGGCTTGATGCGGAACCAGAGCCAAAACGGATAGCAGATTTGGCGACGGGCGTAACCGTGAAAAAAACGCTGCGCCACCGGGCGGCACAGCGCGCAAAAACTGATAGCTGCTTGCGCGCTACGCAGGGCTAGAGGCCAAAAGACTGAAAACCTGCACCCCGGCCAATACGAGCGAAGCCCGGAAACAAAACAGGCACTGGAGTAACGCGCCTGAAAGCTAAATGCCGTTTGGTCATATGAATAAATAAGCTGGGTTTAAGTGTAGATTGCTAACGTTGGATAACGAGCCGGGCGCAGCGGAGGAACAAAATGCGCAGCATTTTGGCGTCCGTTGACGGAATGGTTAGCCGTTTCGACATAAACGGAGTGGAGTGTACGGAATGCAACGAAGATGGTTTCGGTTGGAACAAGCTCGAATTCTGTTTCGTTGAGCATTGGGAAGAAGGCGTCACCGAAGGTTTGATGTACTCAGATAGAAACACGCCGTGGAAGCGTGGTGAATCCCGCCAGAGTGTATATCTCAGCTCCGCCCGCGACGTAAGAGTTCATGCCGGTTCGGATGCCAAAGCGATAGCGATGCGACAGCGATTAAGAAACCTTCGCAGCCAGTGGCGGTGGTTAACAGCAGCGTGGATGCCAATGTGTTGACGTTCGGTAGAACGCCGATAGACTCAAACCTAAGCCCCATGACAACATTTTCCTCAGTGAGTCTGCGGCATCGCTTCTGCTCACCAGGAATTTTCGGGGATATTGGGACCGTACCCAATAACCCGGTGGCTCCGCGCAACAACAGAGATAAATGCGTACTGATTCAGTTCACCGCCAGCTAACTTTGTTTTAAGGGCGACTGCCCCCCCTGCTGCGCATGTATCGTTGCTGCTCCATAACATCAAATCGACCCCACGGCGTAACGCGCTTGGATGCCGAGGTATGGGCTAACACCAAAAAACGATCATAGCCATGAAAATACCCGCGCGCCGTTACCTGCTGCGTTCGGTCAGGTTCTGGACCAGTTGCGTGAGCGCATGCACGCTACTTGCATTACAATACCAGACAGGCTTATGTCCACTGGGTTCGTGCCAGCCTTCATCCGTTCCACGGTGTGCGTCACCCAGCTAACCTTGAGCCTTGGCAAGTCGAGCATTTCTGTCGGCTGGCGAACGACACAGGTTTCCGGTCTCACGCATCATCGAGCATTGGCAGCCTTGCTGTTCTTCACGGCAGGTGCGTGCGGATATCTGCGGCTTCAGGAGATCGGAAGATTTATCGGCCGTCGCGGCGCTTGCCACGGTGATGCTGACTTCCCGGATGAAGTGGTTCGCATCCTCGGTTTCTGGAGGCGAGCATCGTTTGTTCGCCCAGCAGCATGAACTTGGGCATGCGGATCGGTGAGGGTTGCAGCTGCGGGTCAGGATCTGGATTTCGATCACGGCCTCATCGTGCGGAGGGCAAGGGCTCCAGGATCAGACGCCCGTGTTACCCGGAAAGCTTGGCACCCAGCCTGCGCGAGCTATCGCGTCACGGGCATGGTGGCTGAGGACCGACAGACCCAGGGGCCACCGGCGGCGTTGCGCTTCCCCGACGCCCGCTGGCCGAGGTAATCCGCGCGCCACGGGCATTCACGGCCCGCGTGGTTCTGGGTTTGCGCAGCACACGCGATCGACCGATCCACGGGCGGTGTCGTGCATCTTAATCACATCGCGCCAGGAGCTGAACCTTTCAGCGCATGGCCTAAGGCATTAAGCAAATGGGGAACAACCGGGCATCACCGAAGCCCGCCACACGCACACCCTCCGCCTCGTTCAAACGGACCTTGCTCCGCAGGCACTGAGCCTGATTCAGCGTCGAGACAGCCGCGCACACGTCTTCATTCAAAGGAGCCTTACATTTGTTCAAAAATCTGCTTACAGGCCTCGCGGGGATCATAAAAGCTGAACTGACACCTTTTGCGTAGAAATGCGCACACATCCTCAATACCTTGATGAGTTGAAACCGTCTTCATGGATTCAAATCCCAGCGTGGCGCCGATTATCCGTTTCGGTTTTGCCATCACGCGATTCAATCACGTTGTTTGACGCCGTCTGTCGGTGTTCAACGTCAGACAATTTTCCGGCCTTCGCTTGTTTGAGCAGAGACAAGCGATATGGGCAGGCCGCTTTATCGTTGATGAATCGCGGGATCGCCGCTTCTTCGTTGGTTGCAGAAACCGGTATGCGGCTTTTTTGCTGTTACGGCCAGGAGAGATAAAAAAAAAAAATCGACAGTCGGCCCCGGCTGTCGACGGCAGTAGATACGTAGCGGCCATTGAGCGTCACGTAGGTTTCATCCGCTAATGCCGGGCAAGTCAGGGTGCAGTACCAGCCTGGCGCGTTTTTCCACATTTCAGGCGCAACGCTGAGACAACACGGTAAATCCGTGGAAGTGATCATTCTCCGCGTTCACAATAACACATCTCCTGCAGCTCACGGTAACTGATGCCCAAAATGTTGCAGTACCAACATGCAGCCCCACAAGTGATAATCACCTTTGAAAATGCCGGCTGAAATGGGTTCATGTGCAGCTCCATCATAAAGGGGGGGGATGATAAGTTTACCTTTATCACCACCGATATTTGCAACAGTGCCACTTCGACGACTACCTGCTGCCACGGCCGAGATTGCCACTTCAGAAAAGAAGCGCGAGCAGAATTACCCCGGCGCGAATCAAGCGAACAGCGACCAAAGTACGGAAGAGCGTTTGCATGCTGGACGAGCAGTTAGCCACCGTCACCGGCAAAAGGACAGCTTGAGCTGCGTGCGCTGCATCCCTCACCGAGTCAGGGCTGAAAATCACCCGCTGGATGCGGTGCCGGATCAGGCGCAGGCGCTGATCGACCAAACCGGCTGACCTGCGCCGCGCATCAGATCACCGACGCTGATGGACGTGGACGACTGGACGGGCTTCAACCACTTCACCCGCCGAAGGACGGGGCCGGACAAGACAGGACGCGTTGCTGCTGTCCGCAATCCTCGACCGCGATCGAAAACCTCAGGCTGACCAATTATTTGAGTCGAGGCCCCGGCTGTTCACGCAAGCTGTCGGCTGCAGGCGCATCCGCGACGAAACCTATTCGGCGGCCCGGCTGGTCGGCCACCAGTATCGCCACGCCTTTGCCGCCCGCCGGGCGACCTGGCGCGACCTCACCTCATCCTCCGATATTACGCTTCGCGGGTGGCCGGGCAGGCACCGGGCACGTCAGCCAGTACCGGTAGCAGAGCCGGGACGGCTGTTCTATACCCTTGTCTCCGACCGAGCAGCGCCGCGTTCCAGCGCCCGCGTGGTGAATGTCGGCGTCCGCGATTCCACCTATTGTGTTGCTCGACGGTACCAGCAGCACCCCACGTTCGACCTGCGGATCGAGGGCACTACACCGACGACCGGCCTCACCGATCACGTCTTTGCCCTGATGCATAACTGGGCTCGCTTCGCGCCGCGCATCCGCGACCTCAGCGAAACCAAGCTGTACGTGCCGCACGGGCGTGCTGTTCTACCGACGTTGCGCCCCGCTGATCACCTGAACATCAACGCGACGTGCCCTGGGACGACATCCTGCGCACGCTGGCCAGCTCGATCAAGCAGGGCACCGTCACCCGCCTCGCTGATGCTGCGCAAGCTCGGCAGCTACCACCCGCACCAAACGGACTGGCCGTGGCCCTGCGCGAGCTGGAGCGGATCGAGCGCTGTTCATCTGGACTGGCTGCAAAGTGTTGAACTGCGCCGCCGCGTACGTACCGGCCTGAACAGGTGAAGACGCGCAACTCGCTGGCGGGGCGATTCAACCGCGGAAATCAGGGATCGGGCTTCGAGCAGCAACGCTATGTCTGCAGACCCAGCGGCCTCAACACGGTGACGGCCTTTATCGTGCTGGCGGTACGATGTACTGGAACACCAGGGGGTTGACGTCGGGCCAGCGACCGGTGGACGGGCGAGCTGCTGCAATTCCTGTCGCTGGGCTGGAACTTTTATCAACCTAACCGGCGTTACGTCTGGCGGCAGAGCCGCGCAGACTGGAAAGACAGGAAGTTTCGACGCACCCGGATGTGAAGAAACCTTAGCGTACGATTTTCGAATTCTGCGGGCTCCCTAAAATGAATATAAATAGACCAGAATAGGGTTATTGTAGTTTTATGTCACTTTACAGCAATTCCTATGTTGCGTCCATACTTGCATCTGAAGGCCTGAAGAGGAAAGGATATCTAACGTTGGCCTTGATGGGAACAATTTTGTATAATAAGTATGGTTAACGACATCCTCCATTACCATATGGTCTGCAGTTCTTACAACGGTACTGAAAATTAAGTGGACGTCAAGAAAATCATTTTATGCGAAGAGTCCGGTAATATATCTGGTCTACGTCTGTAAATGGAACATAATAAAAAAGGATAATAGGTTAAAAAATAGATACTGAATGGATAAAAAAAGCTTGGCTTTGGATTTTTGCTCCTGCAAAAGCTAATGCGTGACCTTGGACAACCTAAAAGCTTATGTTAAGTACGTAGGTGCAATGGGGTTGAGGGGCAAGGGGATGACCGATAGAGCAGATAAGTAAAATTGCTCCGAAAAGGTAACACAAAAGAAGATACGGTATATCTTTAATGAGGGTCATCCCACCTTCAAGAAATAGTCTCTATTGTAGTATATGGAAACTAAAAGATAAGCTATATACCATATGATTTTGAATTGCATGGAAGGGGATATATAGAAAACTCCGGCATTTATCTTCGAGTTTATTATTATCTGATCCCAGATCATACAATGCGAAATATTACATTTTACCGAGGTTCTGTCATAGCGTTTTGTCATAAAGCAAATTCAGAAGAAAATATTTTTATTCGGAGCATGTATTATTCACATGTTCAATCTCCGCTTGAAATTTTCAGTACTGACAGCAACCAGGTGATGAGACATCTTTCTATATTCATCTGGATGTATTAAAGAAGTTGGACTCAAAAAAACACAGTAAGTACTATGCCAACTTTTGAAAAAGCACGTGAAAGTTACCACAGATACTATGGTTAGAAACCACTGCAGGGAGAACATCAAGTGGCGCAAAACTAGACCGCCGGAACCGGGACGCTTACTGATGGACAGTCATCGCAATGATATCTTGGTTAGCTTGGATAGAACAACACAGTGTGGACTGTCATTCTTGATGTGCCCACATATCGCAGCGCTCTGTCAGGCTCTCTATGGGGTCAGTTTGGATAGAGAATTATTGTACACGGCAGAAGCTACTGTTTTTTTGGCTGGGCTTGCCTGTCACATGTGAAGTAAACAACAGCTGGCTGGTAGCGGCTTTTTTTCCGTTTATCCCGACAAAAAAAAAGCTCAATGGCGGATTTTTTTGTTTTCAGTAAACATGTTTCATCTCCTGAGTCCAATCGTCCGCATCCCGTACCGTCTTATATCACTGGCATGACAAAAGACGCAGAGGCCATCAGTCTGACATTTGCGTCTTTATCCCGGGCATTCAGCCGCCGGAGCCCTCTCGGTCGTGGCCGCCTGCAGGAGACGGTTCCGTTCTTCAGCTAAAATACGCTCATAGCGCCGCGAACTGAAACGCTTTTCTCCCCCCTCCATTTGACGGCATAGCCAGTGCCTTCATCGAATACTGCAGTGCACCACTGCACCAGAGTCTGAGATACAGGCCTGTGCGTCATTGCTGCTGCCCGTCTTCTTCTGCATCGCCGTTAACCACTAGGGGCAGAGTGCGACACGATAATCAACTGCCGTTTTCTTGTTCGACATGATGGCGAGAGGATCACGCTCATGCTCAGCATCAGGCGGTGAGTCATCCTCAGTTGATCAGTAGTAGGATCGGTGCCATAGGATGAAGGAACTGCAGCATACTCGCTCCCCTTTTTTGCCCCGGAGAAGCAAAGAGAGCATGTCTTTTCCATCGCCCCCAGTCAGTAACGGCATGTGGCCAAATCAGAGTTACCAGCATTGCAGGCATCCCTTGGTCGGTGAGTATTCAGACTCTGGGAGACGATTCGGAAAGACAAGAGGCCGCGCAGCCTCTGGTCCCATCCAGCCGGATGCTGTGATGCAGCGCTTTCAGCCTCGTCCAGCGCCCTGTATTTTTTCTCTGTTGCGGCAGGCAGCAGGCTGGTTTCCCGGACGTTCAAAGTCGCTCGTGTCCGCTCCCGTCACTGTTATCGTGAATGCGTTCGAAAATTACTGATGCCGGTGACGATCTGAAGTGACCAGATATCTTCATGGGGCGCAGAGGGAAGAATTTTGATTTCCAGAGCGCTGAGCACGACAGGGGAGGAGCGCCTTCCGGGTTATCTGTCAATGGGCTTCTACAATGGGCACGCATTTCCAGCCAGCAACTGCTCAGGTAACAGAGGCGAGATCGCCCCATCAAGACAAATCGTAATTTCTCAGCTCATTTTCAGTGACTCACAGCGTGCCATCAGTTCGTTGAGAACATCAGGGATTACAAGCCCTCTGGCCACCGAAGTAACTACTTTCTACATTTGCTTTCACGGTCACTCTGCTGTTCGGAGACAGCAAAGATTTGCTCTCTCTGATACTGCAGCTGGCCTTATTCTGCGGGAGAGTATTGAGCCGCTGGTCTCTATTACTATATTGCACAGATGACGAGCGCGCCATAAATACTGCATCAGCGAACCGGAAGGTTTCGGCAGGATATCGGATCTCTGCAGCAGTTCTTCTGCCAGAGCCTGAATGGCTGCAATACCGCCGCTCAAAGTGCTCGGGGGTGGGTTGTACGGACAGCTCGTTTTCTGGCGGGCCGCTGTCTCTTGCAAACCGGATAATGGGCGCTTGACTGCAGCTGACTGACGACTTCGGCATCCGATGGCATTCCCCCACACGGCGAATCCGCGCTACCCCACTGTCTGGCACGCAGGCCCCACGGCATTGATTTGTTCATTCAGATATTCCTTTCCAGCTGATCTGGCGCTCTTTCGAGCCGTTGTTAACCACCGGGCTCTCATCTCTGAACGCGCAGGAGTGCACCGGTATCGACCGGCTCAAAAGCCCAGGCATTTTTCTGGCTGTAAATCGAGAGTGGAGAAACAGTCCGGCCGACCGGTGACGCAATCAGGCATCAAATTCTCCGTCACTGAGATATGTTAATTCATGCTTACTGTCTGGGAGTCGCCAGGCCGGAAATCTGTGCCTTCTTTGTGGAAGAAATACATTCGATGAAGGAATCCGCTTCCATCCCGTCCGAAGATGAACTGGTCAGCTTACTCCCACGGGTCGCAGTGAGACCTTCTGTTTTGCGCATTACCCAGGGTGAATGCTCAATGAGCGTGGACTTCTCCGCTGCCTCTTGAAGGCCGTTACAGCCTGGGAGCAATTTGAATTCACCGGGCCGAAGATCTGACCCACAGGATGGCATTGGCGGGTTCTGGGCTTTCAGGCTGCCAATGACGCAGGTTCCTCGGAGAACTGATCGACAGCAGTTTTTCCGGATCGAGCAGTGCATGCCTGATCCGTCAAATCAGGGGATGACATTTCAGCCAACGGGGTTCGCATGCCAGCTTGTTCAGGGGCGTGGTGCGCATCAGAGCCACGTAGCCACGGTAAATTATCAATCAGCCCGTGGTTTTATCAGTACGATATCCTCCACCGTGTCGAATCTCGGCAACGCAGGGACTTTCCTGAAAGGCTGCGGTGAGCTCTGCCTGATTGTCAGACTTAAGTTTTACCTTTGGCTGCATCAATGTGCGCAGGAATACAAGAAACGGCAGCGGATTACGGCGGATATTACTGATGATGCCGGCGATTGATTAGAGAACGAGCTGATGGTTGGGACTTCTACTCGGAATGACAATGTCCACTGGGCCAGAAACGCTTTCCACATCGGCACTTGTACTGTTAGTGTACGCTTTGTAGAATATACACCGGTCGCTGTCAGTTCAACCCCCAGAGTGTCGGTGGCGAAATTCCGGCAGGTCGCGTGCTGGCGTTGGGACATATTCTCAACTCATACGTCAGCCAGGGCTCCGCTTCATTGCCGATCGCTGATTACAACACAATCGACATGCTGTTTCATATAAGCCGAAGCCACTCTGGGGCTGATGTCAGGAATTTTGTAATCATGCACGAAGCCGGAGTATAGTTATGAAAATCAAATTTATACCAGCGCGAACCTACCATAACGGACAGCACTGAGGGTATTTCTGAGAGTCCACTCACTATATAAGAAAACAAAGGCTATCTGTCTGACCTAATCCCAATGGAAATGTAACGAAGTCTTATAGCTAATCCGGTTAAATGTATAACCCGGAATAGAATTCCCTTAAGACTCACGATAATTCTTTCGGAGATGTCAAGCGTCCCCGGCAAAGAACTCAATGATTACGGCGTTACATTGATGTGTGTTCTGCTCACCCGCCAATAGATTCGCTGGTCTGGTGAATCTACAGTACCAATCATCAAGGATGATAATTTCATGACCGAACCATTAAACCTGCGGACGACGTTGTCAGGCAGCACACAGTCCCCGTTTTTACTGAAGCACTTCAGCAAGCCGGTAAAGGGAAAACGCCAGCGTTTACCTTTGATAAAGGCTTTGCCGGGCGTGTATGCCACCAACCGCCGGATGACGCCACCGTCAGTGCGTTCACAGCTTCGATAATCACCCTCAACGATTCAGTCTTGAACCGTTGACGGGATTCTGAACATGACGCAACTTTCCGGTCATTCGGCCTACTGAACATAAGGGACATTCGCCGGCTGACGAAGATGACCGCTACAAGCTGGCCGTGTTTCGCGCCGTGCAGCGCGCATTACCTTCGGTGAAATGGACGTATCTGCCTCGGTATGATTTCGGTGCTGACTGATAAGCTGGCGGCAATGGGCGTGACTGAGGAGCAGGCAGGAGAAACTCTGGGTTTTATCGCCCGGGGGCGATACCAAAATTTTCTGCGGCAGCTTGTCAGCAGGTAATGCCAAGCTTACCACTAGTAAGGACTGGTACTGGAAACCGGGCCAGAACATCCGTTCTATGTGTCGAACAATCCTGGTACTGGAGAACCTGGCGACTTCGGTGTGTACGGATGTATCGGCTTCGCCGTGCCCGGCATACACAAATCTATCTGCTTACCAATAATCGCGACATGATGCTGGCGAATATTGCCCTTCCATCCGTGAACAGAAGGACGTGAAAACTTAGCATCTCCTTCATCTTATTGTGCCAGAGCGCCGGATCTAATCCGCGTCGCCCGTTTGAGAAAATGCTCGAGCATGTCAACAGAGCATACGGACTATCTTTATGCCACTTTCTGCAGAAAATGCTGATACATTATAACGCGCTGCAGGTGGGTATGCTGAACAGTACGTGTTCACCGCGTTGTGGTCACTTTCTCTGGCTACGAAAGATGCTTTAATGCGGCGGGTGATACGTGCTGGACCGGGCCGCGGTTTGTGCAGAGGAGCAACTTCGGTCAGCGCAGTGCCGCAAAATGCCGATGTCCGTTCAGGACGACCCCATAAATGTAACTCTGTCATACGTTAAATAGCGGCCCTCCATCACGGCCCGGCTGCAGGTAAGTCTTCAACCGCGTACAGCAATTTTCATTGCTGACAGACCGACATCCTGTGCGGGACAGGAGGTACTGGAGAATATCTGGTCCCTCTAATGCGATTCATTTTATTCATCTTTAATTTGTGGATTCACAATGAGGAACCGTGCCGTATTCATCGTTCGTTTTCTATCAGGTAAGATAAGCGGCTACACGACCACGCGGGCGTTGAATTCCCGTAGTATGCTCCATTATCGCTGCCGAGGCGTGGCGAGAATATCTGCGAAATCTTCGATATCTGGTGTTATCCCACATGACGCGATCAGCTATTTTCCTCTACGTCAGCAGTATCCGGATGCGTTATGTGAAGGCATAAACCTCTTGAAAACGGGCATCAAGATCGCTGGATTTGGCTATTTTATCATCATCAACATGGTATATGAATACGGTGTTTTCCGTGACTGGCGGGCAACATATCGCGCTCAGGCTGGCAAACAACCTCAAAAACGTTATTGCCAGACTTGCAGGCTCACCAAAGTTTGATTATTGGTATAAGTGCCGTGAAAATAATTTCATAATAACGACGCTGTATTTATTTTATCAATAATTGCCAGCCAAAATAGCAGTTAAAGTTCACTATCAGCCTGATGGATAAGGGAACTCAATAATTAATTAATTTATTAGCTTCATCGCATTTTTGGTCTCTTCATCACTTTTTGCTCTTGTTGTGAAGAAGGTGACTATTGAAATTAAAATCGTATCTCTTTTGGAAATAACGATCTCAATATATATTTACGATATCGAAAATGTGGTTTCTTTCTGTCAGCAGATTCACATAAAGGAAAGTACAGGATCTTGTCTGTATAAGGCCAGACCTGCCGTCAGTGCAGCCCGGTTAAGGCGGCTGCGTTGCTGCGAGTGCGTGCAATCCAGTGACTCTCACAAACAATTTTATCTGTTTGAATTTACATCTGGATTTAGCTTAAAGGCAATGGTTCTGCGCTTGTCCATCATTAATTACCTATGAGATACATACCGTGCTAAATCATATTGAGAGTTATTGGTTTTAAAAACGTTCATCACGAATCTGTGTGTGTTTTTTTACTGCATCACATATTAATTCACTGCGCCACCGCCTATAACCATAACATAGTATAGCAGAAAATTCATTGACGTATTTAATACGTTGCTCAAGTTTACGAAATTCTTCATTCCTGCATTGCTTCGGTGATATTGTTCTTTGTTCTCATCATTAATTCGTTGCTTCAGATAGTTATTATCTTTTTCTGTGAATGATTATATCGTCAGCAAGATAGCTACTTACTTTCCTTTTGTTCTCACCAGAGAAAGGGGCATCTTTACTGCAGTGTAAAGAGACACCAGAGATGGTCTCTGCGTATATTTTACTGATCCCCATTAATTTCCCCATTACCACAAGAAATATCTAATGTAGTGCTGAGATCTATAATTGGCAAAAGTCAACTCATCTAACATGAACTTCATAACCTGCGGTATATAGATTCAGGCATGACTTTATCTTTTATTGTGAGATATGTCGCCATTTAATGGTATTTTCGGAAGTTTGCTTTCTTACGTATTTTCGGCATATTGGGTTGGTTATTTCTGTCTTAATACTCTGTCGAGAATTGTGCAAACTCCGCCCCTAAACACCGGCAGACCTTCAGTAGGCGTGATGCACCTTGACATTAACGTCACTGTATTGCCATGCGATGTGGGTTGACTACGGCATCCGGAGCTGATTGGATCAAATGAATACTGTTCGCCGTTCGGTGTGTAGTTAAAGACAGCATCACCAAAAGACTGCCCACTCGCGTTTGAAGCTGTTCGGGCTAATGTGCTGTTTAATTGTTCCGTCGTTTTCCTGCCACTGTAGTTTGATGTTTGTTCGTCATCAATAAGATACCAACATTTATAAAACTCATATGGTGTTTTGTGAACACATGCTTTTGATTGTTTAAGGGTTTTAAATGGGAGTTTGTCAGAGTTACCCCATTTTGACTGATCAATGATTGTTTGTATTGTTTTTTGGGTTTATTATGGTGTGTTTTACGGGTTGTTTTGGGTTTTATTTGGCGGGTAACAAAAGATGTCGCTGTGCTTCTCTTTTTTACTGCGCCGGCTGACGCGGCGCGGCAGGAACGCTGCCTGTGGTCGGTGTCCCTAACGTCCGAAGCCGGGCACGGGACGGGCTTTACCGCTCTGACTGTCGACGGTGTACGCCAACCTGTCGCCCTTTCACCGATGAATGCCCTTCAAAGCCGCTTTCTGGCGGCATATCATCGCCATCAGAAGACGACGACGACATCCGCAGTCGAAACTGACCGTTACCGGACGCGATGAACAGCCACAGGCAGCGGAAGACGGGCGCCAGGGCGCCACTCCGTGCCCTCAACAGAAGGAGGAGTGCTGTTATGTCCCGTTTATCTGGGTGACTGCGTGCGTGTTATGGCCACGATTCTGGAATAGCGCCACAGTTTCGCATCTTAACCGACCACCGCCTCTCGTTGGTTTTCGTGTTGACCGTTCCGGGCGCACCATTGCCATTGACGTTAACGATGACGGCTGCAACCTGCCAGTAATGGGATGTACCGCGTACTAAAAAAAAAGATGCGCTGATGGGCGGAGTTTCTGAAAACGGAACCGTGATGACCGCTGGCAGCTGGAAACGCGCCGGATTCAACTGGCAGAACTGTGTTCACCAAAAGCCACATCAAATCTGCGTATCGCGTACCGTCACGAATGCGCCTATATCTGCACGGCAAAGGCCAGATCAGCGCTACGCTGCCTATCGAAGCCGATACCGACGTGCTGGTGGAAATATTCGGGCAACCGCCATCACCGACAGACCTGTTACCGGCCGCTGATTGAGAGCTTCACGCAGACATGGTGTGCTGAACCAAAGGCTGCTGGCGGCTCAACCTGTGTGGCTGCCCTTCAGTCCGGACGATATATCGGGCATCACGAACTGCTTGAACAGTATCCTGCGTGCCGGACAGCAACATACGACTGGCCACCGATGCAACAGACCATGCAACAGGGGCCGCCGGAGAATGATAACTGGTTGAACCGGAGGCTGCGGCCAAAAAAATGATTTAGCATGCTGGCCACGAAAACCTTCGTGCTGAAGTGGCGGGTGGCCAATGCCATGTGACCTTCAGACGGTTGAACGATATGGAACGCGTCGCTTTGAATTCCGATGTGTAAATCGAACGCGGCACGCCAGACGCTGTATCGCCAATCGCCTGTTCTTAAGGCATACGAAATTGTGAACTGAATGCGTGCTTCAAGATTAAGGGGGCAGAAATGTGAACATACGAAACATACTCTGCCGAACTGGAAGCTTTAAAGTATCAGGAGAACACGCCATGATGCTGGTTATCTGGTCTCCGGAAGAGGTCCCAGTGGCTGACGATGAAATTTCTCTGACCACGGTCATGAAATCCGGGCCGTCGCATGGAGGACATCCCGCTGGAAGACAGAGGACTGAATCCGGTATTTCTTCCGCCGCGGTGATGAATTATCCAGCAGCTTTGTGGTGAAAACCCGCCGGTGACCGTCCCTGCTGAACTGCTGGCGTCCCTGAGTTAGACCGCTGAACAGGCACTGTGGAAACGTGAGTGAATACACTTGTGACTAACGGCCTCGTGGATGGGCTCCCAGGTCGTCGCCGCCGACGGGCGGAAGTGGTTAATCAAGGTACGCCCTGCTGAAAACAACACGCGAAACGACGACTGATGTTATCGCCCGCCCATACGGCTGAGCGACGATTCGAAGACCATGAAGATCATGAACAGAACGCTGAATGCTGATTTGTCACTTACGCCCGTAACCTGCTGCTGGCGCAGGGCTGGAAGAGGGCTGGATGTTGACAGCGAAATCCGAACCATCCGGGCTGGATCAGCCTTTACGTGCGGCTGGATGCGCTGACGGCGTTGCCGCTCCAGCCGTCACGGCGGCGTGCCACCGCACGGCCTCTGCCATTCAACTGACGGAACCGGGCGGAACTTGTTCTGTCCGGCAGTCAGTGAACGGTCGCTGCCGACGCTTCCGGCAGACGGAACTTACAGTGTCTTTCCCGTATGCCGGTGGCTGGCAGAAGACGAAATCAGAGGCTGTACTGCGGCGGTGCGCGATGCAATACCGAAGCATCTGATGCAATTAGCCGAATGATGCGCAGCGTATCCGGGCAGCGCCCCAGCCACCACCGGTCAGGTTGCTGACCGCCAGACGCGCCGCTTTCGTCTGGTTGTGAAGGCGCGATCACCCCTGCTGGCTCGATGAAGATGACGAAAACCTGCCCGTGGTGCTCGATGCCATCAATGAACCGGGGAGCGTTTTCGTCGGTGAAGTATGCAGACGATTGTATTGAGCATATCTGTCAGTCAGGCTGGCCTGCGATGTGCTGCGTATACCGGACCGCCCGCCGCTGGTTTGACCGTGGTGTTCTGCAGGAGTGGTCGAGAGAAGCCCGGGTAGAAATCACCAACATGGCGGATGCCACGGCAAAAATCAGGGACTAAAGGAAATCGCCACTCATCCGCTTTACCAGCCATGCAGGCGCGGCCTTGTCGGGTTCAGTTACATGGCCCGCTATTGTCGTGTGCGGGGCTGTGCCCAGGCTCGCCTCCGCATCTTAGTCGGGCTGGCAGGGGATGCAGGGGTACACACGCTTCGCCGCTGCGGTCACCACGGTCCCTCCCTTCCATTTTCCGCCGTGATTTTCGGTCGTTCACCCGCTCGTTCACGCGGTCTCACCTTTCTCTCCATGTCCGTGTTAGATCGAACGCGGCTTCCTTCGCCCTGTGCATCCCGCCTTATCGCCGGCTTTTTTTATGGGCTGGCACCGCCCGGTGTCGCGGAATATCATGAATAACGGAGGAAAACATCGGCTACAATATGAAACCTGTCGCTCTGAGATGTTGAAGGGTGCCGTCTCTCCTTTCTGCCTGTTTGGCAACGATTTTCATGCCGAAGGCGTATGTGTACGCGCTGGCGAAAAATGATGCCGGAGATCAGGGGCTTCTGGCACTAATCCGCCTGCCGGTGGCGGTTATGATGCCGGATGGCGACCATTTCCACATGATGAACGGTGCAAACTGGTTTACGACCGTACCGGCATTAGTCAATACCGCAGGCATCATCACTACCTCCCCTTGTGATTAACCGCCAGTTGTGAAAACAGCCTGCGACAGCGGGGATGCGAGACTTATTATTTACCGGATGCGCGATGCGGTTGTGGCGTCACATCAATTTCACCCTGGAAAATGCAACGCGATTTGCAGCACTGGACTGATTAACGGACGGGGCGGCAATGCCGCCCCTGTAAAGGAACGAACACATGCTGTATGACCAAAGAAATCATCCGCGATGTACTGGATACAGACGTGCCGGTTGAATACGCGTTTTGCCGTGGTGCTGACGAGGGGATAACGTCACATAACGAGACTGGAACCTGTCAGACGATGAGCTGAAACCGTCATCGCTTGACTGGACGACGGTACGAGCATAGTGCGGATGTCCGGTGTTCGGCATTGTTCGTGAACTGATGGAAGAAAAGCGCGCCAGCCGTCAGGTGACAATCCAGCGGTGATGCTGGAAAAAAAGTGACGCTGGCAGGCAGTGAAATGAAACGCCTGTATGCCGCAATCGGGAGGTGAGAACGGGGCGACGGTGACATTCGTCAGGGAGGAACGCGAAGCAATGGACGTTGTGTTACAGGCGCTGGACGGGGAGACGATGTCATGAATATCAACACCAAAACCCGCGAAAAGATTCACCGTAAATTACAGGGCCGTTATACGCGGCGTCATTGAAATGGGGCGAGAAACCGCTCACCACCACCGGGTGATGAAATCTGCGATTTTGTGATGAATCAGGCGGTTTTCACCGGGCGGTCACTACATCTTACAGGGGCCTTGAAACACTAAGGTGATACAGGGGCAGGCGATTTGAGGCCCAGATCCTGAACGAAAACCCACAGGCTGACGCCTACCGGAAGGAAGCAGGCCACTGGCGTCGCCCCGTTACCCTTCCCGTGTGATGTCTGACTCAGGAGTGTTTCTTTCTTATGTTATGGAACTGTTCTGATGTTGTTGTTCGCTTATCTGCTGCTCTGATTCTGACTACTGCAGTGTTCTGTCTGCCGGGTCGGGTAGCAGCGGCACGGTGCGCACCCGCGCTCTAAGAACGGAGGCGTGCGGTTTCCCCGCACTCCATATTTCAAGCCTTTATAAAGTGCTCGGTGAGCACCGGCTTCCTGCTGTATGACTGTCAGTGTAGTTCGAGGATGCTAACAACTCGAGATTGGTCCGGTTCGTGCTGCCGCCCACTTCTTTCGATCCGGTGATGCTGCTATTCCTCGGTCTGGTTGGTTATGGGTTATTCACCTGCGGACATCTTTCCCACCTCTTCAAGTTGAACTACTGTCTTCATCTTCTTTGATTTGCCTTTCCAGATTAGATCAGACGACGTTCCAGTAGATTTCCATTCCACGAGGGTGTGTATGGTGTTGCTTCATCTTTTGATTTTTTATATGGCGCTTTATCGGTGTTTCATTGCCCGGAAGAGTCAGAATTTTCCTTCCGGGGTTATGGCTAGATCAGCGCCTGCCTTCCAAAGGAGAAATAGTCCGACGATCCACCTGAAACCCTTTTCGGGGTGCCTTCTTTTCGCCGCCTGGCTCGCCAGATTTGGGTGTCGGTATAATTAAATGTTCCTTTTCCATACGACGTGTCGGTGATCGTCAGCCATCCCAGATTACGGGTTTGCTTCCAGCCTGGCATCCGGTTTCCATGCCGGGAGCGTCGGATTGCGTTTAATTATTTCTCTGACTTTACAGAGGAAGTTCTTCTTTCTTCGACGGTTTTAATCAGCATTTTACCGTTGTACTCCTGACGTTCTGCCCCTAAAGTCGAAGCCTTTATCTGTAATATTAGCAATCTTTTTTTTCTTCCGACGGTTCCAGCCTCGTTCGCGCATGGCTGCAATCAGTGGTCTGACCTCATTTTCAGCTTAATTCACGGGGCTGCGGGTAAATCATCAACGCGCTCTCATAATTTTTTTTGGTGCTTTGCACTGTGATAACCACTTTTTTTTCTGAACGTTTCATCAGTTCTTCTCCAGTCCCGAGCCATGTTGTTGGCGAGCAGGGGAGATACTTGATGCCTCCCTGCGGTTCCTCCGCTGTTCGTATGGTTAAACACGCGCCTCTTTCATGTAACCTGCTGTATTTTAGCAGTCTCACTGTCCATCGGAATATGGGAAGCAGCCAGTCATGGCCGATGTTGTATCGAAACGCCCGCTTTAGCCATCAGCACTCAGTATCCATTTTGGGCGATACTTTCTGCTCATCAGAAAAATGGACTCAATGGCGTCATCATGCGTGCTGCGCATTGGTCTGAAACCGCGAAAGCTGTTACTTGGTCGCCGGTCTCGGATACGGGTTCCAGAGCCAGCAGCCACAGTGCCTGCATGGCCGGATCCCTCATTATTAGGTATGCCCAGCGGTCGCGTTTTGCCGTTTGATTTTTTTGGGATATGTATTCGCCGTGGCTGGCGGCCTGTAACCACACAGATTCAGGCTGCCGCCATTCCTTCCCCATTTTCTCCTTCGGTGTGACCGCCATATTTTTCCGTCAATACCGGTGTCGCTTTTACCGGTATTTTCAGTTCCGCCTGTAGCCACGGCTTTATGCGGAGAATGAGCAGGTGAGTGCGCTGTGGATCTCTGACCTGCCGCCGGTATTTGCTGTCGAGTTGCCTTTTGCGATCCATGTGGCTATGGCTTTCGCCCGGGCATGTGCTTTTCAGTCTGTCTATGGTGTGCCAGCCTGGTGGTGTAACATCGTGGACACACTGATGTGTATTCACACGCTTGATATCCTTTTGACTGCTTTACAGCAATACAGTTAAGACGAGACGGAGAGTCTGCCGCGCGTCGAGGAGACCTGCCCAGCCTGTCAGTCGTACAACCGGGCGTTTGCTTTCCGTCCTCCTCTGCCCGCACCGCCTACAGTGTTCCTTACGGTTCCTGCCTGTAAGGCAGCGATACAGGAATTTACGAGGTTCGCTTAACATACAGAGGGTCAGGGGCGGGTTCTGTCTTCACGAGACCTCTGCACCCGTAGTAACCCTGTGCGCGAGGTAGCAACCGGACCCTTTGCTGGTTCCAGGCCTGTCAGCATCGCTTTGGCCTGTTATGACGTAACAGTGTTTATCAACAGTTCACATGTTAACCCTTCTGACCAGCCCGCCTCCTGCCACATGATGCTTGCAGCAGGTAAAACCCCTCAGGGGCTTTACTTGGTGACGCCCGGCTCTCGTTGTCCCGGGGCTTCCAGTTGCACCTGCGTTGCCAGCGGCGCACGCCTGTTCCCGGTAGGCTGGCTAATGGATGGCTGGTTTTTTTTTATCAATCATAAAACAATACGTTAAGCGACTTCCTGTCGCACGCCACCATCGGCTCCCGGCTTTGCGGCGGCATCCGGTCGTCAGGCCGAACTCGACAGGCAGCTGCTGGCGCACCTGCCGGTGATCCGCCGAACCCCGCTGGCATGGCGGTTTCCGGGCTGTCGCTGATCCGATGGTGAAAACCCCGGGCTTGCAGCGACCGTTCCGGTCACGCCGCCTCTCATCGCGCTGATGACCCTGGCATCGCATCCCGGCAAAAGGCCGCCGGGATGTAGATATAACACTGCTCGTTTTCATGAAACCGCGCTTCGTCGTTGCGGGTCCCTGCCGTTGTTGTGTCCGGTGCCCATTCACCTGTTTAAACTGTCGCCGAGGCATAGACAGCCACAACCGTATCTCCGCCAGTCCGGTGAAATACATCCCGCAAAAAACTTTTGCCCAGAAGCAGGTAAAACTTTGCAGTGGACAGTCGTTTCCGGCCGTAGTGATGCCCCTTTGCGGCGAGTTCTCAAACAGGTGATGGTGAATACCGGAGGGAACAAAGGCAGGTCCCCTGAACGTCAAAACCGCGGCTCCCGAAACTCGAATGTTGGGGCTGAAAACCAGAGAGGAAAGCAGGATGGTGAAATATCCACGTTAACACCGCGTCGTACACGCTTCTTGTTGCCAGGAAGAAAAAAAACACCGGGAAAGGTGGAACGTCACGTTCAGCAGCCTGACCAAGGCTGAAAAATATCGCAAAGCCACCGGAAAGATGGCCTTCAGTTATAGCTGCTGCATTGCTCAGTCAGGGTGTGGATAAGCAGTTCCGCCATAACATTGCGGAAACGTCACTTCAAACAGTTCCACCGTCAGATTAAGCGTACCGGCCTCTCTCGATATCCGAAGACGTCTGCTGACCGGATGTGATATGAGCCCCTCTGATTGTTGCAATGTATTTAATGGAGAATCGGGATGTTAAATGGAAAAAAATTTTTATTAAAATTTATTCTTTCAAAGGGAGTAGCTGTTGGCATACGATTAGCTTCCGTTTTGAAGTCGGTGGTATAATTAAATCCGCCGTGAAGACGTCCTTTACCGGATGATGAATTAATGCAGTTCGTGCCTTCGGTATTTTCCGGTGATAAACATGAGTCAGGTGAACGTTATACGTACAACAATCAATATCATCAACAAAAGTTACGTGATGAAGGTTTCCAGCCATTCTTTGCCTGTCAGAGTCGGGTTCGTGATTTGGGACGTCGCGAATACAGCTTATATGTTACGTCTTCGCGGGGAAAGGAGCATATTAACGGACAGGAAGTTCCTGAAAGTATCCTGCTTAATTCGCGGTTGGTTCATCCAGTTATCAGATGATCCCGGAATTTTTCGCGTTTGTCTACAAGTAACGGTGTGCGGAAATAGGTACATGGCGAAATCCGTTCCACGCCAGTGACACTGTGAATGGTGTTACTCCCCGTCGTCGGGAAGACAAAAACGCGATCTCTGGGCAACTTTGGCAGCGGAGTTTCGGGAGAATATATATGATAAAAGGTGGATTATCAGGGCGAAGTACTCCGGGGAAAATGCCGAGGACAGAGCCATTGGTATTGATGGTGATATAAAGAATCAACAAGGCGTTATGGTGATTTGCCGAACAGTTCGAAAGTGGGAAGATCATGATAGTTATAAGTAAAGCCCGAAAGAACAAGACTCTATATTATCATTTTCAGCGTGCTGTGATAAAATGTGACCTCTCAATTTCATCGACCGGCTTTCCGGTTGTCTGTAAATGTGTACGAAAAAAATGTGGTCTGGCAGAGGCTGCGCAGTTACCGGGTGCTCTTATAAGATGGGTTACTTCGCGGCTTCGACCAGTCGTATTGTCACTCGCCATGATATTTTTGTGGTGGCCTTCCATGCCACTTTGCACGGCGGCATAACCGACAATCTGACAATGTCTGTAAAGATTAATTGTTCTGCGCTGTTAATTTCCGGAAGTGATTCTTCGTGTAGCCCGGAACCCGGACCTTACCTTTTTTTTATCCCGAGTATAAATCGGTAAACCTCTGATGCGTAGGCAAGACGTCTCTGAGATTTCTGGCGTTCCGGATTTCCTGAATCACCATTGTATGCACCAACGGCCTCCAGTGACGCCCCATTTTTTTAAATGCTATTGCCAGATAATAAGCACCGGTATAAATGTTCATGCAGGGATCTGTTGTCGTGTTCTGGCTTAATTCCGTAGACCGACCCAGTTCGTTAAATGCTGGAATCTGCCTGCGTCGGTCCGCTGCCATCGTTACCGGATTAATACCGATGGCATTAACTTACGTGGCAGGATTCTTCCATGATATTGCTCTTATTAAATCAGGATCTATTTTGTAATCGGCCTGCGAATCAAAGCAATCAGTGGCTGGCAGGAATCTCATTATGAAGCATCAGGCAGATGGTATCCACTTTTCATTTCACCTCTGGTACGACTTTATCCGTAAATAATTTAGCCACTCCACAAGAAACCAACAGGTTGGTGGTTTTCTCTACACCAAAAGCACCACACCCGCAAAAAACAGAGATTTTTTGCTGATTTGCACAGATCATTAACTATGTTTTTTAAATAGTGTATTTTAATTTGACTGCATTATTAATGGGTCGAGCGACCTATTGGCGACACTATGGCGACCCGCGGTAGGGTCAGTAACTGACAAATTTTATGAAAAACATTTGGATATAGTAAGGGCCGCTAGCAGCGCCATAGTTTTTTTTTTTTTTTTTTATAGTATGACCTAGGGCGCTGCTAGGGGTGCTCTTTCTTTTTTTTCAGAGACCAAACTATGAGTAAATAAAACTCTTATTTCAGAATATAAAGGTACTGTCTTATGGCCAGAGTAAATCTGTATATCAGTAATGAAGGTTCATGAAAAATTAACATGATTGTTGAAAAGCGTCGTCAGGAGGGGCAAGAGATAAAAGATATAAACCTTTCGGAACTGCTTCAATGCTTCTTAGTTGGGGCTTCGCGTATATGATGCACAGATGGAGCGTAAAGAGTCTGCGTTTAACAGACAGAGTTTAATAAACTTCTTCTTGAATGTGTTGTAAAACACACAGTCAACGGTAACCAAAAAAAATTTTAGGTAGTATTAGTCTGTCTCAGTCCTCATGTCTCCGGAAACCTTAAGTTTGAATAATGCCAGTGGTTGACGATATCAGAGAGAGAAAGTGTCTGTTGAAAGGATGGACCGGTTTTCCAAAAAATGATGATGAATAAATGAAAATACGAAGGTTGGTTCCAAATATAAAATTTTTATGATTCAAAAGATGACAATACGTCAGATAATTAGTATATTAATTACGTGGTTAATGCTGCGTTAAAAAAGTGAAACTGAAAATCGCCGATGCAGGGACAAGAACCTCCTGCATCGACCTATCCATAAGAATCCTTAACGGAGGTTCCTATGTTGCTGGATCGTGAAGACACTTAACAGTGCAATCCATAATAAATAAATACATGTCATAACGTTCAGAATATCTTTTTTTTTTTGAGAAATTGCCGTTCCGGTTTGATGTGGCTTTAAAAAGAGCCCGGAAAATCATATGCCCAATGGAGACTTTTTTTATTGAACTCTTTTCAGAGAAGGATAAACCCATATCCGGAAAGAGTTATATGACTCTGCAGGTTACTGTATCATCACTTGAACTGGAATACGGAAGACTCTTGGACATGGCTCTACATTTTAATCGTGTTTTAATTTCAGCGAAATCTATCAGATAAGTTGGAGAATGTTCTTTTATAATGACAGAATCTGTTGTTTATAGCAAATTAATCGTTTCTAATTATCCATTTTGCATTAAATCAGAGTGGAATGGCCTGACCACTTCTGACAAATTAACGATATGAATGATCTTTTCCCACAAAGGACAGCATTGCTTGTTTTCTTTTATATGCTGGAGTGGTGGTCGTACAGCAATTGCCAGAAGGTAGGTATTACAGACAGAGCATCGGATCGGAGTAAAACAGTCAAACGGAAAATAAAATTTTTTTTGAACACTGATTTATTCAAAATTAATGTAATAAGAGAAACATGGGTGTAAGTAATATAATTCGTGAATTTTACCGCGTTAAGTAATGTGCGCATCAGACACGCCAATTTTGGCGTGTTTTTTTTCGTCAGTTTCGCAATACATCATAATTTTTTATTAGTCGGAAACAGAGGTGGAGTGAAGTGAGAGGCGTAACGCGAAGGCATTATAAGCAGAACGATTATACGGTGTATCGATGAAGATTACAAGAAATAACATTAAGGCCAAAATCGTAGTGGAAGAAGAAGTAAAACGATAGAAGTCAGACTCGTCTCAAGAGATCATCTGAAACGATTTCCTGAAATTTCTAACGAAAATATTCAGGGGAGTGACCGAAGAAGGCAGTCAGCATTAAAGAACTTTTAATTTTTATCCTCAATAAACAGAGATCATCATATGGACACCCGTTTTAAGTGTTCAGGGTGCGCTTCTGCGCCGTCAAAAAAAAAAAAGTCGTTTTTCTGAATTCACTCGTGCAGACAATATAGCTGCTGGCTCACGCTGTGATCGGCTGCTACGTTCTGATGATGTTCTTCCGCAACCAGCAATGGCAGCACAGGGCCGGACACAGTAACCGAAAACGGTACCACAGTTGAGGCGACCTTCGGTAAAGGACTCAGTGTTGTCAAAATGGGTCGTTCTGGCTACCGAAGTTCTGGTCGGTGCTGTGTACATGATGACCAAAAAAAACGTCAGTTCTTTGGCCGGTTTTGCCATCATCTATATTCGGCCAGCACTGTTAAGACATGTCGTCGTTGGCACCTCTGACGGAAATAAAACGATGTCGAGACGAGAATAAACCGCAAGAAATATCGTTTCCACGGGGGAAAACACTGACTAACCAGACCGCTGGTTTAGCTACCACCCTGAATGAGGCAATCCCGCAACAATCTGTAATTAGCTGGGGTATCTATCGAATATCTGTTCCGGTATTGGCTGGTTTATTCGGGATTAAAACAGGGACGGGGCATTCTGGTTACGCGTGACCTACGCTGGTATGCGCCGGCTGGCCTGCTTTGCGCGTGCATTTTCATAATGCCGATTCAGGCATTTTTCCGGCTGGTGGATAAATAAGAACGTGCGGATTATTTAACCTTATGGAACCACCGGTAGCGTTTAAGTACCAGTCGTGTGATAGTATCATAACTATGTTGAAAAAAATGTCAGTGCTTGTTCATAAACCTCTCTGTTAACAATGTTCGGTGAATAACTACCAGATGTCCAGTGGAGCAACGCCTGCTTAAATGACATAATGACGTTTCATGCCCTTGTGTCACCCAGAGGAACCGTGCCGACGCCTCTTATTTACAGCAGATGGCGCTGTCATTTTGTCGCCTCCCGTCTGAATGTTTCATCAGAAACCGTCGATACTCATCTGGGCGCTTCTGTCTCCGCCCAGGCGCACAGAACCAGATGAAAGTTATTCTGGCTGAAGAAGCGAAGCGTATTAAAACGATAACGTGAATCGGCCTTTTTTCCAGACCAGTGTTCATTCACGGCCTCAGTATATTGCATTGTGTGGAGAATTCGTGGTTGTGCTTAAAACACGGATTGAGTGAGGATTCAAACCTTTCACTGATAAACATTACATCCATATTCTAAACAGGGAAGAACAGGGTGTTTGGCTGGATAATTTCGAGAGTAGACGGTGAAAAATAATACAGCAATAATATTAGGCGGCTGTTTTTCTGCGGCACGTGATGGCGGAGGTCGGTACACGCTGGCTAAATGTTGCCAATGGTAGACGGTGAAGTCAGGCCAGAAATGTGCCATCAGCAATACCAGCCCCGAATCGGTACCGCGTTCCCGGTGACCGGATTATCATGGCCGGTAAGTGGATGGTGCTGATAATGAGCAGACGCACTCGGCGTGGTGGTAGCCGCAAATCAGCAAAAGCCGCCGTTCATTCTGGAAACAGGGCGTGGTGCAGAGTCGCACCATTCAGGAGAAAGCGTTCCCCGTGAAAACGCGGGCGTGACGCCATTCAGCTGGTCGGTGACCTGCGCGGAACCGGAGAAAACCGGTGCGTGGAAACGTCCGCCTTACGAATCCTGCTGGCGCTGACCATCAGCGGGGCCGTCCATTGGCGGAAGAGCTACCCTGCAGGCACGGTAATCCAGGTCTGCCCGGTGACAAAACCCTGCAGGCCCCAGTGGTGTCAGTGGCGCAGATGCCGTATGGGGACGGGAATCACCTGAAGAGATGGTCCCTTTGCCAGAAATAAAACGCTGTCTGCCACGAATATCCGGAGAAGTGACTTCTGGCAGCCCAGGAACCCGTACCGTGATGTTCAGCCATGCAGCAGTTACTGGCAGGTGCGCGCATGGTGTCCCGTATCATCCGTGACGGGGAGAACAACTGAAGTGGCCAATGCTCCAATACCATTGTGAGGAAACGCAAGCAGTACTACTGTGGCTGGGGATTTATGGTTGTCAGCTTCTCACCGGAATTGGTGGGCTTTCCATCTGATGAGGTCGGCAACAGTGAAACCGTGGCTGAACAGGCCTGTGCCCAGATATGACCGGTGTAGTGGTCTGACCTTTATTCTGACAAGGTGCGTCAACGTACCCACCACCAGTGCGGTGAAACAGCCTTTCGAATGCAGAAATGAAATCGATATTGAGCTGGTGTTCTGAACAAACAGCGCGGTGATGGTGGAAGCCAGCGTCGTGAAAGTTGGGACAGGACAATGCCGCCGGCAGAACGGGTAAAAGCCAGGTGCTAATCCCGTCCGCAGCGATACCATTGATATGCTGCAGATGCCTCACCGCGGCCCCGGGCGGTACAGCCCGGAAACACCCCGTATCCTTCCGCCGCGGGGCAGCGTTGCTGTTTCACCCACTTGAAACAGCGTTTATCGGGAATGGTGTCACTTCACCACCACAGGTGACGTACCAGTCTGGTGCCGCGTGCGCCTAACCCGGTTGGCGTCAGGTGTTGCAATCAGGGGAAGAGCAGAGATGCGTACCGTACATTCCCAGATCGGGAAGGTTTTGCGAAAGCCATGCTGATTGGGCGGATGCTGCCAATGCCTCTGTCACCACAGTAAGCCCAGATCACGGTAGCGATGCAGCTGCATCCTGGCAGAATTGGAAACAGTTTCCTGGCAAGACATATGACGCAACGGGATGTTTTTGGCTGGGTCCTGGAAGCTTTGGGGATAATGTCCGATGACGTGCCATTGTACGCCGCAATATCATTGCCTGAAGGACAGCAAAACTATTGATATGCCGATTAAGGGCATGTCAACTTCCGGGAGTAAAACGGTATCAAGGCGAAGTGGTGATGCGTAACGGTAATCCTCGGCTGGGCATGGGGCGCGGGATTTGTTGACGGTACATCAGTCAGGGAATGGAGCGCCTCCAATAACTGTCGGGCTGGGAATTTTACAAGCCTGCTGCGGGCTGGTGACGGTATCCCTGAAATGCGTCTCGGTGACGCATCGAAACCGCACCAGACGCTCTCAGTGACTACTATCAAACGTGCCAGAACCAGTATCGCGGTGATACCGATTGGTGCAGACGGCAGTGACCGTGTGTTCAGGACGGCTTTCAGCTGAAAACCGTGGAAGAGATAATGGAACGCGCGAAACAACGGAAGAAGACAATCCGGAAGATCCGGTTCCTGTTCCGCCATCGGCTGAAAGTCATCTTAACGGCTATGCCGGTGGATGCTGAAGCAGCTGGGCAACCTGAATCCGCAGCTTGATTTATGTCCGGCAACCCGAGGCAACGATGGCCAAATAATAGCGCCATGCGTCCATCCGGCGTGCCGGCCTGCTTGACATGTTGTCGCCAGGTTGAGGAACTGTTCTGGTGTCACGAGAGTACGCCGTCATTCTGCCACTGGCTACAGTGGCCCCTGATGATATGTTTGTTTTATGGAAGGACAACACCACGCCGGAAATTACTGGTTAAGGAGGATTAACTTCGTAAGACAAACAGCACCACTGCTGGACGGTTTCCCACGGTCGGTGAATTAGCACAGTTTTCTTCCACTGAATTCTTCGAAAATTTGGATCAAGAAATACAAGGATATCTGCCATTACCGCTTTACGGTCATGTCGGAGACTGACCGGTCTTTGTTCTTCCCAGTGCAGTATAGCGGGCAACTGAATGTATATAAACTGGCAGCGATCTTTCGAATATCCGTTAGGAAAAAATAGAAATGTGTTCGAATTTGGTAACACAGATATTGAACATCTGAAGGAAGTTTCTATACGGAAGAAGACGCTTTCCCTGTAGGAAAAATCAGGAAATACTTACCTGTTACATCTTCTGATGACAGAACTCCTTAGAACAACAGGAGATAAAAAAATGAACGGCCGTAATATTAATGTTTAAGCCCCTACAGCCCTCTCTGTGCCGGGTAAAACGTGTCAGATGATTTTGATAAATGCTGTTCTCCGGTAGCTTTATAAGAATGACCTTCCTGCACCGGAGAAATTCGGTTCTGGAGTCATTGCCGAGACAATTTTTTAATATGGCTGCTGTCGGTGCAATGATGAAGAAGGGTATGTCGATGAGGTTTATTTTCTTCTCAAGGGCATATTGTGGTTGGCAAATCGGTGGCGGAAAATCTGTTCGGTGAAAGAACTAATCGACAAATTATTCAGTCAGAAATATAGAGGAGCCCTTCGATGAATGGCTGGTTTCTGATGGCAGCGTCAAAAGTAAGAATATCGGTGCTGTATGAGTCAGAATAACACCTCGTTATGTGAAGTCAGTGCACCAGAACCTGATGCGGGTGGGAAACGCATTGTGGCATATGTTTATAAATCATCACGAGGTACGGTTTGAAAATCTGACACATTGTAAAACCTGTACGGTCAGGGATTTGAAGAAGGATTTTTTGGCAGAACTGCGATGAAAGGTGAGGGACCAATGAAACAGATTTCTTTCTTGTTGGGGACCTTATTACTCCGGCTGTGCTTGGAGACAATTTGAAATTTGAATTATGCACCATCCGATACCTGTATGACGATGGAGCAGGCCAATGAAGGCCAGAAACTGGAGCAATCCTCAGAAGCAAAGCCGGTTGCGGCATCACTGCACTTGCGGCTGAAGGAACTTCCGAGGACAATGCCGGTGCAGACCAAATACCACGACCCTCCGTCCGGCGGCAGACCGCAGTGACAGCACATCCGGAGCGAAACTGCTGGCACCACGCCGCTGTTTACCGCTGCCGGGAAGTGGCAGTTGTTCCGGTCAGTTCAGTTACGCCGATGCACCTCGTCCGCTAAGAACGGGTGAGCAGACGGCAGCATTATGGATAGCGCCTTATATTGATAACGGGATGTTTATCATCGCAGCCATCAAAGCGTGTTTTTGTTATTAAACCGTCTGCGATGGGGAAAACCACGTAACTGGCCCTGAGTTGTATATCAGCCGGCAATGCCGGCGGGAGAAACTCTATGTATTCAAAGATCTGCCTGTAAAACGGTGCCTGTGCGTGAAAGGGATAGGCGGTAGCGTGTCAGGGCTGGAGGAATATTCCGTAGTGATGAAGCCGATGAAACATATTCAGTGACAGAACAACGAGCCATGACGAATAAACTGGATACGCCAGAAAATAAATATTCATATTCCTGTTTATCTTTGTGAAGCATGCAAATCTATTCCGGAAGCCAGCGGAAAATATTTCCCAGTGTGGAAGCGTTGTGCGTTGAATGTCAGGCGTATCAGGAAGGCAGAGAGAAACACTATGCATAAATCAGAAAATGAAAAAAACCAAGATTTTTATTCTGGATGACAAACGGATATTGAAAGAAACAAGGGTTCTTTGTGTATGGCACTGGGTAAGGGCTTTTTAGTTATAGCTATTCTTTGCCAATTGTTGCCATTCTGTGTTTCTGGCCTGGCATCTGAAATCCCTGTGCCTGTCTGTTGCCTGCTGTTGTGGGGGGTATTCAGTCATTTAATTATTACAGCACGTACGGAGGAATCACGCATGGTACTCAGTCGTGAGATTACTCGGCTTATGCGTCTGACTGAACGTACCAGATGATGTGAACAGGAACAACTCTTTCGTTTGTTGTCCAGTAAAACGACTAGTCAGGAGTTAAAAGGTGCTCCAGCATCTCGGCAGGAGAAAGTGAATCTAATGCAAGAGTCTGCAAATCCAGCGTGAGCTGGGGCCTGTCCAGGAAGTTTACTGGAGGAATAAATCAGTGGGCATCTGCAGTGTTCTGACCTCACTAAGTTAACTGAAAGGACATATTCAGTGATGCTCAAGCAGGAGGTAATAAAGGAATGCGTATTTTCTTGTGCTGATGAAAATGTGGCGGAAATGGAACTCCAATGCACACTTATGCCAAATGCGGACAGCGTATGCGTGCAGTTCTTCGAGACAATCAGATCACGGAGGCAGAGTTTGGAAATACAGGGGGGAATGTGTTGAAGTTAAAACAAATACCTTTGAACCACAGCATTGATGGATACACTGAATGGGGGGAGCGTGAGTGCTTACTTGCTTCAAGGAAAATGAAATGAAGTCACGATATATTTAGAATCTATTTCTGGCTTTTTATATTTGTTGGCGTTGTGGCTGTGTTGATATGTGGTCTTTTTTTTTTTATTGACTACCCATGAGCAACAACCTGCAACACCAGAACAACTGACGAGATTACAGGATATCCCTATTGCGAAAGCCAGAAGAAACGTGACTAATAGAAGTCGACACATGATCAGCCTGAACCTTTAAGTCTTGGTAAGCAAGAGCTTGCATCAGCGTGTGAAGAAAAGAACGAAATGGCAAGGTGAAACAGGTAAGAAAATGAGCATAATAAGATTCGCGAAAAAAACAAATTCAGGCGATAAATAATTCTCATTCAATTAAAGGAACGTTAATTTTGGTTTCCTGTTAAAGCCTTTCCATCTTATTTGTGCTGTGGTTTTCAGAATGGACTGCGTGATATATCCACACGGCCACAGACTGATATTTTCCTTTTTAAACACTAAAGATACTCGCCGGTAATAGCCACTTGAAGGCCGTCACTCAGGCGTTGCTCACGCAGCACAGAAACTGCCTGACGAATCCGCAAGAGCCAATGAAGTTCTGGGCAGGCGTGGCGAGCTTCCGCAGTTCAGTCGTCTGCTGCCGTACCGTGATTACAACCCGGTCCGGTCTGTTCATGAATGACACCACGATAAGACATGCTGGAAGCCATTCCCAATGGGGCGAATGGATATTCTGGCCAGGCCCTCGTCATGCTGCGCACCAAACTGCCGCGCGGGGTGCCGTTCACCGTCATCCTGATGAGTCAGCTGATTTGGTGACGGATTGAATACGAGCTGCATTAATTTCTCTTGGTCGAGGTAGAACAAGCTGAACAGTTTTGCTGCCATTACCCGAGCTTATTATGAATGCGGCATGACACAGTTCCGCTGCCGGAGGATGGGCGTCTGCCCCTGAAGCCCTGCGCCGTACAGGTACATTCTTCTCAAGTACTGTTCTCCCTCGAAAAAGCCGGGCTGATATTTGCAGAGTAGGCTTGTTGAAAATCATCCGGGCGTCGTTACAGGGGCCAGTATCACAGGCGGTGAATACACTGAGCACCTTTTATCATTATTGTCAGGGGCGTTAGCAACCCGGACTCCTGTATCAGGCAATCGCTGGGGCCATGTTCTGATCTGAATTATCAGTGTGTGGAGACGGTTTTTACGATCTGAAAGTCGAATGGATTACCTGACGCTGAGGCCTGCATTGAGCAGGAACAGCGGCCCCATCACAATTTCCATCTGGCCATGTGAATGGAAATCCTTCCTGTGGAACATGACCATTTTAACCACAACCCTCTTTGAACCGGAACATGTCCATCTCTGTCAGTTCATCCTGACTGACCTCTGGTGAATTTGAAGACGGTGAAAACTGGCAGAAACCAACCTGAGCACATGGACACGGAGAAAAAGTCCAGACCTCCTAGCCAGCAAGTTTCGTCCGTGGAGAAGAGGCGAAGGGTGGGGGAACTGCGTCAGCAGCTGGAGAGCACCAGTCCGGTCTCTGTCGTGTCCTACTTCCTCATCACAGCAGCCCCAAGGACAATAATGAAACGGCACTGGAAGTGGAGCTTGGGGACATCTGAACAGCTTCCCCACAAAACAGTTTGAGCTGGAATTTCACCGCGCTATTACATGCACCAATTTTCTACAACCCTCTCTGCCTTTATGTGGGAAGGGTTGTTTAAACAGCTGAAAGAGGCGGAGTGAGCTGGCGCGCAGAGGCTAATGGCTGATGGCTCCTGATGCCGTTAGTGGCGGATAACCCCCTGACAGCAAGGTCTGCACAGCACCCACCTACCGTAACAAGCTGGCGTTTATCGATATTTTCTTCCGGGGGGATGGTCGCCTGCTTACTCATGCCGGCGGTCTGTGGCATCCGGGTTGAGTAAAACCAGGCTGATATGCATATCACAGCGTGCTGGACTCGGGGCTGCCGTGGTCATTCGTATAAGGGGATATTTCTAAGTCCCCTGTGTGAACATGGGGCAATATCTGGACAGTGAAACCTGCGCTTTAACCGTTGCAGGAACATCACCGATATTGACCAGTCAGCGGAGCGTGTCCACGATCCAACTGTCAGTGATGTATGACTGTGACAACACGGATGAGGTACGCCGAAGGTCTGCTGCCGCAGGCGGTCAACATCATGGCTGGCCAAAAGAACAGGGCACGCATATTGATGACGTGGTGATTTCCTGAAAAAACGCCAGTGACAGCGAGCAGTATGCCGAGTCACCAAACCATCCACGCAGCCATCTGGACGAAATGGTGTGCTGCTTGATGATACACTGCTAACCGCGCTTATGGCCGATATTTCATCGATGGTATCCCCTGCGGGATGATGCGAAATGGTGGTGCTGGAGCTGGGCGGACTGGAGAGACCGTCCGTCCTACTGGTTGCGATGGTGTTCACAGCCTTATCATTTACGTATTGAGAACCGGATGTACCGCACGCCGCGTAACCTCAGAAACTGAAACGTCGTGGAAGGCTGGCGTCTGCTGGACTTCAAAATCCCACCAAAGGTCGGTGATTTATTGAGGCTACCAGAAAACACGCCCGCCATCATACCGGTGCTATATCACCCATCACTGGAACATCGTCGACTTGTCTGACCAGGGCCTCCAGTGCGGCCGTGCAGCATGGAGTAACTCTCCCCTGAAGTCTAATCCTCAAACAGAGTGCGAAGGAGTTCGCGAAGCCACAACCGGCTATCCGGACCGGGTTCCGCCACGCGTGATGATTGGTAAGTTCAGGTGCGGCCAAAGAATCAGTGGTTCAGTTCCTTCCTGCTGCAGGAAACCATTCCTCTTTGGCTGCCTGTTGACCGTTCGCGCCATGTACGGCTCTGACGACGTGAGTTTGGTTTGTGCACCGGCAAACATAAAGAGGGGCTGGTATTCATGAGAGGTGTGGCAGCATCAGCGTGGAAGAATGCCAGAGATGAGAAAACTTCCCTTCTGGAAGCTTTGGCCTAAGGCTATAGCTCTAAGGAAGAGGGTGTAGCATGAGCCACACAACCGCAAAACGACAACACGATTACAGCCAAATCGACATGCAACCACTGAAGGTGGGTGGAGCAGTGCCACGAGTTGGCAATGGTGTTACTGAAGAGGTTTCAATGCACATCAGATTACGGCATTATCCAATTTCCAGACCCTGAAGGCTACATTTCTGCATAAACCTTCAACATAAAGAATGCGTGCGTGGATGCGTTTGCGTTTTTTTTTGACAGCGCCGATCAAGCCAACTGTCAGCACGATCAAAGCCCTTTCGCGCGTTTTAACACGGCGCACTGGAAGCCAGCCTGCAGGTATGGCGAAACACCAGCAGTCATTCTGGTGTCGCCTGCCGTGTTACAGGGGCACCGGATATCACCGGAAATCAGCAGGATATCGCCGGCGAATGAGGGCAGACCGCCGGATACGCCGGGGCTGAACGCCTGATATAGAGAACGATGTGGCCGCCGATCTGTAATTGCACAGGGCGATCTGTGGCCGGTAAAGAATGGTTTTGCTGATGACGATCGTACCGCCTGACGGCACTGAGCAGTCCGGTAGAATGGGCCGGAAAATGGTCGCATTTAAGGGCGGTGGTCACAATGCGATCTGCGGCCCCGCCCGTGCCGTATCTGGACGCACGGGAAAATAAGCAATACGGTTACGACCCCACGTCGTCAGACTGGCTGCGGATATCCCGGAATCAACAGAGGTGAAGGTGTTTGCCGTCAGGGCGATGATGGGTCGCTACGGTATGTTCAGCAACCAGACGCTTCCCGTATTTCATCAATGGCGATGATCCAGCGCGAGTGGCTGGATGAAACATAGACGCCGCCCACACTGGAGAACAAGGTATCCCTCGATACTGGGGCGATATCGGAGATGCAGTCTGGACGGCAAAATGTTCACTTTGATGGAACGTACTACCAGCGCCTCGGCGTGATCAGATTACGGCACGGGGTGAGCGCCGGCGTTCAGCGTCGCCTGAAAGGTGGAATTGTTCCGGCAGAGGGGGAGGGCGAAAATGAAGCGAAACTGTGGCTGCTGATGTTGTCCACCTTCTGCATGATTGTCCCGTCTTGCAGTTCTGCCTGTGAGGGGCGTTTTTTATGAAACCCGATCTGGATATCTGCTGGGCTGTACCCGCTCGCTGGGCGGTATCAAGTCAGTCGGGAAGGCAGGTCTGACGCAAAATGTTACTTATTCGTTTGTGGCACCGCCGCTATTCAGGCGTATCGGGCTGGCCATTGGTTACTGGAGCCAGTAGCGCTGGCGGGAGTGGGATGCGCCGGTAACTGGCTTCAGCCTGCCGGCTTTAGAGTAAAACAGCTTTGGGGAACGGCGCGAAAGGATGAGGTGACGGGGGGGGCGTTCTATCACGTTCCACTATTCCAAACTCACCAGCGACGTACTGGCTTAACATCATCACATCTTTGGGCTGTCTGGAAGGTGGTATTACAGATATCAAAACATCTTTCTGAAATCGCTGACCCCACTGGACAACTGACCACAATTCCTCAATCGAAACTGTCATCTTTTGCCAATCCGATAGCACAGGAGCCACTGCGCAGCAATCCATGCCAGCACCTTCAATATCGATGTTCTGTTCTGTGGTATTGCCGGTTCGCAGAACGGTATCGCGCCGTTCAATGGCTGGGTGGAAGTGGCCAGGTGGTCCAGTCAGGTGCAGATCCTCCCTGCTGGTCAGTGAACGCATGGCGTTCAAGCTGCACAAAATCAGAGCATGAGTGTCGATATCAGGGAAAAAATAACATAAAATACTGTAATGAATATCCGTCACAATCCCCACCGCCCAAGAACGCTGGCGTTACCAGATGGTGAATATGTACGGACGAGCAGAAATGCCACCGTTCGGGCGCAGTGTGACGCTGAAACCGGGAAAAATCCCAATACAAGAAGAGAAAAACTTCGGCTACTGATGTGGGCATAAAGCATCGACTGGCCAAATATTCCTGTGAGGTGATGACTGGTATGAAATCTCAGCAGCACTGCTGATGATGCTATTGAGCAGGGCGGTTATGGCGTCAGAAGAGAAACGTGAACACTCCACAAAGAAAACTTCACGCCAGTTCCTGAAGCAGCGAGAAAGGGCTAAACGAACAACTGCGTGAAAAACCTGACCATCAGCTGGCTTTGGGCGAAGAAGCAGGTGCTGGAAAACCCCTTCAGCGTTCAGATGGCCATTTCTGGATGAGCTGGTTCGTAAACAGCAGGCTTCGCAGGACGGGGAAACCCCGGCAGGGTGCTCTGTGACACAATGAAATCGTTTTCCATTCCCGAAGGGGCTGAAACGAATGCTGGGCGAAACCCGGCCGCCACGGTATACCGCCACTGCGGGGCATGGTGAACAATGACGAAGACCACCGCTGAAGCCGTGCTGTCGGTGAAAGGTGCGGCGCGACTGACGTGGTGTTCAGATCCGACGCTGTTTCACAGTACGGCATTCGCAGTCAGCGGCACTGGTGGTGTTCTGCAGTCAGGGATACGCATCATCCGAAACCTGCGGGTCGACGGCACCGCCTGGAGAAAGTAAGCGCCACGGTGACTGCCGACGGTGGCTCATGATTTACTGGCGGAAAGAGATTCCGGGAAATGAAACGTAATTTTACACTCTGATACTGGCTCTGGTTGCCGGCGTTGGCGCCAGCTACGGCGCAGCAACGGTGATTACCGGGCCGGCTCTGATTTTGCTCCTGGATCAAGGACGGGGAAGCGGCAGTATTCGGGCTTTAAGCCACGGAGTATCCCCGGCTATAACGCGAATCCGGACGAGACAAATACTACGGTGGCGTGACTGCCGGCGGGGATGATGGCCTGAAAATGACGGCACCACAGATGGGCGCGACCGGTGAGCAGGAGAAAACCATCACAGAGTCATTCATGAACAAGCCGAAGACATTCTTTCACCGGATGCACCGTTTATCAGACCACAGGGACATGGTGTTTCAGGCTGACAACGTGGGGAAATACCGGGCAATTAGCAGTGCAGTGCGCAGGAGATTAGCCAGGTGAATACACAATTACACCCGCAACCCCAGGCAAGGTTACAGGTGCAGACGTACTGCACACGAACTACTTGTATGGGCACTGGGGGGGTACCATTGGGAAGCCAGGACGCTGGGTATGATAGGTCAGCTACTACGTGAAATTGAATGATGTTATGTTGTCTTTTCCATTACCTCTCCGCGTTACCACGGTGGGATTGTCGATGCGCGTACAGCGTCGTACTTGCACCTGCAGAAGAGTGTACCTATGACAATTACAGTGCCAGGAACCCACTGAGCTGGAATGCCAAACCTGCTGAATGCCTCATTACACCGGTACAGAAAACACTGACTGCCGGTGTGGCTTTTTTACCTCATCTCACCCGTCCGGGTCAGTCTAAAAAAATTCAGACGTCATGCAGCGAAATGAAGCCGTCTGGTTGTCAGGTAAAAAACTCAATACACCCCATGTATGTTTGTCTGGTCTGAAAGCTGCCCGTTCAGCAAGGAGCTGGGGAGAAACGAGCAAAAAAAAAACATAGAACTCATACGGAGGCTGGCGAAGGGAACAGGACTGTTGAAAGACGGTCAGTCTTGGCATGTACCAGAGCTGCTGGGCATACCGGAGACACATGCTGTCTGCAGTCAGCAGAAAGACAAGGAATTCTGTCAGACCTACCGGCAATCCTGCACTGTGGTGTCACACCAGTGTGCGCTACTCCGAAGAGGTGCCTGTCTGCATGAACAGCATGCCACGTACTCCTGTGGTCAAAAACATCCGGGAAGTGATGGTCTGTGGGGAGACGTGTTCTGTCTCTCGATGGCAATGCACGATGAGCTCAAGAGCGGGAAGAAGGGGAATGATTTTGCCGTTCTCAGCTGGCACTGGCCGCTACAGGTAAGGATGTTGCGGCGCTGAACAGGGTGGATGTCCGTGCTTTCACCGGTCAGGCAATTTTTTTGTAGAAGGCAGCCGGATACAGCAACTGCTACAGGACAGCGGCTGGGGACAGAGGATAATCAGGCTGAAGCCAAATGCAGCAGTGATGAAAAATACGGCTAAAGAAGCAAAATCAAACAAACTGACCGTCAGTGTCGGAGGGAGATTTCTGTTCGGAAGAAGTGCTGGAGTGTCTGTGGAAAAACACGCAGCTACTGTCGAGTTACGGTCAAGAGAAATGGCGCAGATAATAGTAGTCCAGCAACGAGGACACAGCTTTTCAGTCAGCTTCTGTATCCAGTTTTGGCAGTGCAGAAAACATCCCTGACTGTCGAAGGGGATTACAGTTGATGAGCTGCGAAAATTCAGTTCGACAGACTGGATTTCACTAACTCTACAGACCTGATGAATAACCAGAAAATCCCGGACGGTAATACGTGACGCGAAAGTGAAGAACGGGTGCTGACTGAAGCAGGCAGGACAGTAGGTGAAGAAAGTAACCGGAAATGATGAAAGTTATATTCGCTTCTAATCGTCTTGTTGATTTTCTTATCCGGCTTTCGATTACGGCGATTGTCATTTCCCGACCGATTATCTGGTCGTGGGATACGGTAAAGAAACCACGGCGGGCAGGATGCTTGCCGCTGCTTTCGTTACATCGCGCCTCCGGTGTGCTCCTGTTTATTCTATTTTTTGTTTTTCTGCCCTGACGATATGCAGAAAACCGATGATGAAAATAATGATGAAGAAATGAAAGAGATGAATAAAACATTACTGCCACTTGTTACTCTACTGCTGCTTTATTTTTCAGCGTCAGGAAAGATGCAGGCTGGCGGAAGGTGGTATAACGAAAACAACTCCGGGAAAAAATAAACCTGTACCTGCAGCCCCCCGTCAGAACCGGATGTCACGAAACTGGCCGCCGCTGCAGACGGCAACAAAGCGAGCGCTGTACGAAGCTCATTCCTATCCCGGCGTGGATAATTTTGTGGCTTTCCGTGCAGAATTACTGGACTCAACAGGCCGGGCTTTTCACCATGAGTGCTAAAAAGGCCATGCTGGCATCCTGGACTATAACCTGCGGTACAATAAACCACAACGGCACAGTACCGGAACCAGCTGACGGCAGACCGGTACCGGCAACGACGAAGACCATTACGAAACTGGCTGAACACTACGGCATCATGTTTTTTTTTTTTACCGGGGGCAGGACCCCATCGACGGGCAACTGGCGCAGGTCATTAATGGCTTCCGGGATACGTATGGTCTGGAGTGTTATTCCCGTTTTCCAGGATGGCGTGATTAATCCATTGCCCTTCCCGGACTGACGGGGGCAGGCGCAACGCCTCGGCGTGAAATATTTCCAGCCATGATGTAGTTGACCCGAAACAAATTCGTCCGTTATCATACACGGTTTTATTTCGTTGACACGGCAAAGCAATTCTGAACGTTTCTGAAGATTTTAAAAAACCCAATTTTTTTAATCATGATTTGATTTATGAGTGAATTATTTGAAAATAATGTTACAGGTGTTGTTGTTAATATTTGTCATTATTTTCGGGGTTATTTCTTTTTCTGAGCATGGCGGCAGGAAAATGTTCTCCTGAAGGACTCACTGGTTTTCCTTGTTATTAATATCGCGTGTTTACCAATGTGCTGACTGCCAGTCTCTGGTTTCTTGTGGTGCAATTATGAATCAGAACGTAATGAAGTTGTTCAATAGTTGTTGGTTCATTACAGGTTGTTGGCTTTGACAGGTTCAGAAAATATTTATCTGTATTATCTTGTCATCGGTATGGTCAGGTAATTGTGGTTTTATAAGAGGCTTACTGACGAAAAGCTGGTCATATAAAACGAAACTGGCTAATAAAAAACCATACAAAATAATGAGATTGAACTGATTAATATCACACAAACGCGAATAATACGTGCTCATCTCTCATGTAATAACCGGAGTTTAACATGATAAGTAACACCAGATTCTCTTTACCCGGCTTGTGCAGGAATGTGGGTATTTTCCCACTGGGTGTCTGGTTTCCTATCATCGCCCGTCTTGTTTAGAAAAGCAAATACGGATGGCTTTCTGGCAGACGGTGCAGCCATCGCAGCGCTGTTCGGCGCTATACAGACGCTGGATCATGGATTGCCCGTGTCACAGCCGGAGAAGAGCGTGGTACACAGAGCCCCGGGCAACAGGCCATGGAAATGAAGAACGGCAGGAGGGCGGACATGTCTCTCACTAACTAAGTGCTGCCAGAGTTATTTTTGGTGATGGCCACAGGTGTGCAGGCCACTCCCCGAGACAGAGAATGAACGACTCGGAATCCACCAGGAATTATGGCCACGCTACAGCCCTCTGGCTCGACACAGCAGAGCACGTCAGCCGAGGACAGAAGAAAAACCGGCTCCCCACTTCTCACTTCAGCAACGGCAAGGCAGGTTAACACGGCCGACTGGAGAAGATGGATGCTGTTTATGCAGGGGCGTGCTAACACATATCTCCAGTTGACATTGCTGAAACAGCTGGCTACCAGCAGACACAGTTTTTCGTTTTCCTACACCACTGGATGGGGACCTGCCGCTTTCGGAGGAAACATTTGGTGCCAGGACGTGATGCAGACCTTTTTTCCCGAATAATCGGTGGCCACACCAGGCTCACCTTCTTTTGGTCAACGCGATCCTTGCAGCTTGAGGGCATTACCGGCTGTTTACCGGAGGGGCAACAGTGCGTGCCGCCATTTATGGCGCGGATGGATACCGTTCTGCAGATGTACGGAGGAAAAAAAGGTGCGAAATAAGCAGGTGGTGTGCTCATTGCCACGAAAGATATCCGGCATCGCGACAGAGCGTAATCGTCAGCCTGAAAGACATATCCCCATCATCCATCGAGGGGCTTTTTTTATCCACTCCAGCCCTGTAGAAATTGTCGTTTCTTTGTGCGCCTTACCTTTTTCTGTTTCTGTTGTGTGTTTTTTTTGTGGAGACGGTGGCCGGGATGGATTTCGGTGTCTGAAACTTATATTGCAGCCGCAGGACTGGACGGAAATATCAGGATATTCTGCTGAAATGTCGTATGCGCCGGAGAACAAATTAAGGGAGAACGGAAAGCTGATGCACGCATTAAACCTCTTCTGGTTCTTTGTGCTGCTTTACCCCAGCGGTCACACCGCAGCGTCAGCGGATGTGAGCAACGACATGAATCAGTTCTTTAACAAGCTGGGCTTCGCCTCCAATACCACAACCAGACGTCTGGCAGAGACGAGCCGCCGGTTATACAGTGGCTCCCTGTATGCCCGTATCAGGTCAAAATGTTCCAGCTGATTCCAAAACGCTGCGGATATCAGCGGATGTGGCGTCGACGCTATCTCGGTTCGTTCAGTTTTATTAATGGCGAGCAGCTGCACAGCGTTTATTAAACAGATGAGCAATGCTGCCAGTTACTTTTTGACCTTGCCCTGCAGACAACGGTGCGGAAATCAAAACCGCAAAGACTTCCTGCAGAAATGGCGAAGCGGCAGTGATAACGAAGTATGAATGAGTTCCTGCGAGGGGCTGCACAGGGGATTATCGGCGTTTTCTTCCCCGGATTTTTTGGGTAAATGCAACAGAAGAATCTGTCAGGACATTGCCGAAGGCAATATTTTGCCCGACTGGGCGGCTTCGGCAAAGGGGACGTGTACCGTTGGCGGGAAGTATCTGGCAGTGTCAGGGACCATCAGCGAACAGGATATGAGAGCGAGGTGACCAAAACATCAACATCATGAATGCGCTTTCCAAACAGAATGTTTGACGGCAAGAAACTGAAAAGTTTGTGATGACGCTGGCCAGCTCTGCGGTGTTTGGGCTAACGGCGAAATCACTATGTCAGCGAACCACTGACCGCTCAATTATCGGGCCATGTGATGGGTGACACAGCAAAAAATTTATCACTGCAACGATTCTGATAAATGCACAAGAAAGTGGTGGCGAACACACCAGTGACCATCAGCCAGGATAATACGTCTCAGATTACTAAACTTCACAGCATTCAGAACAAGGCGGTCCGGTGACACCTCTGGATGACAGGAAAAGGCTTTATTTGGTACCACCATCCCCCCGTCTTCAAATACGAGATTCGACCGCAGATGCTCGGTGTTTTCAACAGTATGATTTACCGACGGACGGCTATATCGGTTACGAGCATCCTGCTGCAGGCGATGGGAGCTGATACAGCAGGCGGGCGATGGTGGCCTGATATGATGAAGCAGTTATCGAACATATTAACGACAACATGAATGATGCCACCGGCAGGTGCGGCGTTTCAGTCACAGGTACGAAGGTACAGCAGGATGCGCTGCTGGATTTGTCCGTCGTCAGATAGGCTACATGCGTCAGCAGCTTTCCGCCACGAAAATAGCAGTCGTTGCAGAACAACTATATCACTTCGGAGGGAGCACGCTGTGAATGAAGTTTATGTGATTACCGGTGGTGAGTGGTTGCCGGAGATAACCTGGAACGCCATTGCCGCCTTTATGGGAACGAGGACGTGGGATTCCATTGAAAAGTGCGCTCCACATTGTCTGTTCTCGCGGTGGCCGTGATGTGGTACAGCGGCTTTAACGTGCGTGATGGATTTGCTGGGCTGGAGTGGCCGTGTTTTTTTGTGTATCAGCCTGCTGGTTAATGTCCGCATCGGGGTACGGGATTGTGATAACAGTGACACGGTCAAAGTTCACCGGGTGGATAATGTGCCGGTCAGACTGGCGATGCCACTTTCACTGACGACCCGTATCGAATGAGTGGCCAGTGCAGATGATCTTCGCAACCGAGGACGAGTGTCACCTACAGCAAAACGGGATGCTGAGCTGGCGCAGAACTGGTATCAAAAGCACCAAACTTTTGTCCGGAATCGAAATCACCAATCTTTTCGAGTTATGTTGCAGGGCACTGCGTGATGGGGATCAGCTACCTGAATCATAAGCCACACGTGGAGGAGCTGATGGCTCCGCTGATCCCTACACGCTGATTTTTCCGCTGACCCGCTGCGGGGCGTTATGGCGCAACAATAATAATTTCAAGCCTAACCTGTCAGTAAGGACGCGTCGGTTTCGCTGAAAAGACAAGCTGAATCTGGACACACAGAGTGGCGGAAAAACGGCATTATTGTGCCCAGCAGCTTCCTGTGGCGGACGCCCTGATCCTAACCTGCTGTTCGGCCGCTGACGTTGGCGACGATTACAGTTACTTCTGTAATCCAGAAGTAAAATCAGCCAGCGGTGTCCGCCGAAATGTCACCATCAATGCGCTGAAGGAGGGATCACCAGTTATGCGCCGCACGTAATGGTAGATTCCGGCCGGCGCACGGTGAATCTGGCCACCACGCGTCATCGATGGGCTAACGTCTAGCTGCCATGTATCAATCGGTCGTAACGGCATTTTTTGGTTACTACCCTTGACGCAGACCATCGCGAAAGGATCGCCATCCCGATATTTTCCGCTCACGGTACTGGCGGCTGTCTTCAGCAAACTGACGCTGTCCGTCCTGAGAGCTGTAACGCTTGGTTGCAGTCATGGCCAATGTTGTACGCCATTCTGAACAACGCCATGACATTTTATGCAAAGCAGAATGGTGCACCGGTGGTGCTCTCGGCTGGAATACAGCTGAAATACTCCGATCTGGCTTCCACTGCCGGGTATCTTTCCATGATGATCCCGCCATTATCACGGATGATGGCTGATGGTCGAGGGCTCAGGGCAGGATTTTCCGGTATTGTGCAGCCATTTCGCTTCCTCTGCTATCAGCCCGACCGCCAGTGCAGCAGGCAGTGTGGACTGACGGTAATTACTCCTACGGCAACGCATGCGGAGACGGAGAACGTTAGCGGCTTCAGCTGGAGCACCAACAGCACCACGTCGTTTGGTCAGATGATGTACCAGACCGGCAGTGGCGCAACCGCCACACGAACCCGTGACGGTAATATGGTGATGGATGCAAGCGGAGCGATGTCCCGGTTACCGGTCGGCATCAATGCAGCGATCCAGATTGCGGCAACTCACTGCAACAGGAAATGGCGGGAAGCATCGAACAAGAGCGAAAGTGCCCTGCATGGGTTCAGCAATTGCCAGTGCACAGGTTTACGCTCAGTCAGTTTGGTTCTAACCGGAGACTTTGTCGATTCTGTCACCGGTGGTGCTGACAGCACGATGAGTCACAGGACTCCATGATGGCCAGCCGTATGCGCAGTGCAGGTGGAAGCTATGCGAAGAGAAGGCGCATAATATCAGTAATGAGCAGGCGACTCAGGAACTGTCAACAAGTGGCTATCTGGTGGAATGTATGCTGATGCTCATGCTGAATAGAGTTAAACCTAAAATTCTTGGTGTTGGTGTGGGGTAGGCATCAGAGGATTTAAGGGGAGCTGGATGCAACGGATGATGACTCACATTCAGCAAGTAGTGGCAACAGGGCTACCATGATGCTCGCCATGATATCGATGCTAAAGCCAATGAAGGACTTTAAAGAGGCCAGCGATTGCTACCAATCCGCAAAATTAATTGAATCCGAAGCAGCCATGCGACAATAATGCCGATTCCGCGTGGACCGGTGTCTGCAGCCTGAACTCAGCGAACAGGGGAGTTACGACCAGTACGACGAATATGACCCACAGCCATGAATATGCTGAGAAATGGCATCCCGTACTGAAAGCATGAGTGGAGCGATGAGCGAAGATTTGTATCCTGTGGTTGCACTGTATGTGATGAAACACGCACCGCAGGATGCAACTATTCGAGCAAGCGATTCACCGGAGATTGCAGAACGCCGTCGGGCGTGGCATGGTCTTTTTTGTTCAGGAACAGGAGTGCGGCACAGTGTTGATACTGGCGTGAATCCGTGGGATATTGGTAAAGGAATGGAGAAGCGTACCTTCGGGTGGTGGCAGCGAGGACTATTGCTGACCATCAGGGGGCATCAGGCCGTAATGATAATCAAGAACGCAGGACAGTAATATCCATGTGATGTAAAACATCCAGGTTGATAATATAGTCACAGAATATAAAGAGAATATCGAGGAATACTCAGAATTCATGGCATGTGGCAGAACGAACTTAATATTCAGAGTTAAAATAATCTATAGTGGAAGAATTCAACAAAACAAACTTAGATATAATGAAGAAAATAAACGACGAAATTAATGCCAGCACCGTCTGAAGATGCATTAAAACAGATGAATTTGGATGATAGAGAAAAGAACGATTGAAGGGGCCATTACTGATCTCACTATGATATAAAATGGAGATGCAAAACTAAGGTACTCTCTGAAAAAAGAATTGTTAATATCCATCATTATTACAAGTCATAAAGCCGGGAACTTATGTTTTATGGATTTTTATTATAGTAACTTTTCTGCGTTTTAATCGGTTAAAGTGATCGAGGATGTTGGCTTTTGTGATATATGTGCTAAGGTAAGCCAATGATGGGGTTTCCTGCTTTTGTGGCCCCAATACAAATGGAATGATGTTACATACCTTGCGGTCCTGATAGTTTCAGAAAGGATTCAAAATAACTAAATTTTATATTATTCTAAAGTAAGACATATATTTTGTTGTTTTTGATTGTTTCTATGGTTTCATTTATGCATTCTATCTTATATGTTTTTGCATGTAATTACATTCATATTATTTTTTCTTGGTGTATACCATAGATATAAATCGTTATAATCTCTCAGCTATTGCCTCAGTAATAGGACTGTTCAAAAAAAAAAGAGTCTGTTGAAGTTAAGATATTTTGGATGAAAACAAAAAAATTGATGATGGTTGCACTGGTCCGGTTTACTCTGGCCTTTTCAGGGTGTGCGATGAGCACAGCAATCAAGCATGTGCTTGAGGTGAAGACTCAGATGAGTAAAGAGACCATCTGTGAACCTTTCAGCGAACGCACAGTATTTCTGCGGATCAAAACGTCGATAAAGACATGGAGTGTTTTTTGCAGGCAAAAAAATTACTGATGCTGTGAAAGCAAGGATGTCAGGTGTAGGTGACTTCTCCCGGATAAAGCCTACTACTGGATTCAGGCGAATGCTGAAGGCCGATAAGATGGATCTGCGGGGAATCTCGGGTCTTGGCTGAACCGTGGTTATGAGGGCGCAGCAGTTGGTGCAGCGTTAGGTGCCGGTATCACCAGGATATAATTCCCGATTCTGCCCGATTGCCACACTCGGTGTAGACGCTTGCTGCCGATCACAGTTAAGGTATGGCTGCAGATGCGATGGTGGAAGATAACTATACCGCGATCACGGATGTGCAGATTGCAGGCGTACTGAGCCGTACGGTGACGGCGGATAATGTTGCCGCCCTGCGTCAGGGCACATCAGGTGAAATTCAGACCAGTACTGAAACAGGTAACCAGCATAAATACTACCGGGCCATTGTGATTATCAAATACGAACAAGGTTAACCCTGTGAAATTTGAAGAGGCAGCCTGTTCTCGAACCAACTGGCCAAATCAATCGCAAATATTCTCGATTATCTTCCGGAGAGGCTGGTCTGATGGCCTCTATTTGTTACTGTCCTTTGCTCGTTGTCAACCCGGAAAGAAATAAAATAAATTTATTTCTCCCGGCATTCGAAAACAAATATATGAAGCTTACTGAGCGGTTGTGCAAATTCTTTGTGCGACCGTGAAGTCGTACCAACGAAAGCAATTGCTGGTTCGTATCTTTTCATCATTAATAATCCAGTCCGACTGACTTTTTTCTTCGGAATATCATCATGAGTTTAACGCAAAGGATATGACGGGGCAGTCAAGGTGCATGCGTATCCGCATGTTCAGCCAGATCATAATATCATGCTTTACTGCCTGTTTATTTTTTTCTGGATACTCGTTGGTCTGGTTTTATGGGTAAAATAAGCAGCGACGTTTATGTTTCGCTGTATTTACTGGTGGTGTACCGCTGGAAGGCATGCGGGATTTAATCAAGTCCCAACCGGTCTATGAGATCCAGTATTACGGCAAACCTTCCGGATGAACGCTGCTCAGGTACTGCATGATGGCATATATGATCTGGTGCGAGCAGCTGGTCACATTCGTTCTGGCTACAGTTGTGGCACTGGTTTGATTACCTTCTTTGTTGTCTCACGGATTCTGGGGCGTCAGGAAGTAACAACACGAAAATAAGAAGTCTGGTGGTCGTCAGCTGAGCAGAACCCGAAGACGTGCGGATGCTGGACAAAGGCAGCAGGACTCCGATATCCGGATTAGCGACCTGCCGATTATCCGGGATTCCGAAATCCAGAACTTCTGTCTACGGCGGTCGGGGCCCGGTAAGTCGGAAGTTATCGTCAACTACGCCCGTCAGCGGGAATATGGTGGTGAGTTATGAGCGACCGTTCGATTTGTTAAAGTTACTACTTGATCCTCCATCGTAAAATCCTGAATCCGCTGGATGCCCGCTTTGTGCCGCACGGGTTGTGGAAGGTGCCTGTGACACAACCGGATTTTTATTAATACCGCAGGTACGCTGATCGATGGAGCACAAAGAGGACCGTTCTGGCAGGGTTCAGGACGTACCATTTTGCGGAAGCGGCGTACCCTGACTGCATGTATTTAACCGCAGCTACAGCAAACTGGTGGACACCTGCTTTCATCAAAATCGAAAAACTGCGTACCTTCCTGCGTAATTCCTGGCAGTAACGGTGGAAGAGAAAAAAGAGTGAGGAAAACGGCGATTTCCATCCGTGCTGTGTGCTGACCAACTACGTAAAGCCATCCGTTACGGGGATTGAGGCATAACGGTGAGTCTTTACCATCCGTGACTGGATGCAGGTGTCGGGAGATCAGAAAAACGGCTGGCTGTTTTATCGTCGAATGCCGACACCATGCCTCCCTGAAGCCAGTGATCTCCATGTGGCTGTCATTGCCATTCGTGGTCTGCTGGCTTGTGGGAGAAAACCGCCAACCGTCGTGTGGTTTTCTTGATGAGCTACCCACGTTACTTTACCGGACACAGTACGGAGATCTGCCGGAAGCCCGTAAGTTCAGTGGCTGTTATGTTTGGTGACATCAGTCCTATGCCGGAATATCTACGGTGAGAAAGCGGCTTTACCACGCTGTTTGACGTCGCAGACACCCGCCTTTCCGTTCTCAACCATAAGATTGCAGGATTCGCTGCCGGTGGATTGGTGAAAAGAGCACCTGAAAGCAACGAGAACGTACTCCTACGGTGGAGTCGGTACGTACGACGGGGAGTATCGACCGGGATATGGAGCGCCAGACGCTGGTCAGTTATTCCGACATTCGGTCTCTGCCGGATTTGACCTGTTATGTCACCCTGCCGGACCATCCGGCAGAGTAAAACTCACTGATGTCAGGCGTCAGGTTGCCCCTGAGTTTGACCTAGCATCAGCGGGAAATGGAGAACCACCTGAGCGCCGTACTTGCCTGGGGAAGCAGAAGGTCGTCAGATGGCCAGCCTCTTCGAACCGGATGTGCCGGAGGTTGTTTCCGGAGAAGACGTGACTCAGAGCTGAACAGCCGCAACAGCCACAACAGCCGTGGCAGCCGCAACAGCCGCAACGGCACAACAGCCGCAACAGCCGGTGTCTCCTGCCATCAACGATAAGTCAGATTCAGGTGTGAGAATGTTCGGTTGGCAGAGGGATCGAGAGGAAGCAGGAAGCTGAAAATGAAACCGGAAGAAGAGATGGAACAGCAACTGCCACCCGGGATCAAGTAGATCGGTGAAGTGGTGGATATGGCCGCTTATGAGGCATGGCAACGGAAAATCATCCGGACATCAGCAGCAGATGGCGTCGTGAAGAGGTGAACATTAATGTGCACCGGGAGCGCGGGGAGGATGTGTTGAGCCGGGAGATGATTTCTGATGATGAAACATCGCGCAGACTCAGGATCGGCCGGAAGTGCCGGTAACACAATATACCGACAAGGATAATTACTATGTGCTGGAGGCAGCATGGAGAACGCTGGGCCGGCAGGGGGGCTGAACAGCTGGGACTGGGGCGTGTCGATGGGAGATGTTTTTTTTACCCGTCTTCTGGAGGGCAGGCTGCGGACAGAGGCCGGATCTAAACCGCATGCAGGATGGCAATGGCACAGGCATCATCCGGCTACGATCTGACCTTCTCCGCCCCCAAAGGAAGTGTCTCCATGATGGCCTGTTGGTGGCGATAAGCCTGATTGATGCATAACGGGCCGTGGACTTTGCTGTTCGTCAGGTGGAGGCGCTGGCCTCCACACAGTGAAATGATAGCCCCGGACAGTCAGAAAACGGTGCTGACCGATGATATCTGGTGATGGCATGTTGGCACCACACCAGTCACGATCAGGAACCACAGTTACACACGCATGCGGTGGTGAAAATGTCACGCAACATAACGGCGAATGGAGGCACTGGTGAGCAAAGTGGGGGAAAACAGGGTTCACGAGAATGTGTACGCTAATCCCCAGACGCTGGCGAGTCACAAACTGAAGAGCAGGTTGAGGCGCTGGGCGGCTGAGCAAAGTGGTGGAGTAAGCACGGTATGTGGAGTGGACGTACCCGGTGGAGAAGAAGGCCTTTTCCGGACGCTCACAGGCAATCCGGGAGGCCGTCGGGGAGAGCTCTTACCTCGCTGAAATCCCGGGATGTGGCGGCACTGGATGCCGGAGACCACCACGCAGGCGCCAGGAACTGTTTATCACAGGAGGAGGCCGGATGTGCAGCAGGCGGTGACTTTGAGCCGTGCCAGTTAAGTGAACGAAAGGGTTTGCGTACACGGACGTGCTGGCCAAGTCCGGCATACTGCGCCGGAAAATGGTGTGATTGAGGCGGGCCGCGCCGGTATCGATGAGCCATCAGCCGTGAGCGAAAACTCGCATTCCACCTCGTCGGCTGAGAAGGGCTGTTCATCCGGGATAAATATTAGCTCGATGAGCTGTCGGTCAGGCGTCGGCCTGACATCATGAAACAGAACCGGGTGACCGTACATCCGGAGAAAAAGAGAGTAATCCCCGGACGGCTGGTTACAGCGATGGGTCAATGTTCTGGCACAAGGACCGTCCGTCGCTGGCCATTGTCCAGGCAGGGCGGTGCAATAACCAGGCGGCGTGAGCGGGTGGCTGAACGGTCATGATGGTCAGGAGCAGGGGCGGGTGCAGATTATCGCTGCTGACCATCATCACCCAGATGAACCTGAAGCAGGATGGACGGCTGTCAGTGAAGGCTGATAACCGGCGTCGTCCAGCTGCTGGAAGAGCATAATGCTCACGCCGGGCAGCACTGTTATCTTGACGGGGCGAAACTCCTCCTGAAAGAGACGTTAACCTGCTGGACGGTGCCGCGTCATAACGTGCAGGTCCTGGTAACCGACAGCGGGCAGCGAACCGGAGGTACAGGCAGTGCGCTGATAGCCATGAAGAAGGATGCAGGGTGAACACATATCGCTGGCAGGGGGGGGGAGAACAACGACGGCCACCATCATCAGTGAACCGGACCGTATGTCCACGCTATGCCAGCTGGCCGGAGATTTTGCGGCCAGCGTGGCTCGGAGAAGAAGCGTGGAGTCAGCAGGTAGAACAGGCCATACTGAAACTACAGGCCATTCGCAGTGAGAAGCTGAAAACACAGGGCGATGCTCAGACACCCGGTGACCATGGCGGCACTGTCACCGGTCTGGCTTCTGAACAGCAGGCAGATATCTGGGATATGTACCGTCGGGATGGTGATGGAGCAGTGAGCCGGAGACACGCAGTCATGACATATGTTATCGACCAGGTGACGGCGCGGAAGTCACAACCTGACCTGCGGGATGCGCAGGAGTGAAACGCAGGTGGTGTTGCGTATTTCCTCTGGACAACTGGTCGCTTCGGCCGGGCATCGCCGGTGGCGGAGCGAAAAGCGGCGACTGAGGTACGACGAGGGAAAATTTCCAGACTCCACGCGTCTCAGCGACTACCTGCAGGTATCCGTCGGTGAACATGCGATGACGGTTGTTGTGCCAGGCGAAGGCTGAACCGGCCTCCCTGCCTAATGAGCGATTCACCATTCGCGGCACTGAAGCTGGAGAACAGCCAGGTGGAAACGCCAGGCATTCCGTGGCGACAGTGCGAGAAAGTTTTGCACTGCCTCAAATCACACAGATGGCAATGGACAACCACCCTGAACGGTCTGGCCTGCAGCGGTCGTGTCCGGCTGGCATATTCCCTCACTGGATAAAGAGCCGTACTGCGGAAGAAACTTGCCCCGCTGCATCCTTTACGGTGGTTTCGTGGATGCGCCCATTGAGACATTGCTGGGAAACCGCTATCAGTCTGCGAAACCAGGCTTCACACGCCGGCACAGCAGGCTATTCATCTGGCGCTTCCTGTGGTGGAAAGTAAAAATTAACACGGCCTTCAACATATGGTGGACAGCCTGCTGACAGAGAGGCGAAGTCGTTGCTGCAGAGAAAGAGGAACCAGTTTTACTGAACTGGGAGGAAATCAATGCGCAGATAAAACGCGGTGATTTACTGTAATGTGGTTGATGTGGCAAGGCTATGGCACAGGCCTGCTGGTTTTCCCGATGCGTCGTATATGAGCAGAAAAGAGCATTCTTCGCCATGAAAATTCTCGAAGGTAAGGAGGCTGATCACGCCACTGATGGAGAGTGCACGGCGACTCGCTGGAAGAAACTGACATCAGGACAGCGTGCCGCTACCGCATGATACAAACGTCCGACCGTTTCACGGTGGTGCAGGGCTATGCCGGTGTGGGTAGAAGACCACAGTTCGAAGACGGTGATGTCAACCGTGAACATGCTGCCGGAGAGTGAACGTCCCGTCGTGGGACTGGCTGGGGCCCACACATGTTCCGCGTGCAGTCGGTGAATGCACGCAGCCAGCGTGAATGCTGAACGCTGGCGTCCTTTCTGCATGACACCACACCAGCTGCTGCAGCGCAGCGGAGCTGCCAATTTCAACACACGCTGGTTCCGCCACTCTGAGAGCTCTATGGTGGGCAACCCCTACCGACATGGCACGGGCATATCACCCGATTGCGGCCGGTGGCAGTCTGCGTGACCGAAGAAACCGGTGACGGCGGAGACCAGTTGCCATCGCGCCACGGTCCTTTGTGCCTCCGTCTCCAGCAGACGCGCAGTGCTGCCACGATGGCCATCATGGAAGGAGGGTGTGCGCCAGACGCCGGAGCTGCAGGAGGCGGTATACAGCCCTGATTAACCGGGATGTGGAAGGGCGCTGTCCGGGCTTGAGGAAGTGTGAAACCGTCTCCAGGTGCCACGTCTGGAGGGCGCACATGGGCACCGGGGTACTCCGTGAGCAGGAGTTCAGTCACAGCAGGGAAGCTTGAACTGGCGGCTTGCAGCAGGCATTTTGAAAGGCGAAGACTTTCGAGGATGACCCCCCATGACACTGTATGAAGCCATTGTCCGCGACTATACCAGCAGAGCCTGGAAGCACAGGAACGAACGCTGATTGTCTGCACAGACGAGGACCGGCGTGCTGAACAGCACCGATTCATGATGCAGGAGAAAGACCAGTGAGCTGGGAAGAGCAGGTCATGGTGCCTGTCCTGAACACAACGAATATACGCGACAGGGGAGCTGCGTCGTCTCTCCACACAGGAGACATCCGGGACGCACCTTACTGATGGATAATGTGTATCTGGATTGCCGGTATCAGCAAGGATGACGGGCTGATAACCCTGGGAAGAGTGGCTGCGGCTGATTCGCCCCGGAGGCGGTGGCTGAAGGCATCACACTGTACGTACTCCGGACACCATCCGGGTGGGAACCAGTGACCGGATGCGCTACACGAAGAGTGACCGGGGCGCCGATTGTGGCCAACAGCGTCTGGACGGTGACAGCGGTTTCCGGTGACAGTGCTGTCGGACGGACAGCAGACGGGTGATTCGCCCCGGTCAGGAGCGGGCAAACAGCTGCATATTGGCGGCCTATGCCATCACCACGGTGCGCAGGGGGAACGAGTGAACGCCGTGCGCTTGAAGGCACGGAAGGTGACCCGGAAACAGATGGCCGGCTTTGAGTCAACCTACGTGGCCTGTCGCGTATGAGCAGCATGTGCAGGTGTATACCGATAACCGTATCAGGGCTGGACGGATACTTATTAACAATGCGTACAGAAAAAGGAACTGCCCACGATATTGCTGGGAGCCGAAATCGGACCGGGAGGTCATGAATGCAGAGCGGCTGTTCGGTACAGCGCCCGGGCTGCAGGACGTGGTGGCCGGCGTGCCGTTCTCCATCAGGCAGGGCTGGCCGAGGGGAACAGTCCTGCGGTTTATTACCCGGGCGCAAATATCCGCAGCCGTATGTGGCACTGCCGGCTTTGACCGTAACACGGCAAGTCAACATCTGGCTGAACCCGCCCCTGAGCTACACAGTTGACAGAGCAGGCTGCGGGGCCTCACGGTGGTGAGAGGCGGGTGAAAGGCAGCGAAGGGATGCGCAGTTCGCGTGGCCTACCCAGGGCAGCCATGGCTGGAGAGCCTACTTTGTGATATACAGGATGGTGTCCGGATTGCCGTGATAATCCTGACAGCGGTGTAATTAGTAAATCGCCGGTAGTCGTCCGTGGAATCCCGGTACCATCACCGGTCGCGTGTGGGGGGATACTCCCGGACAGCAGCATTCAGCCGGGAGCCGGAAATGGCGAACCGCCACGACCGCGAAGAGAAGCGAAAGGCGCGGGTGAAATAGGCAGAGAACAAACCTATGACCACTGCCGGACACGGCAAAAAACAGAAGCAGGCTGTCGGGGACTTATTGCCGGGCTGGAGCGTGATGGAGTGCCGCTATCCCCGAACAGAGGAAGCCGCGCTGCCGGAGGAAGGTGCTGCTGCGTGAACTGGCAGGTGCGGGAAGCGGTCCGGGGAGGTTGCCGGGAAAATCTGCTGCGGGAGCGACTGCAGCGAAGATGGAACGAGACCATGTTCAATGACCTGCAGAAGAAAACCCACAGGCACGGAACTGACACAGGAAGATAAACGCTGATGATAACGGATAACACAGGCCACAACACATCAGCCAGTTCACTGGCTGCCCGGACGATACGGTTTTGCAGTCGTTGCTGGTCTGGTCACCCGGACAGCCCAGGATATCATCAAAACAGTGGCACTGGTGCTGATGGTTCTGGACCACAAACCGCATTCATCTGGACCAGTCGTGGATGTTTCTGGTCAGGCGTGAGGGCCTCGCTGTTGCCACGGTGTGGGGGCTGAATCTACACCTGTCCGTCATACATATCCGGCAGGAGAAAGCCATTAACCAGCTGTGGGGATGGGCGGTGATTGCCAGTTCACGTATCTGGCCGGCTTTCCACGGTATGAGGGAATATCTGTTTGCCTTTGCGGTTGCGGCACGAGTGCTGACAGCAGATAGTGGCTCACGCACACACAGGTAGCGTTCCACCAGAGACTCACTATTCTAACGAAATGTGGTTGCCTTTCTCCAGCTTTTCCAGTTACGGCATTGCCGAATACTGATGCCCAGCGATCCCAGCCACCGGGCGGAAGACAAAGAGCGGAACGCTGGTCTTACCACCCTGCCTGACACATTGGTAGCGCATGGCTGCGCTGCCACCAGTGATGCCGGCGGCGGTGTGGCCGGAGGTTGTGATGACGGGGCCGTTGGTGCCAGTGTCGTGTGCAAGGAAAATCATTACCCCGTTCTGGCCGGTTTTGACTGTTCTGTCATCTGGCTGTGCTGGGCGTTCTGGCGCTGTGACAGGTGTGTTGTCTTTGACCCAGCTCAAGGACGATGATTCGTCCAGAGGCAGAACAGCATGACCAGAGCAGAGCGACCGGTACTGACACTGAAGCGGAAAACGGAAGGAACGCCTGTCCGCAACCGGAAAACCATCCTCAATGTCTGCCACCAAAGTGGAAGGTGAAAAAGCAGAAACTGGCCGAGAAGAGAAGCAGCCCGGGCTTAAGAGCTGGCGGCAAAAGCCTGGGCCAGACAGGCGCTATCCATTTATCTGAACCTGCCATGGATGGGCCAAAATGAACACCTGAAGCCTGGTGGCCGGGATTGTTTGACGGTGACACGCCCGGCTTCTGGCCTGCGGTATCCGGGACGTGTTACTGGAAGACGTGGCGCAGCGGAATATCCCGCTCGCATAAAACTGCGCCAGGCGCTGAAGGAGAAAGTATCCACCGTTCAGAAGCTATCTGTGTGCCATGAAGCGCCAGTGCCTGTGGTATATTGGAAGGTATGTGACGGAGCACATATTTCTCAGGAGGAGGAAGCAGCGCGTCTGGATAAAATCACCTGCGGATCAAAGGCAGAACTTCAGGCCGTGTGATGAAAATAAGCCTCCAGGAGGGAGGCAGAAATAAGGCTTAAAAGGAAATAACTTCCATGCCCGAAACCATTCCAGACGTATCACAATAATATACCTGACAACTAAGGGAGGAAAATGTGACAGACAGGGGCGTGATTCAAACTCGAGTATGGCGCTACCAAGCAGGTCGGATCTGGGCTGTCAAGTCAGGGGACTGGCCCGTGAGGCATGTCTGAGCTGCCTGGTCTGCTCCCGGACAGACTGTATGATTTACCTGACCAGCAAGGGCTGAACGAGTGCCGGAGCGCTGCCAGGGAAAGGTGTAACGAAAAACAGCCTTCGTTATCCGGACCGGAAGGCTAGTATAAGTTTTTCTTTTATATCTGGCTGGCGGTATGACCAGTCAGCATTCATTATCTGGGATTATTGGCGATAAATGGCATAGCGATGCTGTTTGTGATTGATTTCATAAAATGAACGTCGTTCATCTCGCTGAATATTCACGAGGAAATCTTTCTTTTATATGGTGTTCGATAAAATATTTGTGTTATTGCTCACCCAGTTATGAATAAAGGTAAAAACATGGAAGAAATACGAGTACAGATAAAAAGCCTGGTATGCAATGATTATGAAAACTGTGGCAGCCTGAAAATATTGCTATGAGCAGTATAAGAACTGATTGTCAGGCCACAGAACGTCGATTGTTGTTCTTCCACCATGGGCCTTCTTTTCCTGGCACGAGATATATCAGAGCAGGTGAGTGGTGTGTCGAGAATAATGTCATTTTCATCTTCTTGTTCTGGAGCTGGGGCGAAGAGAGGATAGCTGTTGTGCAGCAGGGAAAGATAAAACATACCACATCATTTCATCGGATAAGGATGACGGTGTTATCAGGACGCTGAAAGAAGCCGGTGACCCACCTGCATCCGTCGTGATCTTCTACCAGAAATGTGCTGCTGCCGGTGAGTCTGTAGTGCAGGTCATGTACCCTGGCTGTGCCCCCCCTGTTCCTGAAAGTGATATCGTCAGCCGTTGGGCGAAGAAACTGCTTGAATAGCCGGCAACAGGCTCGCTCTTCTTCCTGTGTCGATCGAAACATTTAGCGAGTATTTAAAGTCACACATGCGGCAGGAATGGAACAAAACAGGCAGTGGCGATAAGGAATGAACTGGTTCGTCGAAGTCCCACAGAAGTCAGGGAGAAAAAAAGATAAATCTGGAAAAAAAGGCGAAAAGGAGGAGCAAAAGCAGGGTATCAGCTGTACTCGGGTAAAACAGCCCCGTTGCGGTTTGCGGAGCAGGGGAGGCTGAAGATGGGATGAGTTATTATGGTGAACCAGAAGGGAGTTATCTATCTGTAAAGCTGAATCGGACTAAACATTGCCTGTAACATATTTTCACGGCAGGACAGAAGCAGGAACAATAAAATGTGTGATTTAATTCAAAAAAAAAAATGTGCGCGTAAAGAAAAACCGAAATTCTTCCCCGGTCCGATCAATTAGCCAGTACCCTGGGCAGGATCTGATATGAGCATTATTCACTTGCCGAACGCGGTGAAAAAGTGAATATATGGGAGGAGAAAAAAAAACATCGCCTGAATCTGGGTCAGGTGCTCAGCAACGCGGCATGAAGACGGGAAAGAAAAGCCTTTCCGTTTCAGCATCAGGAATAATCACTGAAACATCAGCGGTATATACGGTGTGTATGAATATCCCAGCAGCATTAATTCTTCTGTAGAGAATGCATTGATAAGAAACAGAATAAGTCGGTAAAGGAAGAAATGAATTTATTAATTCAGTATCCGTTATCAGATAAAGGAAGAGTATGGTGAAACATGATTATTTTATTATCTAATAATACGAGCAACTAAGGGGGGACAGGAGAAAATGAATGGATTCAAGAAACAGTTCACAGGAACAGTCCGGGTCTGACGTTACCAGAGTACTTGGAAGCGGGCCGTTATTGGAAGTCAGTGGACTTTGCCCCTGATGGGAAGCGGCAGAAGCATGGGGACCACACCGGTGTTGCACTTGGACAGACTGGCAACCGACAGGGCTGAACACTGCCACCGGCGCTGCTGGAGGAAGGTGTAACGAAAAAAAGCAGCCTTCGACCCTCCACGAGGGAGTTCAGAAGACTGAATAATGCATCAGAGATTGCTTTTTTTATCCACGGTGGGCGATATATTGGACGGATCATCGAAATTAGCACAAGGAGTTTTTTTTGTTAAATCGAGATTTTATATTTTGTGATTTATTTCACAAAAACAGATTATTCAGTGTGCTGCAATGTTTAGGATGCCTGAAATAGGGTGCCATTGTCTGATATGGAGAATAACGCGAGGAAATATATTCCACTGGTGGCCATTATCACACTGTAGCCGGTATTGTCTGCAGATATTCCTGGACGAGTTGTTCGTGCTACTGGACTGATACCATCAGTCATGGAACTCACGGAAGCGGTGCGGATCAGGCTGGTAATATTGATACCGGAAAAGAAACAGGATTATAGCCGGTGGTCAACGGACATGATGAAATCACTGGTGCAGGAAAAACTGGTTACCGTCACACATATTTTCACTTGAATCGTTATGGTCGTATTCTCGAGAGCAGGTTTATGCCTGGTGGAATGAATATTAATCAATTTATATGGTCCGGGCCAGGCTGCTTTTGAGTATAGTGAGTACAACACAGATCCCGTGCTGCCTGTCTTCAGAACGAAGCCAGACAACAAAACACGCGTGGGCTCTGGTCAGTCAGTTCCCCTTTGGATATGGAGACACCGTAAAATAAAGCGCTGGCAATCTTATGTTCATGTCTGTTCTCAGCAGAATAAAATGGCAAAAACAAAAAACAGGAGCTAAGCTGTATCGATTACGGCGATAATTCATCAGTCAATACGCTGGAAAAAAAGTGTTCATAAAGAAACAAGAACAGTTTATCAACAGTGGTGTGAATCATTTAATTCAGCAGCAGACCACCAGTTAGCGGAATTAATCACCAGAGTTATATGACAGGATACCAAAAAAGAATGGAAGTATGTAAGGTATAATTCTTATAGTGTGCGAACACGGAATGTCGCTCGCTCTACTAATGAGCGATTATTTTTATTCTTATTGTTCTGATTATTACGGCGTTACTATCCGGGTTATCCTCAAAGTGTAAAATCAGCGCCATTCTCTTGCTGATGCAAATTCACGCTGACCTGGACCGGTGATGCCAAACTACCTGTCCAACAGGTGAAGATAACGGCAATCAGAAGACACAGCACTGCTGTGAAAGGAGAAACAATTTTATGAGGACACGAATTTCAGAATTGGCGGATATGAAGCCATTGTCCGCAGGTACGGGTCACGCGGATATCGTCCAGCTGAACGGTGGCATCCGGTACGATCGCCGGTGGTGGCAGTTATTCAGAGATGTTGTCTCGGTGGCATGTTGATGTGGTTATCGTTGAGAGCGGCGTTCGTTCAATCTATTGTTTGCAACAGTAAAATTTTGGATGCCGGCCGTTGTGACTGGCCGGAACGCAGACTGCGCCGGGACCATTGCTTTCAGGAAGAGTTCTGAAACAATTCCGTTGCTCGAAGCCACGTCAAGCTGCTGAATGACCGGAGAATGGCTGGTGTCCCCAGCAGGACTGATCGGCAGTCCCCGGAACATCGTAACGCCTTCGCGTTGCTCAGTTTATTCAACCCGGAGACGGGAAAAACGGAAGTTTTCCCCGCTCCGACGTTATAACTGAAAACCATGCTGACTACAGTTTAAATCTCCGCGTTGACGAGCAAAATGCGATTCGGTTGTGCGCCAACACAGTCTTCAAGTCACAATTCTCAAGTCAGCTGATTTCAAAAGAAACTGTGTGCCCATCCTCTGCGTGCAGAGCGATCTGTTTGAGTATTGAGGAAGGCGAGATGAATGCATAGACAGAAAATGCAGTGACTTCTCATCTGGCGCAAACGAAAGGAATGCTTTCTGATGCAGAAACAAAGAATTTATCAAGTGGCCGTAAAAAACTTCGTTCAAGAGGTAAAAGTATTTCTTAGACAAGAAGTATAAGGCCATGCTCATGCAAATGTTTGTCATGAATGTCAGCTGACTCAAGGCTGAGTTCTGACCCGCACTGATAAAGTGAAGCAAAAAGCGATGCATGTGATGATGGAGCATTCTAGTGTTCAGGTGGTGCTAGGAATACTGATCGTTTAGAATTTTGTGGCTGGCCACGCCGTAGTGGCAAGGAACTGATTTCTGATGTGGTTACAGGGCCAGGAAAAGCTTAAAACCACGATAATCTTCTTCAGCTTTGGCAGTACGAAGATTACCGGGGCCCACTAAACAATATAGCCAACAATTCAGCTATGCGGGGGGGTATAGTTATATGCCGGAAAAGTTCAAGACTTCTTTCTGTGCTCGCTCCCTTCTGCGCATTATGAAGGTGCAGGATGGTGTGACTGATCTTCACCAAACGTATTACCGCGGTGCAGGAGACGAATCAGTGTTCACTCCCGTGAAGGTGCCGGAACGCTGAAGTTCACGAAAACTGATGGAAGGCGGTGAATTTCACCTCCCGTTTTTTGATTCGCCGGTCATGGCGCATGCTTATTCCGTGGTCGGCGCATGCCACCGGTGCTGCGACGAATAATTGTTACGCTGCTGCAGGAATTTTCCATCTGTTCCACTTTATGACCCGCTGGCCAACCGCGTCCAGTGTTCCATCACCACACTTTACGGCCGTGAGTGCGGACTGGCGACAGAGTCCAGTGCAGAGAAGAAAACTCTCCATCACCCGATACCGCCGGGCCTACGCGTTCCTGTCAGAGCAGGACTGATTACCTGGTGAATATGACCCGCTTATCGAGGTTGCTACATTCCGTCGACATCGTTCACACTGGCTCTGTTTCTTTGCTGCCGCTGATGTGTCTGGTGCAGTAGCTGCGCATACGCAGTCGTGTTGAATGGGAAAACAAACAGCGCAAAAAAAGCAGGGGCTGGATACCACTGGGTATGGATGAGCTGATGAAAGCGGCGTTTTGTGCGTGACGTTTCGCAGTTACCAGACAGGCTTAAGTCCGTGGAATAAAAAAACGTTAACCCGTGCGCGTCGTGATGCAGACAAAGACATCGGGATATGTCACTACGGTGAAACGGCAGCTGACGCGTGAAATCTCGGAAGGACGCTTCACCTGCTAATGAAGGGCGGTAAAACGAGTGGGCGTCATGTGAAGAGGAGCGCGCATGATTCTGTCACGTAACCGCAGTACAGACCGGCTGGCTGCACAGCTTCTCTAATGATCTCCTCAGAATAATCCGGCCTGCGCCGAAGGAGGCATCCACACCTGAAAACCCGCCATTTCCAAAAAGAAACAGCGATCGCATGCAAAAACAATCATCATCCACCTTCTGGAGCATCCGATTCCCCTGTTTTTTTAATACAAAATACGCCTCAACGACGGGGGGGGAATTTTGCCCACATTTAACTGCAAGGGACTTCCCCTTAAGGTTACAACCGTTCATGTCATAAAGCGCCAATACTTTCCAGTCTTACAAGTTACTGCAATGTATCTTTTAAACACCTGTTTATATCTCCTTTAAACTACTTATTACGTCCATTTAAAGAAAACCTATTCACTGCTCTGTCCTGTGGACGAAGACAGATATCTCCGCAAGCGGCGGACTACGACCAGGCCACGCTGAAAGTTACAACACACCAAAACAACCTCCAGCCCCGGTCCAGCGCGGAACCGAACCACGACCCCTCCTCATAACTGAAAAGCGGCCCCGCCCCATTAAAGGAGGCCGGAACAGAGTCGCTGAAGGTATGAATGTTGTAACTACACCACAGCATCATCGCTGCCAGTCTGGCTGGGAGTTCTCAGTACGCTCGTAAGCTGGCCCTGACGGCCATGGCGGGTCGCCCAGAGCTTCGAGATTGACCCTCGTCGGGACCCTCCGACCGCGCACAGAAGCTCTCTCATAGCTGAAACTGAATTTATGGTCTAGCAGGGCACAGGGGATAGGCAAGGTGAAACTCTATCAATACGTACGGCTTGCCAGGCTAGAAACGGTTTTTTACTCGGTATCATAAAACAATGGAGTGCCGCCTTCCATGCACTGGCGCGGCGCTGTTTTAACTGGTATCAATACTTTTATCATTATTATCAGGAAAAATTGATCGTCTGAATAAAAATATATGAATGATAAAAAAGAGATACATATCTTCCGAGCCGATAAAACTCAACTTTCTGTTTTTGCGCAGTATAGTTGGATGGGGCTATGAAAAATAGACATTCTCTGGGCGACGAGTGGCATCGAAGAACGTTGCATCCGAGATCCGTGTCGCCCAAAAACTCCTGTCGATACACTATGGACGCGATCCGGTTGATTACTGGCAGGACTGGATATCCCATCATGAATACCATCTGATTCGCCAGTAACACGATAGATTTCTATAAGCGGGGCTACTATCGTGGTTTTAGAACGATGTCATGGTTGTTCCCGGGATTCAGTCTGATTAGCAAGAAGATATTACTCATTTTTTTTCGTGTGATATCACCGATATTCGGTATCTCCATCGAAATCTGAATGTATGATATTGGTGACACATTGCCAATTTCCTCTACTGAGATGCCACAGGCTGGTTACCCCGGTAAATGAAGAACATCTCAGAAGCATCTTGAGAGTACTGAGTTAGGCTCCATCGAATGCGCTTTGCTGAATATCCGTGGACTGAGCGTAGCTGTATTGGCTAATGAAGGTGGCTCACATCATTTTGCAGCTGCCCCGTTATCAGGCATGCCGTCTCAAGGCTGTTTCGCTTACCGGAGGCAGGATGAGTCGCTTCAGCAAACACATGCAGATGGTTTCAGCTTTATGTCGCTTGTGGCACCTGTTTGCTATTCCTGCAGATGAACGGTTAGCCTGCTTTCGGAGCGATGATTTCCTGCGCTGGATGCCCATTTGGTAATTTCAAATTACCTCGGAATATGCACAATACTATAAGAGTCAGAGTCAAACTCAAACTCGTTTGGCGAACGTGGTCATACAAAGCGAACATTATTTGCAGATGTACTTGCCACAGCAGGTTCCCTGATTTTGAAAAGGATCAGTGAAGCTACTGGCTACCAGCAGCCTACACGTAAGCTGGCCCTGAAGGAATGCTACGAATATCATTGTATTTAACCACTACTGTTATCATGATGAAATTACCGCTCAATTTTTTCCGGTGACGCGGTCTGTTTCACCATGGTTTCATCTTTAGCTTCTGTTTTCCACTTACTGCCAGCCAGCTGGCACATTCTGCGCATCGCATTCTGATTACCTGACCTGCTGGTAGTCATCCAGTCCATAACGAGGGACCTGCGGCAGCGATACACCTTGGGTTTCTGTCGGGTGTTGATGCAGGGATATTGCCTGAGACCATTCATCGGTCGGTTCTGTCGGTGTTCATCGGGATGCGGCAAAGATCATTGGTTATGTAATTTCGGTGGAAGAAATCCTGCGCGAGATGGAAACAGGACAACCTCACGCGGTGTGAGGTAAAGTTCATGGGTCAATGGGGCTGGTGGGCGGCGTCTTTTCTTTTCATACTGGCGGAAACTTCGGGATGAATATCGACTGACGCGGAACAGCTGGATACTGGATCTTCATCGTCCTCCTGGACGTGCGATAAGCACCACCTGTTTTTCAGACAGGAAGGGGTAAAAGGTGCGACGTTTTTTCCTATAATGATGGTGTTTTCTTTCCCTGATATTTCCCATAAAACCTCTACGATGTGTTCTTATATAATAATATATATCATATTTTCTGATAACATAATATCTTCGTTAAGAAAATAACGAACATTGATACTTTTATGACAGGCATGAAATGAGAGCCAGCATATTATAATAATCATTATCCCAATGAGCATGTCTTTGCTCATTCGGGATGGTTCACCCAAGTTATATCTGTCATTCTCAATTAATCGTTCCGCATTAAATCAGAAACTACGGGCTGTAACAGTCAGTGACTTCGCATACTGATGTACCGCGTCGGGATGCAGGTGGATCCATCTCATGTTAGCAACGGACGGACGATCAATACCCAATTGGATTAAAATGTTCCGGATATAATTATGAGCATCAAGTTCAGCTCTGTTGCTGCTGCTTCTATTATTTTTTTCTAAATATTCTCCACTAATCCAGATCAGTGGGACATTTATGCAATAAGATAATACTAGATGTATTATTAAAGGCTTAACTCCATTTTGATTAAAATTGTTTATTTTCCTTTCCGCTGCCACGCTTTTAATAACTCTTAAGTTCAGCTGATTCTGCCGGTGAAAACTTTATCCAAGGAAACGGCTTCTTTTCATTTTCTGTGAATTATTTATCATAAATAAAGAATATAAAGTTTATCAGATGAATTATCTCCACAGAATAAGTGTACTGGCAAGTAAATTGAATGCGTTTGAGAAAGCTGCACCAAATTTAAATATTTTCACACTCTGCTGTTGGCTTTGTAAGTGAAGAACATATTTTTATTTATTATTGCAGCAATAAGATCATCTTCCACATATATTTCAATGGGAGTTGTTGATTTACCTGTTAATCTGTTTATAGCATCAGTTTTTGTTTCTTCAAATGAATAACTTCTGACCTTGAATGTTTTACGACATGTCTTACATATTTATCTTGTCTGATAAAGTGGTTACCGGTTCTCTATGGGTAGTGAAGATGATTTGTTTATTTTTTATCTTCCGGCATGATTGATACCGACGTCTATTAACTTTTCAATGTCTTCGTCATGCAACAACAAAATCTAATTCATCGATTAATATTAAGGCGTTCTTGTCACTTTAATATTGTTTCAAATTAAAAATATCTTTTTTGCTCTCCTGCGCTCATATATTGTATTGAAAAGAAAGGTAAGTCCTCTGACTCAACTCCAATGTATTTTTCCATTGGAGTTGTTGATGTTGATTGAAACATATAGTTTTGGTATATAGGAGGCGTAATGAAGAAATGTTTGTTATTAAATCATTACTGACACTGCTGGTTCATACTGAATATTATTTATTTTTTTGATTCTAAATATAAGTTACATTGCTCAATGCAAGAAGATAAACTTCTCTTAAAAGGACGACGAGCATAAATCTGAATCCATCGTGAGTATCGAACATCGCTTTTCCATAATTTTAATTCATTTTCAATCATTACCTTTTACGATAAGTTAAATTTACAATGAAGTCACTGCCGTTCCATTCAGCATGTGAGGACTGCGTGGAAAAACTGCATTAATGATGGTCTTCATGAAACCTTTTCAGGCATGTATATGCTTATGGGTATTGTTGATTTTTCACTTTCATTTGGACCTAAATTGCAGTTAACATGAGTTTAAAAATAATCTCGTTAATCCATTTATACATTTTTTTAGTTGTTAATTTTAATGGAGTTCAAGACTTGACCAGTAATAGTTTTTTCTTTTTTTCTGCCATTTTTTTTAAATCCTAGCATTATGTTGGAAATTCACCATGAAATTCAGAAACATATAACTAGCGAACAGGGATATATCAAATCCTTTTAATATTCTATTTTTGCACGTATTCTGTCACATATGCTACAGACTTTTTTGAGATGTCTGTAATTTTAGACTTAATAGTATGACTGATCATCCTATCCACTGGTGGCGCAGGAAAAGTTAACCGGCTGCCACCATGGGATAAACCGTGCACAGGCGTGTTCTTACGGGCGGCTTTTCATTTATCTGTACGCGAACCTCCATTCCGGCATCATGACAGGCCTGCAGCCACTGCGCCACGCTTCCAGCGGATCGCCCTCGGCGTACCACCTGCCTTCTTTATTCCGCAGCAGACAGGTGCCGTCGCGAGACGCACCACAAAATCCCCGGCAGGCCTGATACGCGTCAGCCGTTCAGCTCCTGCGCCAGATCGGTGGCAGAGTTGCCTGCGGGCAGACCTGGGACCAGCGGTAGTACGACGACTTCTGCCGCGCTGTTCGCGGGGGGGGGCAGTCCCTGTTCTGCCTGCCGGCAGAGGCTGTGCCACGGCCCGACCGCGTCAGCTCGACAGCCAGCTGGGTCAGGGGCGCGCAGGGTACGCAGCCAGCCGGCATCTCAGACGACGGCAGGACACGCGCAGGTTTGGCCCGTGAATCGGGGCTTCCCGCTTCGCTCCAGCACCCGTTCAGTCCCGCGTCAGCACGGGGCCCGGCACCGTTTTCATCAGCGCAGCCTTTCAATCAGCACTCTCCGCCTGCAGTGGCGACGGTCGGCGGCGGGTCCTTCACCGCGATCCTCCGGCCAGATGATGAGGTTTCTGAGGCGCTGAAAGTCGGCGTCAGCGGGCTCTGGCGTCTCTTTATGGCATTCGCATTGAGGCAGCCATTTATGGCCAGTTCTTGCCAGAAGATCAGCTGGCTCGGGGTCACGACGCTCAGTGGAACGAAAACTCACGTTAAGCAACGTTTTCCTGCCTCCTGACACTCTTTTAATAATGGTCTCAGATGTCCTTTGGTCGCCAGTTCTGCCAGCGTGAAGGTAATGGCCGAGCATATTGATATCTGTCCGTGGCAAAGCGGGAGGAAGGCGTACGTTATCTTCATCATTCAGTGTTTCACTTCGCCCGAGATGATCGGGCTGCCTGCATATAAATGGTGTTCCATAACGACGGCGTTAGTGACCAGCCCCAGGTATTAGTTGATCTTCTGACGTCGGTATATCGTTTTCTTATCCTCACCGCACGGCCGTGACAGATGATAGCGGCGCTGGCATTTCTCCCCGATTAGCTGGGTGGTCGCCGGCTGATGGCAATCTTCATCATCAATATAATTAAGCAGATACAGCGTTTGTTATTGCGCTTACTTCAATGATTGCCTGAGTCGGTCGAGGAAGGACGTTCACTTTTCAGCAATGAACGGTTCAGCACTTCCTGTACTTTGCCCAGCTTCAGGGGTAACCCGGTCCGGATCTCATTTCAATTCCCACTGAAGGACTATTTTTCGAGGGGGATCTGATTGCCCCACTCAGCGATATCATTCAACACGCCATAGTCTGCGGCATCATTGGTCCATTCATGAAAAGGCAATACCGGCATCAGCAGGGTGAAAACTGGTATCCCAGCAGCCAAGAAAGGCCAAGGAGCTTAATTTTAGCACCTGCTTATATCGGTCATAATTTCAGTTGGACAGCCCGGTCTCCCTGTTCCAGAAGACCTTCCAGCAAGATGAAGTCCCTGGCGTCCCCGGTATAACGATGCCGCAGCCCGGAGTACTGATGATCGGACACAAAGTTATGCAGTGATCCCTCTGTTGTGCAAAAGTATTTGCGGTTCAGTCAGCATTGATTGTTCTGACTGGCGTAGCTCCAAGCGCATTCCATCTGCAGATGCCACTTCTTCCTCACCCCATATCTGTACCGTGGCGGCGTTGCCTGAAAAATCAATACGGTTTTGGCATTGGCGCTGGTGGAAATGATTTCAACCCGCGAATGGTTCAGCTTTGTCAGTTCAGCCGGTCGGGTCAGTGCAGGAACACATTTGATCTGATCAGTGGTTTCAGACCGATATTGCGGGCTTCAGCCATCAGCACGGCGCGCTGATGCTGACGAGGGCAGATCATCAACTCTGTACTGGCTTCACTAGCATGGAAAAACTCATCAGCAAATCCGGTATGGGCGTTATTTCGAACCACGTAACTCCGTTAAATCCACCGGAGAACAGATCACTGATCATTTGCTCTGCGTTTTCAGCTGTCCGGCTCATCAAGACTGGCGAGGAGAATTGTCAACCGGGGCTGGTGCGTATCGAGTTCGACGGCCTCATTTTCCGCAAGACGGTAAACAACACAATATAGCATAACGACTATCAAGCTGATGACCAGAGATTTATTGCTTCCTGCGGGTCTGTCAGATGCCCCAAGAACGATAGTATGAAATCCGCTGCCGGTCAGCACCCTGCTTATTAATCTTGCGAATCTCCCCACCGGTTACTGCCGGTAACGTATCCTCCGCCTCAGACTATCACTACGGTTTACTGAAAGCAGAGCGTGTATCCCTGCGGGTGATATGTTTTCCTTGTTAATCACCAGCCGTTTCGCGACTGATAATTTCCGTTGCGTCGTCAAAACTGCCGCCGTAGTGAACTCCGGCTGAGGGTAATCACAGGCATTCAGGTGGTAACCGGCGGGTGATGAAAATTTGGCGCGGTATTCAGCAGATGGGGCGGAAACGACGAAACACGCCCGTACTGCTCCACCATTTCTTCATGAAAAATTTCGTCTGAGGGGCCGGGCAATTTCACGGACAAGCGTGATGATTTCAGCCAGCTTTGCCTTGGGATGTAGCTGAACACCTCAGCTGAATCGATTCGCGTCCGGTGTTTCTTCTTCGCGGGTACGAACATGCATGGCGAGCATAATGCAGTTATCAGATCCTTCAGCGAAATCAGACCGTTTTTCTACTTGTCACTGCAGCTCACGGATGACTAACGGCCAGCATGGCGCGTCCAGAACGTCCAGTAATCATCCAGCGCCAGCGTTCCAATACCGGAACCAAAGGCAGCCAGAACCGCCATCCTTTCTGCGGTGACATCACGGCAATATTGAACACCGAAGTCATACCAGCATAACGTGCAGTTTTCAGGCGCACAGCCGGGAGTCTTCACTCAGGTTTTTTTTCAGCATGCGGGCCAAAATCGTTCAGGATTTTCCCGGCGTTCAATTGCTTCATCATTAAGCGCCGGACCACTGATGGTCACAGGGCCCTTTTCAGTGATTCAGTAAAAGAAGACAGGCGGCTACAATCAGTGGCTAGCAGCATCTCCAGCTGTGAACGCTGTTCGGCGGGAAGTGGTATCAGTGCCAGTTTGTTCCACCGTTTTTTTAACGTCGCCTTCCCTTATCAACCAGGTCAGCGTGGCTCAGGAGAACAATACACGATGTTGCGCAAGCCACCCTGTCGCCAGATCGAAAAGCAGGCGAGGACGTTCGTTGCTTATCAGCTCCGGGTATGTAAAGACGGGTAGACGAAATGTCGGGGGGCGAACAAATTCACGATACTGATAGTGCGACGTATCAGCGCATGCTCGGCGATATTTCCCGATCCCGCGACCGTATTCTGCAAGAACGACAATATCACCGGAAATCCCGAGCTGTCAGCGGTGTTTTGCCGGACGCCGGAAGAACTATGGTCATATCGGTAGGAAGGTGCCCAGAAAACGGACACATCAGTGACAGTAATGCCCAGACGATTTGTGATCACCTCTGTACTGCGACCAAATTCATGTCTGCTTCAAGGTGAAAATATCGTGCCAGCTGAAGCTACTCATCCAGTTCTGCGGTGAGTACCATAACTTTCAGTCTGCTCAGTGGTCAAGAAAGTCAGCAAGGCATATCAAGCGCACACTCCTGCCTGACAGGCATTTGGCTAACATTTTTTCTGTTGCAAATGTTATAAATTATCGAACATCGTAAAACTGTTACATTAATATGTCTATTAAATCGTAAATTTGTAATAATAGACAGGTTGTCCGATGTTAGGTACATTTTTATGCGACTTTTTTGGTTGCATCGAGATCTCAACCAATTCAGCAGTCTCTTGATCTTCAGGTCAGAGCACTTTCAAAGACGCAGGTGTGAGAAAGCAAACCGTATGTTACCGATAAGGCATCCGGCAGTTCAACAGACCGGGAAGGAAAGTGGTTACTGAGATGAAGGTGGAGGAGGTGATGTCATTCTGGTTAGCTCGACCATGCTTGGCCGCGACACTGCCGATGATCCAGCTTGTCAAAGGAATTTGCCTTTCAGGGCGTGACTGGCGGTCAGTTCGTGATGACAGGGTTGGTACCGACGATATAGGGCAAATGGGCGGTCACCATCCTGTCGGCTGTGGCACAGGCTGAACGCCAGGATTAATCCTAGAACGCACGAATGAGGCCGTTGAGAAGCAAAAAGCAGAAAGGAATCAAGTTGAAAGCGCAGGCGTACCGTGAACAGGAACGTCGTGCGACGCTTCATCAGAAGGGCACATGGTGCAGCAGAATTTCTCCATCAGCTCAGTATTGCCACTCCACACGGTTTATAAAATTCTTGAAGACGAAAGGGCACATAAATGATACGCTATTTTATGAGTTAATGTCATGATAATAATGGTTTCTTAGACGTCAGGTGGCACTTTCGGACGAGGAAATACATGGAACTTATTTGTTTATTTTTCAATACGTTAAATATGTAATCAACTCATGAGACAATAACCACATTAAATGTACAATAATATTGAAAAAAAAAAGGAAAGGTAATTATTCAACATTCGTGTCGCCTGTTACTTTTTTTTTGCGGCATTTTGCCTTCCTGTTTTTTTAACTCTGAAACGCTGGTGAAAAGTAAAGATGCTGAAGATCAGATTGCTGAGAGTGGGTTACATCGGTGGATCTCAACAGCGGTAAGATCATGAGTTTCGCCCCGAAAGAACCGGTTTTCCAATGATGAGCACTTTTAAGTTTGCTGTGGTGCGGTATTATCCCGTGTTGAGCGCCAGACAGGAAACAACTCGGTCGCCGCCCTTATTCTCAGAATGAAGCGGACGGTACTCACCAGATAAGAGAAAACATCCCCACGGATAACGACGATGAAGAATTGCAGTGCTGCCCATAACCATGAGTGAATGCCTGCTGCCAACTTACTTCTGACAACGTCGGAGGACCAGAAGAGGAGCTAACCGCTTTTGCACTGCCATGGGGATCATGTAACTCGCCTTGATCGTTTGGGAACGGGCTGAATGAAGCCATACAAACGACGAAGGCGTGACACCACGATGCCTGCAGCAATGGCAGCAACGTGCACCAAATAACTGGCGAACTACTTACTCTAGCTTCCGGCAACAGATGTGAACTGGATGGAGGCGGATAAGTTGCAGGACCACTTCCTGCGCTCGGCCCTTCCGGCTGGCTGGTTTATTGCTGATAAATCTGGAACCGGTGAGGCATTAGGTCTCGCGGTACATCATTGCAGCATAGGGCCAGATGGTAAGAAGCCTCCCGTATCATGATTATCACACGACCACGGGAGTCGAAGTAATATGGATGAACGAAATAGACAGATCGCTTGAGATAGGTGCCTCACTGAATTAACAGATGGTAACTGTCAGACAAGTTTACCTCCGCTATATACTTTAGGTCGATTTAAAACTTCATTTTAATTTAAAGGATCTAGGTGAAAGATCGCGCGATATCTCATGACCAAATCCTTAACGATGAGTTTTTCGTTCCACTAGGCGATGGTTGAAAACGATTTAGGGAACACCGATGAACATCAATGATGCCCTCACCTCCAATCGGCCTCAAAAAATACCGCGCCCTTTGGATACCGTGCGGCGCATCTGACGAATGGGGGCGGCATAAATCCTAAACAGACCGTAGAGGCTGCACGCACCCGGCCATGGGTTGCGGGGCATATGTCGCGGAATCGCTCAAGGCTGCTGCCTTGGCGCTTTCTGCGAGGCGATAAAAAAGGCATTGTCGCTGCATGCCTCCACCAGGAACGACTGGCCGGCTGGATTACCCTATTTTACGATTTTATCTTTTCAGCGAAACTCTGCCGTGCTGGATGTCGCCTGCAGTCTTAACTACTGGCGCTATACGAGCGCGGCATTGCATCCGTGTGGACTGTATTATCCACCGGGGATTGGGATGTCATCACTTACTGCTAGGGAAAAAAAAGATTGGGTTTACCTTTGCCCTGCAGATGTGCTGTGTGCGCCGCCACGAAACCGGCGACGGCGCTTCTGATTTTAAGCTTTTGCCTGCTGGAGCAGGGAACGGCCGGTTCTGCCATGGCACTTTACAATCCCCTCAATACCCGCGCTGGCTGTCAGCTTTCCCGCGTAGTTTAGGCGGGCGTGGAAAGACATGGGCGAACCGCCACGCATGGTTCGAGAACACGGCTTGCCCGCCGGTTTGAGATTGAGGATAAAAAAAAGACCATCGGGAGGAACTGAACTTTATAACGATAAAAGAATGCTTAGATAAGCCAATCAGAAGGCAAATCATCTAAAAAGAGGAACGAAAAATACTGGAATTCCTCAGCACTACATTCTATCATTTCAGCACACACTACGACTACTGTTTTTTGAAGCAGCCTTTTATCAGCTCGATGCCCAGCACTTGTGGCATAAGTATAATAAGCAGAACCGCCACAAGTATGTTTCCCCACTGCCAAGCCCCATCGCCAGCGGAATGGCGCCGGTGTGCAGCCTGCGCAGTGCCGCCCAGGCAGATGGGCAATCATGTGGGCGCTCCTTCCGGGTCTGCCCCAGCATGCTCATCCACATGGCATGCAGGAAACAGCAGCAGCGTGATCAGCTGCCGCTTAGCCCGGCAGGAAAAGGTAACGGATGTGACCGTTGCACCACCAGCACAAACAGCCAGATTTCTGCCATACCCAAAGCTTTGAAAATTTGCCGGATATGCGCTTTGCAACCGGAGACGCGTTGGTTTTAAAAGGGTGACATACATCCCCATCACCATCGCAATCCGGAAAATAGCGCCACTTTCGCCAGGGGTTTTCTCAACGCAACCAGCGCAAGGGATGTAACCTTGGAATTTTGCATATGAATGACAATCACTCTAATGCCCGCTTAAAGGGCTGCCGACCGGCAGGTTATGCGCGGATCTGCTACTGACGGAATCAACAGGTCAGAACACAGGCATCGCCATCACCCGCCGACGCATGGAAGCCGCTGCGCGCCATCGGTAATAACGCCGGTGAAAAGAACCGAGCGTGATCGTGGCGTAACGTCAAGGCCGGCGAAGGCAGCTACCTTCAGCATAACCACCGGCGAGTTCGGCGACATGATCGCCATGGAATCTGGACCCGACAAGGTGACCCGCTCATTACGGCACGCCGCTTCCGTCGCCGGCCTTGCGATCACGACCGAAGTGGTCGTGGCCGAGATGCCGAAGGAAGAGCCGGCCATGCCACGTTGCTGGCGGTATGGGCGGCATGGGCGGCATGGATTTCTGATCCGGTACGGTCGTCAGGGAACCGGACCGCACGCCAGCGCAGTCCGTCGGCTAACGACCGACATCAGCCCCAAGGACGGGTTGAGCCCGGCTTGTGATGCCGGGCTACTACAATGAACACTATTGCAAAATTAGCGATGGGCGGCCACCTTTGTCTTATTCAAGGCCTTACATTTCAAAACTCTGTACCACGGGCGCATTTCGCCCGGGATCACCATCAATAAATGCTGAGGGGCGACGCTTTGCGTAGTGCACTTTTTTTATCATCCTCAACCTGCTGATGGTAGCGTAAATATTAATGGATTAAATTGGCAATGGCGCCGATTATCCGTTTTCCGGTTGCCGCGGATCGCATTCAATCACGTTGTTCGGTAGCAATCTGTCGGTGTTCAACGTCAGACGGGCCGACCTTCGCGTTTAGGCAGAACGAAGCGCGCGACCATAGGCGGGCGCTTTGCAGCTCAAATTGATGAATCGCGGGATCTGCCCGCTCTTCGCGTTGTTGAGATTTTGCCCAGAAACCGTTATGCAGCTTTGCTGTTACGACGGGAGGGAGATAAAAATCGACAGTGCGGCCCCGGCTGTCGACGGCCCGGTACAGATACGCCCCAGCGGCCATTGACCTTCGTTTCATCCATGTGCCACGGCGGAATCGGAAGGGTTACGCCAGTACCAGCGCAACCGTTTTCCCTTCGAGCGCATAACATTGAACCCAGCGGTAAATCGTGGGCTCGACATTCACTCCGCGTTCAGCCAGCTAGCAGCATATCTCACTGCAGCTCACGGTAACTGATGCTGCATGTTGCAGTACCAGCGGTATTGCAGCCCCACAGAATGATGTCGAAAATGCCGGCCGCTGAATGGAGTTCATATGCAGCTCCATCAGCAAAAGGGGATGATAAGTTTATCACCACCGACTATTTGCAACAGTGCCGTTTGCTCATACCTAGATTCTGAGTACTTCAAAAACATAGAGAAAATCAAGCCATGATAAATATGCATTCGCGCTAAGAGAAATTCTTTCACCCATTGGGTGAAAGAAAAGAATAACTCAACATAAAATACTCGAGAAGATTTAGAGCATAGTGCTTTATATTTCTGAGCCCACATTCACCACGGCAAAAAGAGGCACATGCGAAAATATGAATGGTTTAATTGACGTATTTACCTAAAGGGATTGATTTAAATCAGGCAGATCAGCATTATTTAATCAAGTTGCCCGTATCACTGAATACTCGTCCTAGAAGGCGTTCGTTAAGCATTAGAGAGGGTACATCAGCTTGTTGATTATCATATGGCTTTTAGAAACTGTCGCACCTCATGTTTGAATTCGCTATATTTTGCTACAGTAGACAAATTAAGATCATCTATTTACTAAGGCCTCGCATTTGCGGGGTTTTAATGCTGAATAAACGAGAAACTTGATGGAATTGCCCAATATTATGCCAGTGCGCGGCTGAGCACCGCATTAGCCGCTGCATTGATGCTGAGGCAGCGGGTGCATGCCCGATATCCATGACGATTGGCCAACGATGGAAACTGGCGACCAACGGTTTGGCGATCTGGTTTTCCGCCAGCTCGCACCGAATGTCCTGGCCGGCGCTTTGCTTCTATCTCGGCTTATGCCGGGTGGTCGCTGTGGTTTGATCGTCAGGGATGGCGGCCGTGCTGTTGGTCGGCGATACCGCTGGACCGATGACCAGACCGCGGATCCTCAACTGGATCAAGCAGGAGATCAATACGGTCATGGCGGTGGTGACTCACGCGCATCAGGACAAGATGGGCGTATGGACGCTGCATGCGGCGGGGATTGCGGCATGCCAATGCGTTGTCGAACCAACGCCTGGGGGGCTGGTGCAGCACGCAACGCACAGCCCTGACTTTCGCCCATACTGTGGCTGGGTCGAACCAGCAACCGCGCTTAACGGCGCTCAGGTATTTTACCCCACGGCCCCGAAGCCACACCGACCGGTACCAATATCACCGTTGGGATCGACGGCACCGACTTTTGGTAGCTGCTGATCGGAACAGCAGGCCCAGGAATCGCTCAGCAATCTCGGTGATGCCAAACCTGGGCACTACACGCCGCGTCAGCTATCGTTGGTGACGTTCCCCAAAGGTAGCATGATCGTGATGAGCCGATGCGCCCCGATAGCCGCGCCGCAATCACTGCCGGCCACATGGCCGACAAGCTGCACGCTGAACTGGCTGACCACGTCACCCCAATCTGCCATCGCGCCGTTCCGATGTACGACAGAGGCGTTTTATGCGAAGCTGGGCTGCGACGAGTTGGAAGGGATCGCGGCTGGATGATCTGCAGCGCGGCGTTTTGCGAGCTCGAATTCTTCCCCTATCGACCTCGACCAGCTAGCTCGTTCGGCTGTTGCGCCTGCGGTTGGATGATCTCGATAACCATGGTGAGCTGGTGAACCCGCGGCGGGAGCCGAGGAAAAAAAGCGGCTGGCCGCGCTAAAAACTCCGCAACTGGAGGCGAGCGGCCACGGATCGGCTACCCTGATCGATCCCCGACTGCACGCTGGTGCGTGATCAAATTCCGACTGATGGCGCGAAAATCAAGATTTGCGGGATCAGCGCAGGCGCTCGATGCGACCATCGCGGCATGAGCGGACTAAACCGGGTTGGTGTTCTATCAGCGTCGCCCGATACTTACGGTTGCGTCGAATGTCGCGGGCGCTTTGACATCACGCGCGCAGCTGGCCAGGAATCATATGGTCGGTTTGTTCGTCGATGCCGTGATGCTGTCATCGCCGACGCATAGTGGCAATAAGCTGAACGCTGCAGCTGCACGGTTCGGAATCGCCCAGACGCGTGGCCAGTTACGCGCGCAGTTTGGCAAACCGGTGTGGAGGCGCTGCCGTCATAGCGCCAGCGATATCGCACCGCGCCGCAGCTATGCACCAGGGCGGCGGACGATCTTGTTCGACGCCAGACCCCCAAAGGCGCGCTGCCCGGCAGCCAGGTTGGCGTTCTTCGACTTTGGTCGCTGCTGGCGGATATCGGTGCCTTGCCGTGGGAGGGCTGTGACGGGCTAAATCGACGAATGTTGCCGAGGCGATTGCGCGCACCCGGAGCACCGCTCCTGGTCGACCACCTCCAGCGGCGTCGAAAGCGCCGCGCCGGGCGTCAGGATACCGACAAGACCCAATTTCGCCTTTGCGGTGCGCTTGGCCTAAATCGCGTCGATCAATGAGCGTCGTTTAGCGCAAGAGGAATCGGCTTGCGGGTGCGCCACTGCCCTCGGGTGAAGTCGGGGAAAATCAACGTGCGATTGCGCACCTCAGCAATCGATTGTTGTTCCGACTGAAGGCGTGGTGAATGCTCGGGCCAGCGCGTCGTAAATGTCGATTGGCATCGGGGCCTTGGCCTTCAGCGCCTCGACAAAAGCGTGGATCTGAACCAGTCAAAAGCCCGCCGTGCCGGCCCCTGCGCGGATCGGCATGTAGCGTTTCATAGCGGGTGATCGTATTTCGCAAACCAGCCCCCCCCCCTCGGCAGGCTTCCCCAGCGGTTCCGCGGCTGTGGGCTCTTCAGATGAATCGGCTTGTTGACGTCCATCCACAGCCCTCGATTGCCTGCGAAATAAGTCGAGGGGCGCGGCAGCGGGTGTCGTGGCGACATCGATCGTTTCCTGCGTGAGTGCGGCGATCGTAGTGTTGACCATCACCAGTGCAATTTCACCTCGGTTGGGATGATCGACGGAGCCGTTCTTGACGACATAATCACATGCAGCCCGCGCGCCCTTACAGCCGAAGCCGCCAGCATTACGCCGCCAACCCGGCGCGACCTTCAGAGTGCGCGGGTCTGCGACGGGCAACTGCGCCGGCATCGGCGCAGCCTGATGCCGGTCAGGGTGGTCGCGCATCGCACGCCGACCGCAGACGTGCCGGGCTAACCGAAACCCTTGCGTGGGTTTCGACGTCGCCGAAGAATTCGTCATAGTAGGTACCCGCCCTTCAGCAGCACGCCATGAAGTCGCGCCAGTGAAGGCGGCATCGAAGCCTTCCAGCCAGTGCGGTGCCAGTACAGGCCGCTGCAGCCATCGGCGATCACGCCAGCACCTCGATACGGTCCGGCGCATTATCGGCCTGCGCGGACAGGACCACGAAAGATCGACAGCGGCGCAGTTCGAAGTCGACGACGAAAGCCGAAGGTCGCCTTGAGCAGCCTGGCGCACCAACAGAACGCGAGAGCCAGCCAGCCAACGGCCTGCCGGGCGGATCGTGGATACGGTGCATTGGCTCGGATTTACCGGTCGACTCCGGCACGTGACCATTGCGAATACGTCGGGCCGGACGGCTTCGACCGCGGGCGGGTATGGGAAGTATAAACCTGCTTTTAACCATCATCCAGTATCTTACCTGGAAATTCCACCTCACTCGTTTACCGCTCAAAATTTAATTTTTTTTTTAACTGCCCGGCTAAACCGCTCTCTAAGCAAAGGTTCGATTTGGCGGTAAAATCTCTAGCCCTGATGAAAATGGTTTTCTGTTTCGGATAGCGAGATCTGCTCAATGACCTTCACGGATCTTCGATAGCACAGCGATCGCTGACGTGACCGCCGCAGTGTTCGCAGACTTCAATATCAATATTGAAGATAAGCGAGCGTTACATCGGTCATGGCGCGGTGGCGCTCTACCCAGGACTCTTAACGCCAGTTAGCTATCGAGACAGCCCGATTTGTCCTGGGCTTCTTACACCCCTTGGCAGGTGTTGAACTCGGTGTTTGCTGTTCGGTGCAGACGCCGTGGAAGCGACGTGTGAGTTGATCGCGGCTTAAGAGTACCAACACCTTACGGCGATGAAGTCCAGCGGCTCCGAGATCATGGGTGGTACCATTGCGGTACGGAGTTTGAATCGTAACGCACCTGCCCATTGGCCAGTTAACCAGATTTTCTGAAACCGCTGGCCGACTAATGTGGCGGCACAAGCGCTCAAGCTTATCCCGCTGATGCGTAACTGTTATCACACCGGCGTGTAGCGAAACCATGGTTACGTACTCGACTGCTTGAGTCGGCTTTATCCTCACGCTACTGGCCAGGTTTGCAGGGTGAGACTTTGCGCCTGCTGAGAGACCGACAGCAACCGATGCATGGCCGCAAGCGCAATAATTGAGTCAGCATCGTCTTCGCCCTCTTCAGTGTCAACCACGTATTCTCGGCATGCACGCTCAAAATCCCACGCTTTCCATGCAGCGAGCGATGCGATGGCGGCTGAGGTGAACGGCGTATTCAGCTCATCAGCCAGTGGGTGCCTTGACGCGATGGAAGCGTTGCTTTACCATAATCTTCGGCATAGAACACCATCGAAACGCAACGCTAATGACGGTGGACATTGAGATTTAGCGCGGAGCCAAAGCGTTGGATAAGAAGTCACTGAGCCAGTTTGTGCAGAGCTTGGTGTAACCGGCACGATCAGATGAGTTGAGGTGTACGATAGACGATACTCAAGACTGGCCATCAGCTGGGGATGGCGAGCCAGCAAAAGCGTAGCTGGAAAGGAAAGCTGAGCACCCACTGGCGAATGGGCTCCTTGGGAAGACTTCTGTCAGCGGCGCCACTCTCCGGCCATCGGCGGGCACCGCAGCTAGGGCAAAAACGCGGCGTCGTTTACAGCTGAAGGCGACCGATATTGATGACAATCCTCGCAGCGAACCGCATGAAACCATACTCGAACGGCCACATTGGAGGAGGTCGTTGAATTCTTGTTGGATGTAGCGAGGAGCGGGTGATGGTGACCGCTGGGCTTCAGGTGAGGCTTTTGAAGGCTGGAAGCTGAGGTGCTGCTCAACCAGCTGGTAGAACGCGTCTGATCAGGTTGGTGGCGTTCGTAACCGTTTGAGTGGGCGATTATTCGCCGTGGCGTTCTGCCGAAGCGACATGGGTATCCTCCGCTGATACGGTTGTACGAGAAGTATCAGCGGTCCGAACGTCCAGTCTGGCCCCTGAACATCATGTCTTAGCCCGCAATAGCCCTCACGGTTGTTATCAGCCACTACCGGTTGGTAGAGAAGGTTTTGTAAAGGGTGCTATTATCCCTCAATCACAATGCTGAAGCCCCAACTGTTATCAGTTGAAGGCTTTTTTTAATCTGTTGCGGCGGTTGCGTTTATCGGTGATCGAGCTCTACCGTATCCATAAAACGGTGCGTCAACGCCATCACTGCTTTCTTTTCACGCAGTCAACTTATTGGATGTTTTATTAACAGCAAAGGAAATTTGGCGGGCGGCGGGTGGTGCCGACATGATCAACCCTCGGTCTCTGGCGTCGCGACTGCAATTTCAGCGGTTTCCGGAAGGTGATTGCGCTTCGCAGATCTCGAGCGCGTGGGTGCGGACGTAGTCGGCACGCCATTGCCGTCGCGTGAAGTTCCGCCGCAAGGCTCGCTGGACGGCCCAGACCTCCGCTTTACGGAAGGCCAACGGTGGCCAAGAAGGTTTCCGCGACACCGGACCAATAGCGGAAGCCCCAACGCCGACTTCAGCTTTTGAAGAGGTTCATGTACGATGCAGCAATGTTTCCGGGGCTCAAAATCCATCCCCGGATCGAGGATGAGCCGGTCGAGCAGCTTGACTTCCGTCGCAAGGCGGAAACCCGCGCCTCGAAAAGGTCGCACAATCTCATCGAGCGTCTTGTCGGGTCGAGAAGGTGACCGGTGCCGAATTCGCCATCCCGCTGCGCTGAAGTGCGCAACCACCAGCCACCACAGTCCGCCTCCAGCAACTATCGGGATGACGCAGGGTCAGGGAAATCCTTGGATATCGTTCAGGTAGCCCACGCCGCGCTTGAGCGCATAGCGCTGGGTTTCAGGAAGCTGTCGATTGAAACACGGTGCATCTGATCGGACAGGGCGTCGAGCACAGCGCAATACGTCTGATCTCATCGACCCCGTACAGGCCTCGCGTCAGATGGCTGGCGGCCGGTCGACATCCCGACATCCTGATCCGACTCGCAGCTCGATCGCCACTTGTTGACAGCGCCGGCGAGATCCCAGCCAGCTCTCATCGAAAAGTCCTCGGTGAGATTCAGAATGCGCCGAACGCAATCTGGCGTCGGCCTCCGCGTACGACTTCCACGATGGGGATGGGCAGAGCAAAAAGAGCAGCAATGAGCCCCCCAGCATACCCTGAAAGCCCCACGCATCAAAGCTTTTGCCCGAAACAACCGGGCAATGGCTGTATTGAGCGACGCCGGTCCGACCAGACTATAAGCAACACCGACAGGGATTTCAGAACCAGAAAAAGAAAAATAAATGCGATGCCAAAAGCAACCGATTGAGCCAACGGCGGAAGGGGCAAGCTTAGTAAAGCCTCTTCGTTGTCTACGGATGTTGCGGTGCGCCAACTATTGCGATAACAAGAAAAGCCAACCTTTCATGATGCCATCTCCCAATTTATTGGCAGACTTATTATGCGCTTAAAATAATAAAACGAAGATGACCCGATAGTTTGGCTGTGACAATTATGTGTAGTGCATCTAACGCCGGAGTTAACCGCCGCGTAGCGTCGGCGAACAAGTGTTGAACATGTTACCAAGCTGACTTGATGATCTCGCTTTCACCGAAGCGAATAAATTCTTCAAGTAGACGCGTGAGGCCAAGTGATCTTCTTTTGTCCCAGATAAACGCCCAGCTTCGAAAGTAAGACGGGCTGATACTGGGCAGGTAGGCGTTTTTTATTGCCGATCGGCGGCGACATCCTTCGGCGCGATTTTGCCGGTTGTGCGCTGTACCAAATGCAGGTTAACGTAAGCACTACATTTCGCTCATCGCCGGCCCCGAAGTCGGGCTGCGAGTTCCATAACTGGGGTTTTCCCTCAGCGCCTCTGAATGAATCCTGTTCAGGAACCGGGTCCGAAAATTCCTCCGCTTTGCCGGTTCACCAAGGCAACATATGTTCTGCTTTTGGCGGATAGCTAGATCAATGTCGATCATGGCTGGCTCGAAGATACCCGCAAGTCATGCCGTCTCAAATTACGCTGGCGCGCTTAGCCGGATAACGCCACGGGGATAGTGTCGTCATGCACGACAAGGGGTGACTTCTGGCGCGGGGCGTCCCCTCGCTCTCGCCGAGAAAGCCGAAACCCCTCCCATGAATCGTGGCAATGCTCGCCGCGTCGTTCATCAGCTTTACGGCCACAGTAACCAACAAATCAATATCGCTGTATCAGGCCGCCATCCGCAGGAGCCGTACCAAATGCACGGCCAGCAACGTTGGTCAGATGGCGCTCAATGACGCTTTCGCACCTCTGATAGTTGGTTCAAAATTTCGATGGTCACCGCTTCCCTCATGATGTCTAACGGGCGAAGGGTAAGCCGACAGATGCAGGTCGGCTTGATAAATATTGAACCAGAAGCCAAAGTAAGGATAGCAGATTTGGCGACTGAATAGCTAACCAAATGAAAAACGCTGCGCCAGGCGGCACAACACAAAAACGATAGCTGCTTAGCTTGCTACGCAAGGGCTGAGGCAAAAGACTGAAAACCTGCACCGCCATGCAGAGCAAGCGGAAAAAAAAACAAAGCAGGCACTGAATAACGCCTGAAAAGCTAAATACCGTTTGAATAAACATGAGCTAAATAAACAGGTTTAAGTGGTGCTAGCGTTGGACGTAACGAGAACCGGGCGCAGCGGAAGGAATAAAATGCGCAACATTTGGCGTCCGTCGGCGGAATGGTTACAGCCGTTTCGTGCGCGCAGCAGGTGGGTGTACGGAATTACAGCTTGAAGAATGGTTTCGGTTGAGACAAGCTCGAGTCTGTTTCGTTGAGCATTGGGAAGAAGGCGTCACCCTCGAAGGTTTGATGTGCCTCGAATAGAAACACGCCGTGGGCGTGGTGAAGTGTATCTCAGCTCCGCCGCGACGGCAGAGTTCATTATGATTCGAGAATTAACAAAGCGATGGCGATGCGACAGCGATTGGCTCTTCACCAATGATGGCGCGGTAAGTTAACGGCGTGAATTACCAATGTGACAGTTCGGTAGAGGCTTGCCGATGAGCCAGACTCAAAGGTCTTTTCGCCCATGACAACGACTTTTCCTCAGTGGGTCCTGCGGCGTCTTCTGCTCTTGGAATTTTCCGGGGATATTAAGGACCATTGCCAATAGCCCGGTGAAACCATCGCTGGCAACGAGATAAACCTGCGTACTGATTCAGTTCATATATTCTTTGTTTTTTAGGGCGACTGCCCTGCTGCATGTATCGTTGCTGCTCCGCAGACGTAAACATCGACCCACGGCGCTAACGCTTGCTGCTTGGATGCCCAGCATAGACTGTACAAAAAAAAAAACAGTCATAACAACCGTGAAAACCGCCACTGCGCCGTTTACCACCGCTGCGTTCGGTCGGGTTCTGGACCAGTTGCGTGAGCGCATACGCTACTTGCGTACAACGCAACCAGAACAGGCTTATGTCACTGGGTTCATTGCTGCCTTCATCCGTTTCCACGGTGTGCGTCGCAGCAACCTTGGGCAGCAGCGAAAGTCGAAGTGACTGCAATCTGGCTGGCGAACGAGCACCAGGTTTCAGTCTCCACGCATCGTCAGGCGTGGCGGCCTTATATTTCTTCTACGGCAGGTGCAGTACTGGATCTGCCACTGGCTTCAGGAGATCAGGAAGACCTCGGCCCGTCGCGGCGCTTACCGATAGTGCTGACGGATGAAGTGGTTCGCATCCTCGGTTTTCTGGAAGGCATCGTTTGTTCGCCTTCTGTAAGACAGGCAGCCTGCGGATCGTGAGGAGTTTGCAGCACACTGAGTCAAGGATCTTTAGTTTTTCGATCACAGCGCGATCATCGTGCGGGAGGCAAGACTCCAAGGATCGAGGCTGATATTTTGAAGCTTGGCAGCCCAGCCTGGAAACGCTGTCGTGCACGGGGCATGGTGGCTGAACCGGGCCGAGGGCCCCGCAGCGGCGTTAGCACCGACGCCTTGAGCGGGTGTCGCGCGCCGGCGTGGTTTCGCGGTTTTTTTGCGCGGCACGCATTCGACCGGTCGGGCGGTGATGGTGATCATCATGACCGGACCTTTCTACGGCGCGCCCTTCCGAGCGGTATGGAACAAGCGGGCGTCGCGAGTACCGCACGCACCTCCGCCATCGTTCGCGGGCAGGCGCTCCTGGGGCACTGTTACAAAGTTCAGATAGAACATGCCCTACATCGCCCCAAGAGGCGCCCCACATTTCCAAAAAAAAAAACTCACTTACCCCAGGAGCGCATTTCATGCAGGGATCACCTATAATAAAATCTAACAGAGGCACGGCCTTTGCGTGAAAGTGCTTGCATCTTTCCCTCAGCCACGCCCCAGTGTTCCCAGCGAAGCCAAAATCTTCACATCTGGTTAAATCCCATCAGCGTGGCGCCACATCATTTCAGTTTGCCATGATCGTTCAATCCGCACCCGGTGCTCCAGGCATCTTGTCGATTGGTGCAATCGGACGGGGCTCACTGCAGCCTTCACGCCTGCTGAAACTGAAGAGCAGCACAGGCAGGGCAGCACCTCCATGATGAATCAGGGACTCCACCACTTCTTCACGTTGTTGAGGATTTTGCAGAAACAGTGCAGCTTTGCTGTGCAGAGCAGGAGGAGAGATAAAATCGACAGTGCAGCCCCAGCTGTCGACGGCCCCGGCTACAGATGCACGCCCAGCGGCCCGTGGCCTTCGTGAGTTTTCATCTGTGCCACGGGCAAAAAGATCGGAAGAGGTTACACTCCCGGCCTCCCAGCCGTTTTTATTTCAGGCGCATAACTGAACCCAGCAGTAAACGTTAGATGAATCGACATTCACTCCGCGTTCACGGCCAGCATCTCCTGCAGCTCGGCCAGCTTCATTGCATGTTGCAGTACCAGCGTACGGCCCTGGAATGATGTCACGCTGAAAATACCGGCTGAATGGTTCATGCAGCTCAAGCAAAAGGGGATGACTGGTTTATCACCACCATTTATTTGCAAGCTTAGTGCCCAGACTGCCTCATACCACAGATTCTACGTCATTACTTCAAAAGCATAATCAAGCCTTGATAAATATGCATTCCTTCGAAATTCAGCTTCACCCATTGGGTGAAAGAAAATATCAACATAAAATACTCGAAGAAGATTTAGTATAGATGTGTGACCCATTCTACGGCAAAAGGCACATGCAAATATGAATGGTTTTAATTAGGCAATATTTACTAAAGGGATTATTTAAAATCAGGCAGATCAGCATTGTTAATCAAGTTGCCCATGTCACTGAATACTCGTCCTAGAAAGGCGTTAGGTGTACACCATTAGAGAAATTTGCTCAGCTTGATTATCATATGGCTTTTGACTGTCGCACCTCATGTTGAATTCGCCCCATATTTTTTGCTACAGTGAACCAAATTAAGATCATCTATTTACTAAACTCGCATTTGCGGGGTTTTAATGTCGCGGGCATCAAAAGGAAAACTTGCAGTGGAATTGCCCAATATTATGCATAACGGTCGCGAAGCTGAGCACCGCATTAGCTTGCTGATGCTGAGCGGGTTGTAGCGTGAATCGCCGACGATTGGCCGCAAATGGAAACTGGCGACCAACGGTTTAGCACGATCCTGGTTTTCCGCCAGCTCACCGAATGTCTGGCAGCACACTTCCTATCTCGACATACCGGGTTTCGGGCGGTCGCTTCCACGGTTTGATCGTCAGGGATGGCGTGCTGTTGGTCGATACCACTTTGGACCGATGACCAGACCGCCCAGATCCTCAACTGGATCGGCAGGAGAGATCAGCCTACCGGTCGCGCTGGCGATGGTGACTCCATCAGGAATGGGCGGTATGGACGCGCTACGCTGCGGCGGGATTGATATGCCAATGCGTTCGAACCAACGCCCTACAAGAGGGGCTGGTTGCGGCACCAAGCACAACTGACTTTCGCCGCCAATGGCTGGGTCAGACCAGCAACCGCCCCAACTTTTGGCCACTCAAAGGTATTTTACCCCGGCCCCGGCCACACCAGTGACAATATCACCGTTGGGATCGACGGCACCGGCGCATCGCCTGGTGGCTGCCTGATCAAGGACAGCAAAGGCCAGAATCGCTCGGCAATCTCGGTGATATGCTAGAGCCCGACACTACGCGCCGCGTCAGCCTCAACGCGTTTGATTGCGGCGTTCCCCAAGAAAGGCCAGCATGATCGTGATGAGCCATTTCCGCTGATAACCCCAACGCGCCGCAATCCTCCTTACGGCCGCATGGTGACAAGCTGCTGAGCCATGAAAGCGACCACGTCACCCCCCAATCTGCATCGCGCGTTTCGATGTGAGGCGTTTTATGCGAAGCTGGCACGACGGTTGGAAGGATCGCGCGGCTGGATGATCCTGCAGCGCGGCGGTTGCAGCTCGAATTAGCTACCACCTATCCTGACCCTCGACCCAGCTACGAAGAGCTCGTTCGGCTGTTGCCTGCGGTTGGATGATCTCGATGCCATGGTGGCATTGGTATCAGCGAACGGCAGAATGAAGGAAAAAAAACCGACTGGCCCGCGCTTCAAAGCTCCGCAACTGGGCGGGCGCGGCCTGAGGATGACGTCGGCTTACCTGATCGATCCCCGACACGCTGGTGGCTGATCCAGAGAACCCCCGACTGACCACATGCCCGCGAAAATCAAGATTGCAGGATCAGCACACCCGAAGGCGCTCGATCGACCATCGCAGCGCAGACGGATATCACCGGGTTAGTGTTCTATCAGCGTCGCCCGTGCGGTTATCGAATGTCATGGCGCTGACATCGCGCGCAGCTGGCCGAGATCGCCATGGTCGGTTTGTTCGTCGTGCGGATGATGCTGTCATCGCCGACTGTAGTGGCAGCAAGCTGAACGCGCTGCAGCTGCACGGTTCAGGAATCGCTTCGAGCGCTGTGGCCGGTGCCGCGCGGTTTGGCAAAGCCGATTAGTAAAGGAAGGCGCTGCCGTCACGCCAGCGCCAGCGGTAATGTCACTGCACTTGCAGCTAACAGGGCGGCGGACTTATTGTTCGACGCCAAGACCCCAGGCGCGCTGCCCGGCTGGCCATGGGGTTGGGTTCGACTGACGCTGCTGGCCCGGAATCGCGTTGCCTTGCCGTGGGGCTGGCAGAGGCGGGCTAAATCCGACAGAAATGTTGCCGGGCGATTGCGCGCACCAGGCGCCGCTGAAGTGTTCACCTCCAGCGGCGTCGAAAGCGCGCGGGCAGACCGATACCGAATTACCGAATTTCGCCTTTGCGGTAGCGCTTGGCTTCATCGCGTCGATCAGCGGCGTCGTTCAGCGCAAGATCGGCTTGCGGGTGCGCCACGCCCTCGGGGTGAAGTCGCGGGAAAATCAACGTGCGGTGCCTCAGCATGATCGTTGTTCCGACAGAGGCGTGAACATCGGGCGAACCAGCGCGTCGTAATGTCGACTGGCATCGAGACATGGCCTTCAACGCCTCGCAGCAAAGCGACCGTCACGAACCGAGTCCATCCGCCAGCTGCCCGGCCCCTGCCATGGATAGCGTTTCCATAGCGGGTGATCGTGATTTCGCAAACCAGCCTCAACCGAGCTCCCAACGGTGCTGTGGGCTCTTGCCCACTCCAGATAAGATCGACTTGTTGACGTCCATCCACAGCCCCTCGGTGCGAAAGCGGAGAATAGGGGCGCGGCAGCGAGGTGTCGTGGCACAGCATGATCGTTCGTGGTGCAGCCGATCATGGTGTTACGACCACATCACCCGTGCGGGTATCGGCGTTGGGATGATCGGCAGAGCCGTTCTTGACGACATAATCATGCAGCGCGCCGCCCCTGGCCAAGCCGCCAACGCCCGCTTCGCCCGGCAACGCGACCTTCAGGGTGCAGGTCTGCAGCGAATTGTACACATACATGGCGCATCGGCGCAACCTGTTACTTCACGGTCAGAGGTGGTCGCGCTCTTCGGCCGCAGGCGTGCCAGTGAAAGTGCCGAGCAATTCCTTGCGGTAGGTTTCGACGTCGCCGAATTCGTCGCGGTAAGGCCGCCTTCAGCAGCGCCATGGTCGCGCCGGTGAAGGCGGCATCGGCCTTGACCGAGGTGCGGTGCCGGTACAGGTAAAATAGCCGTCGGCGATCCGCCAGCACGCACCTCGATGCCGGTCCAGCGCGGTGGCCTGCGCGGACAGGACGAAGACCTCGTCGACCGGCAGTTCGAAGTCACGACGAAGCCGGGTCGCGAGCAGCACAGCAGGCGAGCCAGCTTAACGGCGCAGGCGGATCGTGGACGGTCATTAGCTCGGATTCCACGGTCGGCTCTCGGCGGCCAGCAATTACGAAGGTATTCGAACTGAGCGGACGCAGCTTCGACCTGGTGGGTATAGGAGGTATATGAGCCGCGGCATCGTCCCAGTATCTTTGAGTTCCTCCGCTCGTTTCTCTATTTGGTACGGCACCTTGATTCCAGCCTAAACTCTAATGGGTTCGTTTGGCGGTAGGCTCTACAACTGGCTCAGTGCAAACCTTTAAAGTTGGCGGTGTTGAGCGATCGTTGGTTGAGTCGTCGGTCAAGAGACTTTCTGTGATGGATCGAACGAACGAAGGTCGTGGCCTTCGTTCTGGTGGCTCGCTGGCGGCGGCATTCGCTGTTTCGGATGCTTGAATCGCTCAATGACCTTCGGATCTTCGATGCTGGCAATCCGCGGCGTGACCGCCGCAGTGTTCACGCAGACTTCAACGCATCAATATTGAAGACTCGCTTGAGAGCGTTACATCGGTCATGGCGCGGTGGCGCTCTGCGGACTCTTGTCACGCCAGTTAGTATCGAGACCTTCCATTTATCGAGCTTCTTGCCCCGCTTGGCGGGTGTTACTTGAACTCGGTGTTTTGCTGTTCGGTTTAAAGACGCCGTGGAAAGCGCGTGTGAGTTGACTCGCGGCTTGGAAGTACCAGCGCAACGGTTTGGCGATGATCCAGCAATCGAGATCACATGGGTGAATTTTGCCATTGCGGTACGGAGTTTTGAGAGCTCGTAACGCACCTTGTCGGCGGTTAATGCCAGACGCGTTTTTTCTATGAAACCGCTGGCCGACCCAATGTAACATTTTACAAACGCTCGGCTTATCCGCTGATGCCTTCGGCCATCACACCGGCGTGTAGCGAGAAATAACATGGTTGGCTATCATTTCCAGCGGAGTCCGGCTTTATCCTCGGCGGCGAGGTTGCAGGGTGAAGAAGATGCGCCGCCCCGCTGAGGGGCCGTGGCAATAATACGTAACCGAAGCACCATGTAATTGGCGTGTCGTCTTCGCCCTCTTCCAGTGTCTTCCGCAGCTGTTCTCGGCATCACGCTCAAAATCACGCTTTTCCATGCGGCGAGCGATGGCTGAAGGGTGTGAGCGAGCGTATTCAGCTGCATCGTGAAGTGGGTGCCTGCGGCGACACGATGGAAGCGGTGCTTTGCGCCATAGTCATCTTCGGCGCCAGACACCATCGAGAAACAGCATGTGGCGGACATTGGTTAGCGCGAATTAAAGGCGTTGGATAAAGTCACTGAGCCGGTTTGTCAGTGCGAAGGCTGGTGCCAACAAAGCTTTTGATCAGATGAGTTGAGTGTACGATGGAGCGATACTCAAGACTGGCCATCAGCTGGGGATGGCGAGCCAGCAAAAGCGTAGCTGGGGAAAGAGCTACGAGCACCACTGGCGAATGGGCTCATGGGGAAGACTTCGTCTATCAGCAGCGCCACACTCTCGGCCATCCGGCGGAACTCGCAACTAGAACCAAAAGAAAGCCGCGTCGTTTACAGCTGAAGACGTGGACATCGATGATAATCCTCACCTTGAACTTTGTGAGCTCCTACTCCAGACACGGCCACAGTGGAGGAGGTCGTTGGTCTTGTTGGATGTAGCGGGCAGGTGTTGACGGGCTGAAGAGTGAGGCTGAAGGCTGGGTGAGTGCTGTAACCAGCTGGTAGAGCAGCGTCTGAAGTCAGGTTGGTGGCGTTCATGGCGCCGTTTGTTCGATGGAGCGATTGACTCGCTCATAAGTGGCGTTGCCGGCGGCTTGTAGATATCCTCGCGATACTGTGGTTATGTACAGTATCAGCGGCTTGCATTCAGACGCGTCCGATGCAGCCCTGATCGCTAAATGCTTAACCGTACCTCACGTTGTTATCAGCCACTACCGGTTGAGCGAGAGGTTTGGGTTCAGGGTGCTATTGTCACCAATCACAATACTGAGAAGCTAACTGTATCAGTTGGGGCTTTCTCTTGTCTGTTGCGGCAGGTTGCGTTTTATCGGTAGTCGTCAGGCTCTGCACCATCCACATAAAGAGCCCAACGGTGCGATCTTCAGCATCACACAAAACTTTCTTTTTCACGCACAGTCGGTGGATGTTTCTTGTGCTGGCAAAAGGAGATGTTGGGCGGCGGAAGGTGAATGCTAGGCATGATCAACCCTCGGTCTCTGGCGTCGCGACTGCGAAATTTCGCGAGGTTTCCGAAGGTGTTGCGCTAGCAGATCGAGGCGCGTGGGTGCGGACGTAGTCAGCGCCATTGCCGATCGCGTGAGAGTTTCCGCCTGCTCGCTGGACAGATCGCTTTACAGGAAGGCCAGCAGTGGCGCAGAAGGATTTCCGACACCGGATAATAGCGGAAGCTATGCGCCGACTTCAGCTTTGAGAAGGTTCGACAGCACGATGCGGCAATGTTTCCGGTGCGGGAATGAAAAATCCCATCCGGATCGGATGAGCCGGTCGGCAGCGACCCCGCTCAAATCGCAGGCGGAAACCGCGCCTCGAGGAAACCGCACAATCTCGTCGAGCTTCGGGTCGAAAGGTGACCGGTGCGGGTGAATGCCATCCCGCTGCGCTGATGCATGGCTACCAGCCTGCAGTCCGCCTCAACAATATCAAGGATAGAGCGCAGGGTCAGGAAATCACTTGGACGTATTATCGTTCAGGGTAGCCCCACACGCCGCGCCGAGCCTCATAGCGCTGGGTTTCCGGTTAAGGCTGTCGATTGAAACACACGGTGCATCTGATCGGACCGGGGCGTCTAAGAGCGGCTGTACGTCCTGATCTCATCGGCCGGCGATACCAGGCCTCGCGTCGGATGGCTGGCGGCCGGTCCGACATCACGACATCGATCCGACTCGCAGCATTTCGATCGCCGCGGTGACAGCGCCGGCGGGGTCTGGCAAGCTCTCTCATCGAAGAGGTCCTCGGTAGTTGGGAATGCCGAACACCGTCCACCATAATGGCGTCGGCCTCCGCAACGACTTCGATGGGGATCGGGCGAGCAAAGGCGGCGTTATGAGCCCCATACCTACAAAGCCCCACGCATCAAGCTTTTGCCCGCTGGAAACAGCCGGGCAATGGCTGTAATTATGACGACCGCCAGTCCGACCAGACTGCATAAACAACCGACGGGATGGATTTCAGAACCAGAAGAAGATAAATGGAATTACCATAGCCGATTGTAAACAACGGCGGAGCAACTTAGTAAAGCCCTCGTTGCTAAGATTTTAATACGGATATTTTTGCATACTTCGCCAACTATTGCGATAACAAGAAAAAACCAGCCTTTCACTTGAGTATATCTCCCAATTTGTGTAGGGCTTATTATGCACGCAGCAAAATAATAAAACAGACTTGACGATAGTTTGGCTGGCAATTATGTGCTTAGTGCATTAACATGAGTTAAATACCGCGCGTAGCACCTAGTCAACTGACAGGCCAGACATCATTTACCAACTGACTTGATGATGTACAAGCAGACTAAATTCTTCCAAGTGAAGTGAGGGCCAAGTGATCTTTCTTTTTTGTCCCAGATAAACAGCAGCTTCAAGGTGGGAGCTGATACTTACTGGGCGGGTGATTTTATTGCAGTC
>NDM-R2
TGTGTGCTTCGTTCAAGAAGTTGTCCGGTGTCTTTGTGGTTTTCGCATTTATCGTGAAACCTTTCGCGTTTTCGTGCGCCGCTTCACAGCAATTCTATGTTGCATTCCATACTTGCATCTGAAGGCCTGAGAGAAGGATATCTAACGTTGTATGATGGAACAATTTTGTATATTAAAGTATGGTTGGCGACATCTCCATTACCATATGGTCACGGATTATGTAAACACAAAAGAAGATACAGTATATATCTTTAATGGGGTCATCCACCTTCAAAAATAGAATCTCTGTTGAATATATGGAAACTAAGATAAATATAATACCATATGATTTTAGTTGCATGGAAGGGGATATATATAAACTCCGGCATTTTGTCCGATTTCGAGTTTATTATTATCTGATCTGAATCATACAATGAAAATATTACATTTTACCGAGGTTCTGTCATAGCGTTTTGTCATAAAGTAAATTCAGAAGAAAATATTTTATTCAGACATGTATTATTCACATGTTCAATCTCCTTGAGAAATTTTTCAGTACTGATAGCAACAGGTGATGAGACGTCTTTCTATATTCATCTGGATAACATTAAAAGTTGGACTCAAAAAAACAGTAAAGTACTATGCCAACTTTTTTGAAAAAAACGCACGTGAAAGTTACCACAGATACTATGGTTAGAAACCACTGCAGGGAGAACATCAGTGGCACAAAACTAGACCGCCCGGAACCGGGACGCTTACTGATGGACAGTCATCACGCAATGATATCTTGCTGGTTGAGCAGATAGAACAACACAAAGTGTGGATTGTCATTCTTGATACATATCATGGCAGCCTCTGTCAGGCTCTCTATAAGGGGTCGAGTTTGGATATGAAGAATTATTGTACGGCAAGCCTGTTTTTGAACCAGGCTTGCCTGTCGTATTGAGTAAACAACAGCTGGCTGGCCAGCGGCTTTCCATTTTTATCCCGCGACAAAAAAAGCTCAATGGCGCGGATTTTTTTGTTTTTCAGTAAACATGTTTCATCTCCTGTGAGTCGAAATCGTCCGCATCCCCATTACCGTGTATATCACTGGCGCTGACAAAGACGCAGAGGCCATCAGTCTGACACATTGCGTCTTTTATCAGGGCATTCAGCCGCCGGGGCCCCTCTCGGTCGTGGCCGCCTTAAAAAGGTTCCGTTCTTCAGCTAAGAATACGCTCATAGCGCAGACGAAACCTTTCCCCCTCCATTTGACGGCATGTCAATTTGCCTTCATCGAACTTCCTGCAGTGCACCGCGAATTCACTGGATACAGGCCTGTGCGATAATCGTGCCGCGCCACTGATAACATATTCACTGCATCGCCGTTAACCACACTATAGGGCAGAGTGCGACACGATATTAATCAGCTGCCGGCGTTTTCTTGTTCGACATGATGGCGAGGATCGCTCATGCTCAGCATCAGGCAGTCGGTCATCTCCGGTTGATCCGGTAGTAGGATCGGTGCCATAGGATAGAGGAACTGCAGCATACTCGCTCCCTTTTGCCCCGGAGAAGCGAGGCAATATCTGCCCCAGGGAATCTGGTAACGGCGTATGTGGATGCCGTCATCAGGATACCAGCATTGCAGGGCATCCAGCTGCTGGTCATTCAGACTCCTATGAGACGATTCCGGAAAGAACCATGAAGCCGCCCCGGCCTCTGAATTATCCAGCCGGATAACGTACAGCTGATGCAGCGCTTTCAGCTCGTCAGCGCCCTGTATTTTTTCTCTGTTGCGGCGGGCAACGGGCTGAACGGACGTTCCGCGATAAAAGTCATCGTAATCCGCTCTCCCGTCCCGCTGTTATCATAGGTACGTTCGGCAAAATTACTGATACCGGTAACCGTCTGGTAACCAGATATAACATCTTCATAAGGGGCGCAGAGGGGAAGAATTTTGATTTCCAGAGCGCTGAGCGACAGGAGAAACGCCTTCCGGTTATCTGTCAATGCCATTCTGTGGTGGGCACGCATTTCAGCCAACGCTACTCAGACCGTGCAGCAGAGGCAGAGATCGCCCCATCAAGACCGTCGTAATTTCTCAGCTCATTTTTTCCAGTGACTCACAGCGACCTGCATCAGTTCGTTGAGAACATCGGGATTAAGCCTCTGGCCCGCCAGAGAGGAAACAGCTTCACTTTCTACATTTGTTTTCCTGATTCACTCCACTGCTGTTCGGAGGGCAATAAAAGGTGCTCTCTGATACCACCGAAGCTCTGCAGCATATTCTGCGGAGAGTATTGAGCCGCTGGTCATACTGCTGTTACTGAATGACAGGCGCGCCATAAATGCCATCAGCGGAAGGTTCCGGCGGGATATCGGATCTCTGCAGCGGTTCTTCTGCCAGAGCCTGAATGGCTGCAATACGCCGCTCAAAGGGTACTCCGGGGTAAGTTGCTGCGGACAGCTCTCGTTCTGGCGAGGGCCAGCTGTCTGCAAAACCGGATAATAGGCCTTGACTGCAGCTGACCTGACGGCGTTCAGCATCCATTCCCGCGATCCGCACTTCCCTGTCTGGCACGCAGGCCCCCCTGTGTTGTTCATTCAGATATTCCCTTCCAGCTGATCCCAGCGCTCTTTCCGAACCCGTTTGTTAATACCGGGCTCATCCTGAGCAACGCAGGAATGCACCAGTATCCGAAACCAGCTCATAGAGCATTTTCTGGCTATAAATCGAGAGTGGAAAACAGTCCAGCCGACCAGTGACTGTCAGGCATCCATTCTTCGTCACTGAAACAATGTAATTCATGCTTACTGTCTGGTCGGTCGCCAACTAAGGCCGGAAATCTGTGCCTTCTTTTGTGGAAAATACATTCGATGAAGGGAATCGCTTCCATCCCCCGTCCAGGTTCTTTGGTCCAGCTTACTCCCACGGGTGCAGAGTGAGACCTTCTGTTTTGCATTGCGAGACGAATGCTTTCAATGAGCGTGGACTTCCTTGCCTCGCCCAGGCCGATTACATGCACAGCGTTATAGAACGGGCTGAATTCCACCACCGAGGCCGAATCCTGATACAGGATGGCAGTGGCGGGTTCGCAACAATTTTGCGCAAATATGACGCAGGTTTCTCGGAGAGCTGATCCGACAGCACACCGGATCGAGCAGTGCATATGAGTCCGTCAAAATCAGGGGATGACTTTCAGCCCAGCAGGTTCGCATGCCGGCTTGTTCAGGAGATATGAAGGTGCGCATCAGAGCCCCGTAGCCACGGTAAATTATCAATCAGCCGCCGGCGGGTTCCGTCGGTGATATCCTCCACCCGGTGTCAGATCTCAACGGCATGGGGACTTTCCTGAAAGGCTGCGGTGACTCTGCCTGATTGAGTCAGACTTAAGACACCTTTGGCTGCATCAATGTGCGCAAGTACAAACAGCCTTCCGGATGCAGCGGATATTACTGATGATGCGGCGGGGCCCCAGTTAGTTAAAGAAACGAGCTGCTGATGGTTAGGGACTTCACTCGGAATAGGGCTATTATTATTGCACTGGGCCGAAGCCTTCCACATCGGCACTTGTACTGTGCGTGTACGCTTTAACCAGAATATATGTACGTTACCGGTCGCTGTCAGTTCAACCCCGGAAAGAGTGATAGGAAGTGGCCAGAAATTCCGGCAGGTCGCCCACGTGCTGGCGTCCCAGGACATATTCTCCAACTCACCCTTCAACACGTCGACCCGAGGCTCCGCTGTTATGATCGCTGATTACAGCACAATCTTTGTGCTGTTTCATATGGCCAGAAGCCACTCTCTGGGGCTGATGTCAGGAGTTTAGCAATCATGCAAGCCGGAGTATGGTTATGAAAATCAAATTTATACCAGCGCGAACCTACCATAACAGTTCTTTTTCTAGGAGGTATTTCACAAGTCCCTCACTATATAAAGCTTTCCCAGGCTATCTGTCTGACCCCATAATCCCAATAGATGTAACAGTCTTATAGCTGGATCCGGTTAAATGTATAGCCGGAAGCAAGAGATTCCCCATAAGACTCACGATATAATTCTTTCGGAGATGTCAGCGTCGGCAAGACTCAATGATTACGGCGTTACATTGATGTGTTAATGTTCTACTCACCACATAATAAATTCGCTGGTCCACGGTGAATCTACAGTACCAGTCCATCAAAGGATGATAATTTCCGCCTGACCGAACCATTAAACCTGCGGACCGACGTTTGTCCAGGCGAAAGCACACAGTCCCCCACGTTTTTTATGAGCGCTGTAAGCCGGTAAGGAAAACGCCAGCGTTTACGCCTTTGATAAGGCTGCCGGGCGTGTATGCCACCACGCCGGATGACATACCGTCGGAATACGTTCTACAACTAGATAATCACACCCTCAACGATTCAGTCTTGAACCGTTGTTGGGAGTTACAATTTTATGACGCGGCACCGGTCATTGCCGGCCCTACTGGAGCATGGGACATTCATGGCTGACTGAAGATGATGCCTGACTGGCCGTGTTTGTTGCCGTGCAGCGCATCGCACGTACTAGCCCTACATTGTGTGAGCCTGGAACGGCGAACTGTTCGGTGCTGACTGATAAGCTGGCGGCAATGGGCGTGTTCAAGGCAGGCAGGAGAAACTCTGGAGTTTATCATGGGGGGCGATACCAAGTTGTTACTATAACGGCAGCTTGTCCAGCAGGTGTCGCATATTAAACACACCCTGCTAAGTAAGGACTGGTGCCTCCACGGAAACCAGGGCCAGAACATCCGTTCTATGTGTCAGACAATCCGGTGTGGTACTGGAGACCGCAATGACTTCGGTGGTGGCGCGGTAATATCGGCTTCGTGCCGGCATACAAATCTATCTGCCCTGTCATCGACGCTGATGCTGGCCATGTATTGCCCACGCTTCATCCGTGAACAGAGAAAGTTCGTAATTTTCAACATCTCCTTCATCTTATTGACGCCGGATCTAATCCGCGTCACATGCGCCCAGAAATGCTCGAACATGTCAACAGGCACTGAGACTAACTATCTTCTTATGCCACTTTCTGCAGAAAATGTGATGCATTATAACGCTGTCAGGTGGGTATGCTGAGAACAGCGTGTTCTGCCCGGTGAAAGCTGGGAATTTTCTCTGGCTGAAGAATGCTGGCTGCAGATGACCGTTACCGGACCGGGCCGCGGTTTTGTACGTTACAAGAACAGCTTCCGGTCAGCGCAGTGCCGCAAATGCCGATGTCCGTTCCCTGCAGGGGACGCGTGTATAAAAATGTAACTCTGTGGCCATACACGTTCGTAAGCGGCCCTCACGGCCCGGCTGCGATGAATTCTTCAACCGCGTACAGCAATTTTCATTGCTGACAGACCGTATAGCCTTGCAGGACAGGAGGTACTGGAATATCTGGTCCCTCTATTGCGGGAATTCATTTTATTCATCTTTAATTTGTGGATTCACAATGGGTAACTTGTGTGCCGTATCGTTCATTTCTATGGCATCAAATCCAAGATAAGCGGCTGCCACACGACCACGCAGGCGTTTACCCATGGGTAATAACCTCATTAATATCGCTGCCGGGCGTGGCGAGAATATCTGCGAAATCTTCGATATCTGAATTTTATCCGGAAGCGCGATCGGCTATTTCCTCTACGTCAGCAGTATCAGTTCGTTATGTAAGAAGGCATAAACCTCTTGAAGAGCAGGCATCAAGATCAGCTGGATTTAGCTATTTATCATCATCAACACATGGTATATGAATACGGTGTTTCCGTGACTGGCGGCAATATCAGCGCTCTGGGTAGCCAAACAACCCATCAAAAACGTTATTGCCAGACATTTGTTGCGAACTCACCAAGTTTGATTATTGGTATAAGTGCCGTGAAATAATTTCATAATAACGACGCTGTATTTTATTTTATGTAATAATTGCCAATGAAATAGCAGATTAAGTTCCCCTTTATCAGCAGTGGATAAAGGGAACTCAATAATAATTGAATTAATTTATTAGCTTCATCGCATTTTTTTTGAAGATCTTTCTTCATCACTTTTTTTGCTCTTGTTGAAGAGAGTTGAGTGACTTATTGAAGAATTAAAATCGGCCATCTCTTTTTGGAAATAACGATCTCAATATATTTGACTATCTGAAAATGTAGTTCTTTTCGTCAGCAGTTCATAAAGGGAAAGGGGCCACAGGATCTTGTCTGTATAAGGCCAGACCTGCCAATTGCAGCCCAGTTAAAGAGCGGCTACGTTCCTGCGGGATACTGTCAGTGTCTCACAAAACAATTTTATCATTTGATTTACATCTGGATTTAGCTTAAAGGCAATGGTGCGCTTGTCCATCATTAATTACCTATGAGATACATACCGTTAACTAAATCATATTGAAGAGTTATTGGTTTTAAAAAAACGTTCATCACAGATCTGTGTGTGTTTTTTTTACTGCATCGCATATTATTCATAGCATACCGCCTATAACCATAACATGAGTATAACCAGAAAATTCATTGAGCGTATTTAATACACGTTGCTCAAGTTTGCTTGAAGTCTTCATTCATTGCTTCAGTATTGATATTTTTGTTCTCATCATTAATTCACGTTGCTTCAGATAGTTATTATCTTTTCTGTGAATGATTATATCGTCAACAAGACTAACTACTTCTGTTCTCGCAGAGAAAGGGGCATCTTGCACAGATGTAACCAGAGAACACCAAGAGATGAGTCTCCATTATTTTACTGATCCCCGATAATTTCCCCATTACCTGAAATATCTAATGTGGTGCCCCGGATCTATAATTAATAAAAGAATCTATCATCCAGTTGGAACTTCATAACCTGCCGGTATAGATTCAGGCATGACTTTTTTTTACATCTTTTATTGTGAATGTATCCCGCCATTTAATGTAATTTTTTTCCGGAGTTTGCTTTCTTACGCTCAACGTATTTTTCCGTATTGGGTTGGTTATTTCTGTCGTAATATATCCGGAGGAAGTGTACCGGCAATATCCACTTCGCTTACCGGCAGACCACTGGTCAGTAGGCGTGATGCACTGCAACGACATTAACGTCGCTGTGTGCCATACGATATTGGATTTGTGACTACAGCTATCCACGGGCTGATTGGATCAAATGAATACTGTTCGCCGTTCAGTGTGTAGTTAAAGACCTTTATCACCAAAGAGACTGCCCACTCTTGTTTGAAGCTGTTCAGGCTATTATGCTGTTTAATTGTTCCGTCGTTTTCTACTTACTTTAACAGTTTGATGTTTGTTGAACCGTCGTAATAGATACCAACATTTATAAAACTCATATGTGGTGGTGTTTTTTGTGGTGTGCTTTTAGGTTGTTTTGGGTTTTTTAAATGGGGTCGTTTGTCAGTTTACCCCATTTTGACTATCAGTCAATGATTGTTTGTATTGTTTTGGGTTTTATTATGGTGTTTTGGGTTGTTTTAAGGTTTTATTTGGCGGGTAACAAAAGATGTCATGGCTGGCTAGCTACTCTTTTTTACTGCGCCGGCTGACGCGGCTTGCGGCAGGAACGCTACTGTGGTCAGTGTCCCGCGTCCGGCGCCGGGCTGGGACGGCGCTACCCACTCCTGACTGGCGTCGGTGACGGGTAGCCGCCAGCCACATCGCCGCCTACGATGAATGCCCTTCAAGCCGCTTTCGCGGCATATTATCGTCAGAAGACGACGGCTGCGGTATTCCACGGTCGGCCTGACCGTTACCGGACGATGAACAGCCCACAGGCAGCGGAGAACAGGCCACAGGGGCGGCGCCCTCCCGGTGCCCTCTGTAGAAGGAGAGTGCTGTTATGTCCCGTTTTTTTATCTGGGTGACTGCGTGCGTGTTATGGCCTGATTCCTGATAACGCCATTGATTTCATCTTAACCGACCCACCATATCTCGTTGGTTTTTCGTGACCGTTCCGGGCGCACCATTGCCAGTGACGTTAACGATGACTGGCTGCAACCTGCCAGTAATGGATGCCGCGTACTAAAAGATGCGCTGATGGTGAGTTTCTATGAAAACGGAACCGTATTGACCGCTTTGCTAGCGCTTTGGAAACGCGCCGGATTCCAGCACGTTAGCAGGAGCCTGTGTTCACCAAACTACACATCAAATCTGCGTATGTCGCGTACCGTCTGAAAATGCGCCTCTTTATATCACGGCAAAGGCCGTCCGGCATGCCTCCGAAGCCATTACCCGACGTGCTGGGCTGGAAATATTCGGGCAGCCGCCATCACCGGTGGAAGAAAGCCTGTTACCAGCAACCGCTGATTGAGGAGCTTCACCCGAACGCAATTGTGCTGAACCCGTTTGCTGGCAGCTCGACCTGTGGCTGCCCTTCAGTCCGGACGCCGGTATGTCGGTATCGAGCTGTAGAACAGTATCCTGCCGGACAGCAACGACTGGCCACCGTGCAACGGAGCCAGCCCATGCAACCTGAGGGCCGCCAGGCTGGCTGCGATAACTGGTTTGAACGCCAGGCTGCGTCGCAAATGAACTATGCCGGACACGCCTTCGTGCTGAAGTGGCGGAAGTGGCCAATGCCATGTGACCTTCGGGCGGGCTGAACGATATGGAGCATCGCTGTCGCTTTGATTCCGATGTGCTCGTCAGACGCACGGCACGCCAGACGCTATATCCGCGCCAATCAGCCTGTTCATGGAGGCATATGCAATTCTTGAACTGGATGCGTGCTTCAAGATTAAAGGGGAGACAGAGATGTACGGAACATGAAACGCTCTGCCGGGAGCTGGGAAGCAAAAGTATCCGGGAGACACGCGCCGCTGATGCTGGTTGTCTGGTCTCCGGAAGAGATTCAGGCACTGGCTGACGGTATGGAAATTTCTCTGATGGAACATCAGCGAAATCAGGGCCAAATGCGGCGCGCATGGAGGACATCCCGAACCAGAGGACCTGATCCAGTATTTCTTCCGCGGTGATGGAGATTGCTTATCAGCAACTGAGCGAAAACCGCCAGTGACCGTCCCTGCTGAACTGCTGGCGTCCCTGATTCAGACCGCTGAACAGGCTGTGGAAACGTGGATGGGCCGCCCTGTTCAACGGCCTCGTCGTCCCGGAATGCGTCACCCGCCGACAGGCGGTGGTTAATCAGGCCCGCCCTGCTGAAAACAACACACGCGAAAACGACTGATGTTATCGCCGCCTGCGGGCAGCGATTCGGTCATGAATCATGAACGAAACGCTGAAGATGCACTGATTTGTCGCCACGCCCGTAACCTGCGCTGCTGGCGCAGGGCTGGCCGGAAGGATGTTGACCAGCGAAATCAGACCATCGGGCTGGATCAGCATTTACGTGCGGCTGGATGCGCTTCGGCTGGCCGACGTTACTTATCGTCACGGCTGGCGGCCCTTTGCCGCCGCGCAGCCTCTGCCCATTCAGAAACTGACCGGAACCGGGCGGAACTTGTTCTGGCGGCAGTCAATGGCAGTCTTCCGCCGGTACTTCCGGCAGACGGAACCTGGAATTATCTTTCCGTATGCCGGTGGGTAGGCTGGCAGAAGACGAAATCAGGGTACTTTGCGGCGGTGCGCGATGCAATACGAAGCATCTGATGCCGGTGGCAGACGATGCGCACATCCGGGCGGCGCTGACCACCACCGGTCAGGCGATTGCTGACCGCCAGACGCGCCCGCTTTCGTCTGGTTGTGAAGGAAAGCGATCACCCTGCTGGCTCGATAGAAGATGACGAAAACCTGCCCGTGGTGCTCGATGCCATCGTGGTCAGGGGTGCGCATTTTTTCGTCGGTGGAAAATATGCGGTCGAAATTGTATTGAGCATATCCTGTCCGATGGGCTGGCTGCGATATTACTGCGTATGCCGGATGAACCGCCCCGCCGCTGGTTTTGACCGTGGTGTTCTGCGGGAAGTGGTCGGGAAGCCCGGGTGAAATCCTGCAGCATGGCGGATGCCTGGCAAAAATCCGCGCTGGACTGAAGTCGCCGCCGGCTCCGCTTTACCCGGCCATACACGCGGGGCATGGCCTTGTGGATTTTCAGTTATGTGGCCGCTCGTGTGCGGGCTGTGCCGTGCCTCCATCTTAGTCCGGGCTGGCAGGGATGCAAGGGCGCAGCTTCGCCGCTGCGGTCGCCGGTCCCCTTCCCGTCTGCCATGATTTTCCGGTCGTTCACCCGCTCAGATTTCGCGGTCTCACCCTCAACTCCGCCAGTATTGCGCGTCAGGCTGCGGCTTCCTTGCGCCCCTGTGCATCCCGCCTTATCGCCGGCTTTATGGAGCGCAGCGCCCGGTGTCGCGGAATATGTGAATAACGGAGAGGAAAACATCATGCAATATGCGAAACTGTCACTCTGGAATGTTGAAGAGTGCGACCGTCTCTCCTTTCTGCCGCCTGTTTGGCAACGATTTTTCTGTATGCCGAAGGCGTATGTGTACCGCGCTGGCGAAAAAAATGACGGGTATCAAGGGAGGCTTCTGGCGCATCCGCCTGCCGGACGGTGGCAGTTTTATGGTCTGGATGGCGACCGTTTTCCACATAGTGAACGGTGCAAACTGGTTTGACCGTACCGTGAGTGCTGATGCCGCAGGCATCATCCTTACCTCTGTGATTAACCGCCAGTTGTGGCTGTACCACGACAGCGGGATGCGGGTGACAGCTTTACCGGATGCGCGATGCGCAGTTGTGGCATCATCGAATTTCACCCTGAATGCACAGCGATTTACGCAGCACTGGACTGATTAACGGACGGGCGGCAATGCCTTACTGTAAAGACGAGAACATGTACTGTACTGGTAAAGAAATCATCCGCGTGTACTGGATACAAGGGGCAGTGCCGGACAGTGATGCGTTTTTTGCCGTGGTGCTGACCCGAGGGGATGTGCGTCCGCGCATAGCCCGGACTGGAACCTGTCAGACGATGAGCTGGAAACCGTCAGTCATGCAGCGACTGGACGATGCTGCTTGAGCATGGTGCCGGATAGCGTTGTTCACGGCGTTGTTCGTGAACTGATGGAAAAAAGCGCGCACCCAGCCGTCCAGGTGACAGTCCCGAAGCGGTGATGCTGGAAAAAAGTGATGGCGCTGGCAGGCAGTGAAATGAAGCGCCTGTATGCCGTCGGGAGTGAGCAGGGGGGGCGACGGTGACGCGATCATCAGGGGAGGAACGCGAAGCAATGGACGTTGTGTTACAGGCGCTGGACGGGGAGACGATATCATGAATATCAGCACAGAAACCCGCCGGAATTCTGCGTAATTACAGGAGCCGTGATTAATGCGCGGCGTCGTGAAATGGGGCAGAAACCCGCTCACCCTCACGCAGATTGTTGATAAGGAATCCTGCGATTTTGTGAATAATAGCCAGGCGTTTTCACAGGCGGTCACTACATCTTACAGAATTGGCAGAAACCGTTGATACAGGGCAGGCAGGGTGGAGGCCCCGTGATCCACCTGAAAACCTGGCAGGCTGACGCCACCGGAGAAAGCAGGCCACGCTGGCGCGTCGCCCGTTACCCTTCCATCTGTGATATGTCACGACTCGAAGGGCGTCCTGCTTTCTTATGTTGTGGAACTGTTCTGGATGTTGTTGTTCCGGCTATCATATCTGATTCTGACTACTGCGGTGTTGTTCCTGTCTGCGGGTCCGGGTAGCAGCGAACTGCATTCTTCGCGCCGCCGCCCCTAAGAATGACGTGCAGAGGTTTTCCCCACCTCCACGCTTCAAACCTTTATAAGTGCTTTCAGTGAGGCGGCTTCCCCTGCTGTGTAACTGTCGGTGGCAGTTCGGATGTAACAACTCGAGATTGGTCAGTTCGTCACTGCCGCCCGCAACTCTGATCGGTATTCTTATTCCATCCGGTCTGGTTGGTTATGGGTTGTCACACTGCGGACAGTGATCCCCCTACTCTTCCAGAAGTTGAACTACTATCTTCATCTTCTTTGATTTGCCTTTCCAGATTGAATCCGGGCGACGTTCCAAGTGATTTCCATTTCCGGGGTATGTAATTTGCTTCGCGCTGATTTTATATGGCGCTTTATCAATTGTTTTCCGACGCGGGAAGAGAGTCAAATTTTCCTTCGGGGTTATGGCTTTTAAGATCGCGCCACCTTTGGAGTATCGTCGGCGATCCACCTGTCCTTTTCGAGGGGTGCCTTCTTACACCTGCATCGCCATATAGCTCATGAATTTGGGTGTCGACATAATTAAATGTTTCTTTCGCCACGACGTGTCGGTGATAGGTAGCCGCCGGATTACCGGGTTTTAGCTGTATATCAGTTTCCATGCCGGGGCGTCGGATTGCGTTTAATTATTTCTCCTGACTTTACAGAGTTCTTCAGGTTTTTCTTCGACGGTTTAATCAGCATTTTACCGTTGTACTTCCTGACGTTCTGCCCTAAAAGTCGAAGCCTTTATCTATATGTGTAATCGCGGTTTTTCTTCCCGTTAGTTCCAGTATCGTTCGCGCATGAAAGCTGCAATCGTTGGTCATACTCATTTTCCAGCAATTCACGGGGCTGCCTGAACAATTGAGAATCATCAAGCATATCTCACATAGTCACGGTGCTTGCTTTGCACTGTGATAACCACTTTTCCTGAACGTTTGCATCAGTTCCTTCTCAGTCCGTCAGAGCCATGTTGGCGGGAGCAGAGATATGATGCCTCCTGCGGTGTCCCGCTGTTCGTATGGTTAAACGCGCCTCTTTCCATGTAACCTACTTTTCAACCATTTTTTAAAGCATGATCTCCTGTCCATCGGAATATATGGGAAAGCAGCCAGTCATGGCTGATGTTATCGAAACACCCTTTAATATCCTCAGTATCCATTTGGGCGATACTTTCTAACTCATCCGCAGAAAATGGACTCAATGGCGTCATGCGTGCTGCGCATTGGTCACGAAACCACCAGCTGTTATGAGGTCAGCAGTGGTCTCGGATACTGGGTTCCCAGAGCCAGCAGCCACCGCCTGCGCCCGGTCCCTCATTGTGTTATACCCAGCGGTCGCGTTTTGCCGTTTGATTTTTTGGGATATGTATTCGCCGTAGTGGCTGTGGTTTTATATGACAGATTCAGGCTGCATATTCCTTCCATTTCTCCTTCGGTGTGGTGCCATATTTTCCGTCAATACCAGGTGTCCACTTTTACGGTATTTTCAGTTACGCCTGACAGCCACGGCTGCCGGAGGCGGAGTGAGGATGCGCTGTAGTTCTCCTGACCTGCCGCCGTGTTGCCTGTCCACGGGTTGCCTTTGCAATCCGTAACTCACTGGCAGCTTTCGCACCGGGCATGCTTTCCAGTCTGGTGTACCAGCCTGTCGGTGGGTATCGTGAACACCTGATGTGTGTATTCATCTCGCTGATATCCAGCACGACTGCTTTACAGCTTTTCATGCAATTAAAGACCAGACGATCTGCCGCTCGCGTCGAGGAACCTGCCCCGTATCCAGGTCATTACAACCGGGCATTTGCTTTCCGTCCTCCTCACACCGCCTACAGTGTTCCTTACGGTTCACCTGCCTGTAAAGGCAGCATTACGGGATTTACCGGGTTCCGCTTAACATACAGAGGTCAGGGCGGGTTCTGTCTCTTCACCGGGGTCTCTGCGCCCGTAGTATCCCTGTGCGCGGGTTAGCAACCGGACCCGCGTACTTTTGGTCAGGCCTGTCAGCATCTTGGCCTGTTGCCGATAACGGTGTTTATCAGCAGTTCACATGTGGTAGCAGCTGACCAGCCCTTGCTCTCCTGCCACATGATGCTTGCAGCAGGTAAAACCTCACGGGGCTTTGCAGGCGGCTTGCCAGCTCGTTGTCAGGAGCTTCAGACCCGCAGGTGCCGGCAGCGCCTATCACGGTAGGCTACAGCTAATGGGATAGCTGGTTTATCAATGTAAAACAATACGTTTAAGCGACTACCTTATCGCGCGCGCATATCGGCTCCGGCTGCTGGCGGCATCGTCAGGCCGACTCCGACAGGCAGCTGCTGGCGCACCCTGCCAGTCCGCCGAACCACGCCGCTGGCGCCAGTTTCAGGCTGTCGCTACAGTCCGATGCGTGAAAACCCGGAGCTTGCAGCGACCGTTCGAGTCGCGCCGCCTCCGCGCCGTGGCCTGCGCTCCTTTACATCCCGGCAAAGGCCGCCGGGATGTAAGGCGCAGCTGCCTCGTTTCCTGAAACACATCACGTCGTTGCGGCGGGTCCTGCCGTTGTTGTGTTGAAGTGCCGATCACCTGTTGCAGCCCTGTCGCCGGCGGGGCATAGACAGCCTGAAATAAAATCTCCGCCAGTCAGGGGTGAAATGCACATCCGCCTGAAACTTTTGCCCGAAACCGGGCAAAACTTTGCGGTCACTTGAACCGATGCCAGCCCGTGGCAGTGATGCCCCATGCGGCGAAGGTTCTCAAACAGGTGAGGTGAATTCTGGAGAGGAACAAAAAGAGCAGGTCCCCGCAAAACGTCCAAACCGCGGCTCCGAAACTCTCAGCCAGATGATGGGGCTGAAAACCAGAGAGAGGAGAAAACCCAGGATGCAGGAAATATCCACGCGTTAACACCGCGTCCGTACGCGCTTCTTGTGCCGGGAAGAAAAAAAACACCAGCGGGGAAAGAGTGCGTCACCGGAATTCAGCAGCCTGACTGAGCTGAAAAAATATCCGCAAAAGCCACACCGGAAAGATGGCCTTCAGTTATAGCTCCGTGCTCAGTCAGGTGGATAAACGGTTCGCCATATCAACATTGCGGGAAATGGAATAAAAAACTCAAACCAGTTCCTGCGGATCAGATTAAGCGTGCCGGCCCCTCGGCGTATCCGGGCGATCTGCTGACCGGATGTGATGAATATCCCGATTGTTGCTCTTGTTAATGGAATCAGGGGATGATATTGGCGGAAAAAATTTTTTATTAAATTTATTCTTTCATAAAGGGAGTAGCTGTTATACGTTAGCTTCCGTTTTTGGTCGGTATAATTCATCCGCGTGAAGACGTCTTTAACGGATGATGAATTAATGCAGTTCACTGCGTGCCTTCGGTATTTTCCGGTGATAGCATGAGTCCCAGGTGAACGTTATACGTATATTCCAACAATCAATATCATCAATAAGTTACGTGATGAAGGTTTCCAGCCATTCTTTTGCCTGTCAGAGTCCGGGTTGTGATTTGGGACGTCGCTTGGTCTGACAAACATATATTTACGTCTTCGCAGGGAAGGGCATATTAACGGGAAGTTCCTGAAATTATCCTGCTTAATTCACATGATGAAATAGTTCATCATCCAGTTATCAGATGATCCCCGGAGTTTCGTTTTGTCTACTGTGGCACGAATTGTGCGGAAATAATTTTGGCGAAATCGCGTTCCACATAAGGTGATATTGTCGGGCAGGTTATCGAGGGAGGCGTATGAAGTGCTCAGTGTCTTTATTAAGGTCACTGATGTATGGAGGCGATGAAAGAAATTCCATCTTAACAGTAGCGAGCCCAACATTTGTGGCAGAGCTGCACTGATGGTCAGGTATGAAGATGAAAATAAAACACCGAGCACCTGAACAGATAATTACTCCCGTCGTCAGGAGAGACAAACAGAACGATCTGGACAGCTTTGGCAGCGGGTTAGGAGAATATGATAAAAGGTGAATTATCGGGGCGAGTGCCTCGGGGAAAAATACCCGGAGACAAGAGCCATTACAGGTAGTGATGGTGATATAAGAATCAACAAGGCGTTATGGGTGATTGCAGACAGTTCAGAAAATTAAGAGTCATGATATTATAAGTAAAGCCCCGAAAAAATTTTTCGGGGCTTTACTATATTATCGACCCTGTTTATTGCTGTGTCGTCTGATATACCTCAATTTCATCGACCGGCTTTCCGGTTGTCTGTAAATATTGTGCCCGCGAAAAAAATGGTCTGGCAGGGCTGCGCAGTTACCGGGTGCTATATAAGATGGGTTCCACTTCGCGGGGAGCTTCGGCCAGTCAGTATTGTCACTCATATGATATTTTTTTATTGTGGCCTTCCATGCCGCTTTTGCGAAGCGCAACCGGTATCTGAAACCAATATCTGTAAGATTAATTGTTCTGCACGCTGTTAATTTCCGGAAGTGATTTCTTCGTGGCCGGAACCCCGGACCTGCTTTACTGCTATCCCGGTATAAATCCGGTAAACCTCTGATGCGTAGGCAAGACGTCTCTGGTTCTGGCGTTCAGTTTCCTGAATCCCATTGTATGCAAACGGCTCAGGTGACGCCCCATTTTTTAAATACTGGCAGATAATAAGCACCGGTATAAATGTTCATGCAGGGATCTGTTGTCAGATGTTCTGAAAAACTAATTCCGTATGGGCCAGTTCGTTAAAATGCTGGGAACCCTGCATCGGTCGCTGCATCGTTACCGGATTAATACCGATAGTGGCAGTGGCAAGGATTCTTTCCATGATATTGCTCTCAGTAAATCAGGGATATTTTTTATGTCCGGCCTGCAAGATCAAAACAATCAGTGGCTGACGGATCATTTATAAACATCAGGCAGATGGCCCCAACATCCACTTTTCATTTTCCACCTCAGTGACTTTATCATAAATAATTTAACCTCCACAAAACTCCAACAGGTTGGTGGTTCTCACCGCAAAAACACCACCCGCAAAAACAAGTTTTTTGCTTCAGTTGCTTTGAATCATTAGCTTATGTTTAAATAATGTATTTTTAATTTATTTTACATTATTAAATGAGGTCGTTGACGACCCTATATAGCGACCCACCTTGTTAGGGTGGTACTGATAATTTATGAAAAAAAACATTTGGATATATTAGAGACCTTCTTGGCTCGATGCGTTTTTTTTTTTATAGTATGACCCTAGGGCGCTGCTAGGGTAGCTTTCCTTCTTTTTTCGAACCAAACTATGAGTAAATGAAATAAAACTCTTATTTCAGAATATAAAAGGTACTGTCTTATGGCCAGAGTAAATCTGTATATCAATGTGAGGTTCATGAAAAAATTAACATGATTGTTGAAAACGTCGTCAGGAGGGCAAGAGATAAAGATATAAACCCTTTCAGGAACTGCTTCAATGCTTCAATTGGGGCTTCCGCGTATATGATGCACAGATGGGCGTAAAAGTCTGCGTTTAACCAGACAGAGTTTAATAAACTTCTTGAATGTTGTAAAAAACACAGTCAACGGTGGCAGATTTTAGTCTGCTCAGTCCTCATGTCTCAGAGCAGCAGTTTGAATATACTTATGGTTGACGATATCAGAGAGAAAGTGTGTTGAGAGATGGACCCAGTTTTCAAAAATGATGATGAATAAATGAAAGAAATGAAGTTTGAAGGTTGGTTCAAATATAGAATTTTTTTTATGATTCAAAAGACAATACGTCAGATAATTAGTATATTATTACGTGGTTAATGCCACGTTAAAAGTGAAACTGAAATCGCCGATGCAAAAGGGGTTCAGACACTTCCTGCATCGACTATCCATAAATCACTTAACGGAGGTTCCTATGTGCGCTGGATCGTAGAGAAAGGCCATAACGATCAATCTGTAAATAAATACATCCTTAACGTTCAGAATATCACAAATTCTCTCCCGTTCGGTTGTGTCGTAACAAAACCGGAAAATCGCTATACCAATGGGGCTTTTATTGTGAACTCTTTTCCAGAGAAGATAAACCCTTATCCGGAGAGTATATACGTCTGCAGGTTGAAATTTTTTCTTTCATCCGCTTGAACTGGAATACGGGCTCTTGGACATGGCTCTGCATTTTGGCGTCATTTTAATTTTCATGGCGAAATCTATCAGATAAGGATGGAGAATGTTTCTTTTTTTACTCTTGACGAATCTGTTGTTTTTTTACTTAAGCAAATTAATCCGTTTCCTGATTATCCATTTTTGCCAAATCAGAGTGGAAGTAATACAAATACTTCTGACAAGTGCGGTGTGGAATGATCTCTTTCCCCAGGACGACTTGTTTTTCTCTTTTTTTTATATGCTGGGTGTTGGTCGTACAACAATTGCCAGGAAATTGGGTAGCCACAGACAGAGCATCTGAGGATCGAATTAAACCAGTCAAACGAAGAAATAAAATTTTTTTTTGAACACTTTGATTTATTCAGAGTGTATCTATAAAGGGAAATAGATTCGCTATTAAATATAATTCACGTGAATTTACTTAGCGTTAAATATAAATATTAAATAAAGACACGCCAATTTTTTGGCGTGTTTTCGTCGTTTCTGTGCAATCATAATTTTATTGGTCGGAAACAGAGGTGGATTGGTGAGGAGGCGGCGCGAGAGGCGGTATAAGCAGAACGGTCTCGGTGTATCTCGATGAAGAATGCAAATAACCGACAGTAGGCCAAGATCGTAGTGGAAGAAGTAAAACGATAGAAGTCCAGATCCGTCTCAGAGGATCATCTGAAACGATTTCCTGATTTCTATAACGAAGAAGAAATATTCAGGAGGTGACCGAGAAAGAGAGCGAGTCAACATTTAAAGAACTTTAGTTTTTATCTATCAATATTAACCAGAGGAATCATATGGACGCCGTTTTTTAAGAAGTGTTCAGGGGTGCTTCTGCGCCGTCAAAATCGTTGCATTCACTCGTCTGAATATGCTTCACGCGGCTCGCGCTGTGATCCCACGGCTGCTGTTCTGATGATGTTCTTCAACTGGCAATGGCAGCACAGGGCGGAACCTGATAGCAAGCAGGCCAACACCGGTTAAGGCGACCTTCAGTACAGGACGTGTTGTTATTAAATGGGTCGTTCTGGCTGAAGTTCTGGTCGGTGCTGTCATGTATGATAAAAAAACGTCAAGTTCTGGCGGTTGCCATCATCTCTGTATTGTGCTGTGGGTATGGCCGTCCGTTAGGCCTCTGACAGGAAGTAAACGATGTCAGGAGACGAGAATAAACAGAAATATCGTTTCCCGGAAACACTGACTAACAGAACCGTGGTTTTGGCCTGCCACTGGACTGATCCCCACGCAGCAATCTGTATTGGCTGGGGTATCTAACATCGAAATATCTGACCTGGTATTGGTGCAGCGGTTCCTGGATTATTTCCGGGATTAAAAAAACTGAAAAAAGAGGCGGGGCAGTTCTGGATTTACTACGTGACCCTGATTTACTGGTATAATATAGCCCTGCGCGCGGTATTTTTCATAATGTTCCCGATTCGTGTTTCCGGCAGTGGATTAAATAGAACTGATACCGGGATTGTTAGCGGAACACGGTGCCCGTTTGAAGTACCAGTCGTCGTGTAATGGCCATCATACTTTATATTTATGTCAGCCTTGTGTTCTTTTCAATACTCTGGTAACGTCATTCAGGGGGTTGAATAACTACCGTCTTCAGAATGAGCAACACACTGCCGTGACGCCAATGGCATTTAATGCCCCCCCTTTGCCGTGTCACCCAGAATTGAGTGCCGACGCCTCTTATTTACAGCAGATGGCGCTGTCATTTATTGCCCTCAGTGAATGTTTCATCCAGAAACCGTCGATGCCTCACATCAGGCGCTTCTGCAATATATTACGCCCACGGGCACTGAACCAGATGAAGAGGATTACATTCTGGCTGAAGAAGCGAAGCGTATTAAAAAAAACGATAACGTGAACTCAGCCAGCACCGGACCGGTGTTCGTGTCTGGCCTCGAATTATGTGGTAATGGAAATTCGTGAATTGACCATTGAAGCACAGTTGGTGATTTAAAACCTTTCACTGATATTAAACATTGCATCCTTATTCGATGGGGCAGACGATGAGAAAAAATAATACAGCAATAATATTAGGCGGCCTGTTTTTTTCCTGCAACGTGATGGCCAGGTCGGTACGCTGGCCCCACCGTGGTGCCAATGGTGAACGGTGGTCAGGCCAATATTGCCATCTGTGGCATACCGGCCCAGATCTGTTTACCGTTCGGTGACCAGTTATCGCCGTGAACAGTCTGGATGGTGCCCACAATAATGAGCAGACCGCCTCCGGCGGTGTGGTGAAGGTAGCCACCGTCAACAAAAAAGCCCCTTTACGTTCATTCTGGAAACAGAACGTGGTCTGAATCTTTCCATTCAGGCCGTTCCCCGTGAAGGCGCGGGCGTACCATTCAGCTGGTCAGTGACCTGCGCGGAACCGGAGAAGAAGCCGGTGCGTGGGAAACACGTCCCGCCTGATCCTGCTTGTGACCATCCAGCCCGGGCCGTCCGTGGCGGAGAAAATTACCCGCAGGCTGGTATCAGGTCCCGGTGATGAAACCACAGGCCCCGGCGAAGTGTCTTCAGTGGCAGATGCCGTATGGACGGGGAATCACCTGAAGATGGTCGCTGCCGTGGAAAATAAAACTGTCTGCCTGAATATCCGGGAAAGTGACTTCTGGCGGCGGGAACCCGTGCCGTGATGTTCCGAAATACAGCCTGCCAGCCAGTTACTGGCAGGTGCGCGCATGGATGTGTAGCATTCATCATGACAGGGGAGAACTGATGGCCGAAGTATCAACCACCATTGTGAAACGCAAGCAGTACCTGGACACAAAGGAGTTGTGGTTGTCAGTACAACCTCCACGTTGGTGGAGCACCTTATCTGTCTGATGGACATGTCCCATTAACGGTGAAACCGTGAAGACAGAACCTGTGCCGGATACCCCGACCGGTAATAGTGGATCGACCTTTGATGACAAGGTGCGTCAATGCCACCCCACCGAGATGCAGGTGACGGCAGCGCAGATGCAGAAGCAGTATGGGAAATCCGTCGTGAGGCTGGATGTTTCCACCGAGCAAACAGCGCGGTGATGACCAGCGTCGTATTGAAAGAGTTGGGGACAGGAACAGTACCGCCTGGCAGAGCAGGTAAAAGCCACAGGTGCTAATCCCGTCACGGCGACCCGGTGAGCCCACCTGCTTACCGCAGATGCCTGCCTCACCGCCCGGCGGAAGGCGAACACAGCCGAAACACCCCATGCTTCCGCCCGCGAGGCAGCGTTGCTGTTCCACCGCCGACCGACAACGTTTTATCCGGGAATATGTCACGCCACCACCACAGGTGACGGCACCGAGATGCAATGCCGGTGCCTAACCGGATACAGCGTAGATTTCCGTAATGAGGAAAACAGGGACCATCACTGCCGTACGTTCCGTCAGGAGAGTTTTTTGCGAAAATAATGCTGATTGAAGGGCGGATGCCAATGCCTCCTGTCACCGGTAATGAATCCACGGTGCCGATCAGCTGCGGCTATCACCGGCACAGTGGAAATGCCGAACAGCAAGACGTATGACGCAACAGAGTGTTTTTGTGGGTCTGGAAGCGCACGGGGATGTCCAGTGAGCGTGCCATTGTACGCACCCGGTGCCTGAAGGACGGCAAAACTATTGATATGCCGATTAAGGGGCATGTCAGCTTCCGGGGTAAAGAAACGGTATCAAGAGGCGAAGTGGTGATGCGTAACGGCAAATCCTCAGTAGGCATGGGGCGCGGATTTGTTGACGGTATCGGTCAGGGGAATGGAGCGCGCCTCAATGTCGGGCTGGAATTGCCACAACCACTTACAGGGCTGGTGATGTCCTGAAATGGTATCGGTGGCGGCATCCGAAAGTACACAGACGCTCGACTACACTACATCAAACGTGCCGGGTGAGTATCGCAGTGACACCGGTGGTCTGGGCAGCAGAAATTGACCGTATTTCCGGGACGGCTTCCAGCTGAAGAAACCGTGGAAGAGATGGCGCTGGAACCTCTTTACGCAAACAGAGCGGAAGACCGGAAAGTCCGGTTCCTGTTCCGCCATCGGCTGAAAGTCATCATAACGGCTTAATGCCTGACCAGATGCTGAAGCAGCTGGAGCAGCCTGGTACAGCGTTTATGTCCGGCAGCGGGGGAGGGGCAACGTGGCAAATAATATGTCGTCCCGTCAGGCGTGCCATGCCGCTTGTGAAGCATGTTGTCGCGGGTGTTCTATAATCCGGAAGGACAACACCACGCCGGGGAAATTACTGGTTAGGGAGATTAACTTCGTAAGACAAACGCCTGCCGGACAGTTCCCGGTCAGTGAATGCTGGTTTTTCTTCCTCTGATTCTTCAGGCGAATCAGAAATACAGGATATCTGCCATTTACGCGCGGCTGATGCTGCAGATTATGTCAGGAGACGACCCGGTCACTTTGTGCAGCATAGTCACCGCATTACCTGGGTAGCTGGCACTGATGTATGTCTCGCTGGCAGCAATCTGGGAAATATCAGTTACGACGAAAGGGAAAAAAATAAGAAATGTATCGGTGGTAACCGCAGATGAACATCTGAAGGAAGTTTATACAGGCAACCCTGCCGGGAAAAATCAGGGAAATGCCCTGTTTACATCTTCCTGATGACAAGAACAAACGAAACAACGGAGATAAAATGAACATGCGTAATATTAATCATTATTACAGCCCTCTCAGGTAAAACCGTGTCAGATGATTTTAATTCAATACTTTGTTCTCAGTAACTGCCACAAGAATCGTACTTCCTCTTTCGAAGGAGAAATTCGGTTCCTGAGTCATTTGCCGGACAATTTAATATGGCTGCTGTCGGTGTGATGAAGAAGGGTATGTCGATGAGTTTATTTTCTTCTCAGGGCATATTGTGGTTGCGAGGACAATCCGGTGGCAGAGAAAATCTGTTCAGTGAAAAGAACTAATGTTGAATTATTCAGAAATATAGAGCCTTCGATGAATAATACAGTTTCTGATTTAGCAGCGTCAAAAATAAATTATCCGGTGCTGTATGAGTCGGAATAACACCTCCGGTATATGTGAAGTCAGTGCAGAACCTGATGCGGGTGGGAAACGCACATTGTGGCATATGTTTATAAATCATCACGGTACAGTTTTGAAAATCCTGACATTGTAAAACCTGTACGGTCAAGGGATTTGAAGAAGGATTTTGTGAACTGCGATGAGAAGGTGAGGACAATGAAACGAATTTCTTTCTTTGTCCTGCTGGGGACATGTACTTTCAGCTGTGCCAGAACAGTAGAGCCAGGTGTAACGCCCACCACATCCGATACCTGTATGACGATGGAGCAGACAATGAGAAGGCCAAAAAAACTGGAGCAGTCCTCAAGCAAAGCCGATTTGCGGCATCACTGCCGCGCGGCTGAAGGAACTTCAGACAATGCCAGTGCAGACCGTCACCACTGACCACTCCGTCGGCAGCAGACCTGCGGTGACAGCACATCAGGCAGAAACTGCTGGCACCACGCCCGCTGTTTACCGCTGCCAGGAAGTGAAACAGTTGTTCCGGTCAGTTCAGTTACGCCAGTAACACCTCCTCGTCCGCTAAGAACGGGTGAGCAGACGGCAGCATTATGGATAGCGCCTTATATTGATAGCACCAGGGATGTTTATCATCAGCCATCAACGTGTTTTGTTGTTAAAACCGTCACCGTGGGAAAACCACGATCAATATTAATGCTGGCCCTGAAGTTGTATATCAGCCAGCAATGCCAGCGGAAAACTTTTATATTCAAAATCTGCCGCAATAAAACAGGTGCCTGTGCGTGAAAAGGGATGGGCAGTAGCGTGTCAGAACATGTCAGGAGGAATATTCCGTAGGTGATGAAACCGATGAAACATATTCAGTGACAGAACAATGACCATGACAGGAATAAGCCGAGGAGGATACGCCAAGAAAATAATGTTCATGGTATTCCTGTTTATCTTTGTAAACATGCGGAAATCTATTCCGGAAGCCGGCGGAAAATATTTCCAGTGTGACGTTGTGCGTTGAATGTCAGGCGTATCGGAAGAGACGGTATATAAATCAGAAAATGAAAAATAGATTTTATTCTGGATGAGCATGGGCGGATATTCCAGAAAACAGGGTTCTTTATTAGCATGGCACTGGGTAGGGGCTTTTTTAGTTACTTATTCTTTGTGGTGTTGCCACATTCTGTTTCTGGCCTGTATCCCAGAAATCCCTGTGCCTGTCTGTTGCCTGCTGTTGTGGGAGTATTCAGTGTGTTTTATTGTCCGGAGGAATCACACACATGAGTACTCAGTCGTCAGGAGTACTCCACGGCTTATGCGTCGGTGAAGACGTACCAGATGTGGACAGCGGCTTAACCGTTGTTGTCCATTAAAAAAACTGACTGGCGGTCAGGGATGAAAAGGATTATCCGGCATCTCTGGCGGAGAAAGTGGATGCAATACCGGTCTGCCGCAAATCGCGTGAACAGATTACTATTCGGAAGTTTACTGGAGAATCGAATGAGAATCTGCAGTGTTTATGACCTCTATAGTTAACTGAGGGATATTCAGTGATTAATATACAAGCGGAGGTAATAAAGAATGCATACACCTTTATTTTCTTGTGGAAGTAAAGAAAATAATTAACGGTGGCGGAGAAGCTGGAATGGCCACCCATGCCAAATACGGACCCACATGCGTGCAGGTTCTTCAGTTTTAATCAGCAGGAATCACACGGAGGCAGGGATTTGAAATACAGGGAATGTATATTGAGGTTAAAACAAATAAACCTTTGAACAACGTGATGGATACGAATGGGGGGCAATAATTTATACTGCTTCAAAAGGAAAATGAAATGGGAATCGATATATTTAGATCCTGTTCTGGCTTTTATGTTGTTGGCGTTACGGCTATGGTGATGTAATGAGTCTTTTTTTTTACAATATTACCTTGAGCAGCAACAACCTGCAACACAAGAACAACTGACAGAGATTACACAAGGATATCCCTGTGCAGCGGAAGCATTTAAGGAAGCTATTGAAGTCTGACACATCCTGATTATCAGCCTGAACCTTTAGAAGTCGTCTTGGTAAGGCCAAAAGGAGAGAAACATCAGCGATGAAAAGAAACGAATGGCAGAGGTGAAACGGGTAAAATAAGGCGCAATAGATTCACTGAAAACAAATTCAGAACGTAAATGATGTTCAGTAAAGGAACGATTAATCTACACGGTTTCCTGTTAAAAGCCTCCATCTCTTATTTGTGCTGTGGTTTCGAATGGCACTGCGTGATATATCCACGGCCACAGACTGATATTTTCGCTTTTTTTAAACGCAAGAATACTTACTCATATGAGTAATAACCCGCGAAGACCGTCACTCAGGCGGTTAACTCCGTCAGCACTGAAACTGCCTGAAGCGAATCCGCAAAAGGCCAATGAAGTTGACGAAATGAGCTTCCCACTGCAGTTCAGTCGTCTGCTGCCGTACCGTGATTACAGCGGGGAATCAACGTCTGTTCATGAATAAACACACGATGGGCTTTATGCTGGAAGTATTCCCATCAATGGGGCGAATAGGTCCATTGTGAAAGGTCCTCGATCACATGCTGCGCGCAAACACGCGGTGCCGTTTCTGCATCCATCGATGTCAGTCAGCTGGTTGGTGACGGGATTGAATACGGGCTGCTGGTCTGGTCGAGGTGGGCTTCTGAACAGTTTCTTTGCCATTACGGGCTTATTATATGAATGCGGCAGCGACACAGTTTCCGCTGCCGGAGGATGGAATCCTGACCCTGCGCCATTACCGGGTATTCTTCTCTGTGCTGTTCTCCCTCGAAGAAAAAAGCCGGGCTGATATTCCTCGAAAGACGTCAGCTGGACCCCGGCCACGATCTGCAGATTATCAGTGTGGACGGTTTGATCTGAAGGGTCGGGCGGATTACCTGACGCTGGGCCTGCGTGAAAGGCAGGAACAGCACGGCCCCACATCCCTGAGTTCCATCTGGCCGTAACCCGGAATCGCCTTCCTGTGGAACATGGCCGACAGCACAACCTGAACCCGGAACTGTCCATCTCCTGTCCGTTCATCTGACATATTCTGTGGTGAGAAGACCGGAAAACCCACAGCGAGAAAGGCCAACCTGAAGTACATGAGACTGGAGAGAAAAGTCGAAGACCTCCTATGCCAAATGGTTTCGTCCGTGGAGAAAGAGGCGAAGGAGGTGGGGGAACTGCGTCGGCGGCTGGGCTCAGTCAGTCCTCTGTCGTGTCCTCCTCAACATCACAGCCTTCTGCAGGACAATGTGAAACGGCGCTGGAGGTGGAGCAGGACATCCCTGAACAGCTTCCATAAAAACAGTTTTGAGCTGATTTTTTCACCGCGCTTTAACCACATGCAATTTCCTGACCTGTCTGCCTTTATGTGGGGAAAGGGTTGTTTAAACAGCTGAAGGCCGGAGTGGTACAGCGCCCCAGAAGCTTTAATGTGGCATGGCCAACCTGATGCCGTTAGTGGCGGATAACCCCCCTGACACCGAGCAGGTCTGCTGGCACCACCTACCGTAACCAGCTGGCGTTTATCGATATTTCTTCCGGGGATGAATAACACCAACTATAACATGGCGGTCTGTGGCACCTCCGGGGCCGAAAAACCAGACTGATACAGCCACTTATCCGCAGCGTGCTGGACTCAGGGGAAGCTTTGCCGTGGTGTTCGACATGGGGGATGGCTACAAGTCCTGTGTGAGAACATGGGGGGCGTATATCTGGACGGTGAAACCCTGCGCTTTAACCGTTTGAACATCACCATTATTGACCAGTCAGCGGAGCGTGTCCGCGACCAGCTGTCAGTGATGGCCAGCCCCAACAGTAGCTGGATGAAGTGCATGAAGGTCTGCTTTACTGCAAGGCAGTCAGAACGTCATGGCTGTTAAAGAGAACAGGGCACGTATTGATGACGCAATTGGATTTCCTGAAAAACGCCAGTGACAGCGGGCAGTATGCCGAGTCACCGACCATCCGCCGTCTGGACGAAATGATTGTGCTGCTTGACCCGGTACACTGCTAACGGCACTTATGGCCCAGTATTTCAACTCCGATGACCGTCCCTGCGGGATGATGCGAAAATGGTGGTGCTGGGCTAGGCGGACTGGAAGACCGTCCGTCCCTGCTGGTGCAGTGATGTTCAGCCTTATCGGTTACATTGAGAACCGGGGATGTACCGCACGCCGCGTAACCTCAAGAAACTGAACGTCATTGATGAAAGAGGCTGGCGTCTGCGGACTTCAAAAAAAATCACAAGGTCAGTGAATTTATTGAGAAGGCTACCGTACCGCCCGCCCGCCGTCATACCGGTGCGCCTATCACCATCACACAGAGAACATCGTCGACTTTGAGCAAAGGCCTCAATTGCGGCCCGTGCAGCATGGGGTAACTCCTCCACAAAATTATCCTCAAACAGAGGTGCGGAAGGAGTTCGCGAAAATACAACCAATATCCGGACCCGGTTCCTGCCGCACCGCAGCGTGACATGATTGGTAAGTTCGGTGCGGCCAGATCAGTGGTTCAGTTCCTTCCTGCTGCAGGTGGGCTCCCTCAGCACCGCCATTTGTTGACCGGATCCGCGCCATGCGCAGCTCGACGGATTTTGGTTGTATTGCAGCAGAAACGTAAAGAGGCTGTTATTCGCTGAGCGGTGTGGCAGCTGGCGTGGAAAGAAGTCAGGGCCGGAGATGGCTTCGCTGGAAGCGGCTGGAAGAACATGAAATACCAGAATTGGCATGACCACAACACCAAAAACGACGACGTTACAGCCCGTCGACGCAGCCACTGGTGAATTAAAGGCGGTGCCGGGATGCGGCAATAGTGTTACTGAACGCAGCCATCAGTTACGGCATTGTCAGACTGGGCTACACCGGTGACTGCCGCCTTCAATGAAACAGACCGTGGATGCGTTTTTGACAGCGCCAGTCAAAACAATATCCCAGAAGCACAGTCAAAGCCCTTTCAGCGCGTTTAACACACGGCACTGGAAGCCAGCCTGCGCAGGTATGGCAGCAGAAACACCACGCGGTCATTCTGGTGTCGCCTGCCGTGGTACAAGGGCACCGGATGCCAGGAAATCCAGCAGGACGTATCCTTGGCAGATGAGGCGGAGCCATGAAGATACTGGGGGCTGATTCCCTGCTGATATGGGGGGCCAGAATGTGACCCGCCACGCCGATCTTAAGTACTGCCAGAGACGTGTGGCCGGTAAAGGAGCCGGACATGCTGACGGTGATCATGCAGCGCCTGACGGCACTGGAGCAGTCAGTGAGATGGGCCGGAAAAATGGTGCCTTTAAGGAGGCGGGTGATCCATATAACAGTCTGCGGCCCCCCTGCCGCCTTGAAGTATCCGGACGCACGGAGAAATACGGCAACCGATTTGTTTGACCAAATCCGTCAGACTGGCTGCGGATATCCGGGATAACGAAGGGCGGGTGTTTGCCGTCGGGGTGAAGTGATGAATCCGCTGCAGTATGTTCGCTGCAGCAGACGCTGTATTTCATCAATGGCGATGATCAGCGCAGGTGGCTGGATGAAACAGCAGACGCCGCCCACACTGGAGAACAAAATTATCCTCGATGCAGGGCAGTATCCCGGAGATGCAAAAGTCTCTGGACAGCCGTGTTGCACGAGCCAGAACGGTGTGCTCTGCAGCGCCCTCCGGCATTGATCAGGTCCCCGGCACGGGTGGGCGTTCCCGGCGATCGCTTCCTGAAGGTGGAATTTATTCCGGCAGAGGAGGCAGAAAATGAAGCGAAACCTGTGGCTGCGCTGATGTTATTCCTTCTCGCCGGTCATCCCTGCAGCGTCTGCATAGTTCTGCCTGTGAGGAGGCGTTTGTAAGCCGATCACGGATATCTGCTGGAGCTGTATTTTCCCGCTTCTCGCTGGGCACAGTATCAAAGTCAGTCAGAGTAGGTCCCCAGCGAACCCGTCGATACTTATTCGTTGTCCGGCACCGCCGCCGCTGTTCAGGCGTATCGGGCCAGCCATTGGTTACCGCAGGAGCCGATGGCGCTGACGGACCGTCACGCCGATCACCGGGATGCATGGTTAACTGGGCTTCAATACGCCGGCACGGTAAAACGGCACGAGGGAACGGCGAAAAGGATGAGAAGCAGGTGAACGGGGCGTTCCTATCGTTCACTGGTACAAATACCCGCTGACAGCGTACTGGCTTAACATCATCACATCGCTGGGCTGTCTGGAAGGTGGTGACTGGATATCGCTGTATCTTTCCTGAAATCCGACCCCACGGACGGACAGCAGCCTGACCACCATTCTCGAATCCGGAAGCTGTCATCTTTGCCAATCCGATGCTGAGGGCCTGCGCAGCAGATGCCATTGCCAGCGCCTTTAATATGCCTCTCGATGATTCTGTTCTGGTGTTGCCGGTTCGCAGGGCAGTATGTACCCGTTCAATGGCTGGGTGAGTAATGAGTCCAGTCCGTTGCAGTATCCCTGCTGGTCAGTGGTACATGGCGTTCAAGCTGCACCAAATCAGGGGCATGGAATTATAAAACCATCGGGAAAAAAAAATAAACGCCGTCTCAACCAATGAATATCCGTCCCCAATCCTGCCCAAGAACGCTGGCGTTACCAGATGGTGAATATGTACCCGGACAGCGGACGAAGTGCCACCCGTTCAGGGTACCAGTGTGACCGCTTGGGGAAACCGGGAAAAAATCCGCCCAATACAAGAAAAACTTCAGCTACCTGATGTGGCGTAAACGTAACTGTGTCTTCCTGTGAAGGTGAATGATGAAGCTGGTATGAAATCTCTGGCAGCACTGCTGATGATGCTGAACAGGGCGGTTATGGCGTCAGAAAACGTGAACCTCCTGAAAACCAGTTCTGAAGCCCCACAGCAGGAAGAATTTAAATGAACAACTGCGTGAAAAAACCCTGACCATCAGCTGAGAAAACTGGGCGGGCTGGGTGCTGGAGAAAACCCCCCAGCAGCGTTCAGATAACCATTTCTGGATGAGCTGGTTCGTAAACAGCAGGCTTCGCAGGACAGAACCCCGGCAGGGTGCTCTGTATTTGTGTCGTTTTCCATTCGAAGGGGCTGGAACGAATGCTAAGGCGAAACGGCACTACGGTACATACCGCCACTGCGGGCATGGTGAATAATGACCTGAAGACCACCGCTGGAAGCCGTGCTGTCCACGGTGAAAGACGGCGCGACTGATGGTGTTCAGATCGACCGACGCTGTTTTCACAGTGGCATTCGCGGTGTATACCGGCACTGGTGGTGGTGTTCTACTTTCCGCAGTCAGGGATACGAGCATCGCATCCGGGAAACCTGCGGGTCCGGCCGGGCGCGCTGGAGAAAGTGGCCGCCACACGGGTGACTGCAACAGGTGGCTCATGATTTACCTGGCAGGAAAGAGATTCCGGGAAATGAAACGTATTTACCTCTGATACTGGCTCTGGTTGCCGGCATGGCACAGCTGACAGCAACAGTGATTACCAGACCGGCTCTGATTTTGCTCACCAGATCAAAAGGACGGGGAAGCAGCAGTATTCAGGGCTTTAAGCCACAGGAGGTGGCATCCCCGGCTATAACGCAGATCGGACGAGATGAAATACTACACGGTGGCGTGACTGCCGGCGAGGATAGTGGCCTGAAATGACGGCACCACGGAATGGGCGACCGGTGAAACCGGAAAAACCATCTACAGAGTCGTCTTGAACAAGCCGAAAGACATTCTTTCTGGATGCACCGTTTATCGAAGACCGGCAGGGATGGCGTGGTGAACCAGGCTGACAGCATTGTAAGGAAACACCGGGCAGCAGTGCAGTGCGCAGGAGATTAATGAATTGAATACACGAATTACACCTGTGAGCCGGTTTACAGGTGGAGCAGTACTGCACACGAACTGCCGTATGGAGCTGCAGGGAGTATACGTGGGAAACGGACGCTGGAGTATGAAATGAGTCAGCTACCTGCACGTGAGAGTGAATGGTCAGTATGTTGTCTCCATTACCTCTCCGTTGCAAAGTGTCGTGCACTTGCATTACAGCTGGAGTCGTACTTACCTGCAGAAGTGTACCTACTTGAACAGATACAGTACTGGGAACCCCACTGAGCTGGAATGCTAAAATGTCAGCAGATGCCTCAGTACACCAGTACAGAAGAAAGCACTGACTGCCGGTGTGGCTTTACCTCATCTCACCCCGTCGGGTCGAGATACAAAATTCAGACGTCATACGACAATGAAGCTGCGTCTGGATTTGTCAAGGGTAAAAAAAAGCCTCGGCACCCCGTATGTTGTCTGGTCTGGCTGCCCGTTCGGCAAGGAGCTGGGAAACTGACAAAACAGAATGTGCGGAGGCTGGCGGGAACAGGACGCTGGTGGTCAGTCATACAGCATGTGTACCAGAGCTGCTGGGCATACCAGGACACGTATGTCCGCGGTCAGCAGACAAAGGGGAACCTGTCCAGACCACCGACAATCCTGCCTGTACCACAGTGTCACACCAGTGTGCCTTTACTCCGAAGAAGGTGCCTGTCTGCATGAATATGCCACGTACTCTGTGAGTCAAAAAACATCCGGGAAAGTGATGGTCTGTGGGGAGACGTATTCTGTCGATGGCGGAATGCGATAAGGCTCAGAGCAGGAGGAAAAAGTAATGATTTGCCAAGCCGTTTCTCAGCTATGGCGGCACTGGCCGCTACGGAGTAGAGATGTTGGCGCTGAACAGGAGGTGGATGTCCGTGCTTTCACCGGTCAGGCGAATTTTTGTAGAAGGCTGTGGATGCAGCAACTGCTGGGACAGCGGCGCTGGGACAGGATATCAGGCAGCCAAATGCAGCAGTGAAAAAGCCACAGCTAAAAGCAAAATCAAACAAACGATGATCAGTGTCCGGAGAGTTCTGTTCAGAAAGTGCTGGGTGTCTGTCTGGAGAGAAAAACGCGGCTACTGTCAGTTGAGTTCAGAAGCTGGCGCAGATGGTCAACAGCAGGGACAACAGTCAGCTGCGTATCGAAGTTTTGGCAGTGCAAGCACATCTGATATCCGGGGATTACGGTTGATGAGCTGCAGAAGAGATTCAGTTCGACAGACTGGATTTCAACTTCTACGAAGACCTGATGAATAACAGAAAATCCCGGACAGTGGCGTTCCTGACGCAGAAAGTGAAGAGCAGATTGCTGACCAGCTGAAGCAGGCAGGACAGTAAAATTATGGAAAATAACGGAAATGATGAAAGTTATATTCACTTCTAATCGTCTTGGTGATTTTTCTTTATCCGGCTTTCGATTACAGCGGTGTGTTTCCCGGTAATTATCTGGTCGTGGGATACGGTAAAAGAAACCACGGCAGACGGATGCTTGCCGCTGCTTTTTTTTTCGTTATCCCTTTACTCCGGGTATGCTCCTGTTTATTCTGTATTTTTTTGTTTTCTGCCCTGGCTGACCGCCTGAAAACCGATGAAAAAAGAAGCTGATGAAAGAAGCTGAAGATGAATAAAACGAGAACTACTGCCACTATTACTCTGCTGCTATTTTTCCGGCGTCGGGAAAAGATACTGGCGGTGATATAACGAAAAATAACTCCGAAGGAAAAAGAAAATAAACCTGTACCACCACCCCATCCGTCAGGAGCGGATATGCAGAAACTCGCGCTGCAGACGGCAACAAAGCTGTACGAAACCATTCTATGCAATCGGCGTGGATGAATTTTGTGAAATATTTCCGGCTGCAGAATTACTGGACTCAACAGGCCGGGCGTCACCATGGTGATTGCTAAAAGAATACTGGCACATCTGAACTGGACTATAACCTGCGGCACCCCAGCCATTACAACGGCACGGTACCAGCTGGCGGCGAAGACCGGGCGCAGCAACGACAGGCCATTGCGAAACTGGCTGAACACTACGGCATCATGTTTTTTACGGGGCGGACCCCATCGACAGGCAGCTGGCGCAGGTCATTAATGGCTTCCGGGATACGTATGGTCTGAGTGTTATTCCGTTTCCGTGGATGGCGTGATTAATCCGTTGTTGCCGGATTCCCGGACTGACCGAGGGGCAGGCACAGCGCCTCGGCGTGAAACATATTTCCCGGCCATGATGCTGGTTGACCCAGAAACAGGGCAGTGTTCGTCGATTATCGCGGTTTTATTTCGCAGGACGACGCTGAAACAATTCTAGACGTTTCTGAATTAAAACCCAATTTTTTAATCGCTTGGATTTTGATTGCATGAGTGAAGATTATTTGAAATATTTGTAGGTGTTGTTCTGTTAATATTTGTCATTATTTCAGTTGGCTTCTTTCTGAGCGTAATGACAGGAAAATGTTTTCTCCCTGAAGCTCACACTGTTTTCCTTGTTATTAATATCGCGTGTTTATATGTGCTGACACACTTCTTTCTGGTTTCTGTGTGGTGCAATTATGAATCAGGGCGCAGCAATATAGATTTGTTCAATGGTTATTGGTTCATTACCGAACGTTACACGAGCTTGTGGGTTCAGAAGAATATTTATCTGTATTATGTTGTCATCAGGAGGTATGGTCAGGTGATGTGGTTTTTTATAAGGGGAGGAAACATGACGAGCTAAGTCATATGGTAGTAATAAAACCATACAAAATAATGAGATTGAACTGATTAATATCACACAAACGCGAAGATAACTTACATACATAAAATACTCATGTAAATAATAACCGGAGTTTAACATGATAAGTAAACGCAGATTCTCTTTACCCCAGCTTGATGTGCAGGAATGTGGGTATTTTCTGGGTGTCTGGTTTTCATATCGTCGCCGTCTTACAACAAACTACAGTTAGCTTTTCTGGCGGAGCTGATTACGGCCATCCTTGTGCTGTTCGGCACGCGCTTCCAGTGCTGGATGCGTAGTTACCCCGTGTCTTCCGGGAAGAGCGTGAGGCACTGGAAGCGGGCAACGAGCCATGATAAGAAGGAGCAGCAGGAGGCGGACATGTCTCTCACTAAATTACTGCCGGTTATTTTGTTGATGATAGCCACAGGTGTGCAGGCCTCCACCCGGGATGAAATTGATGAACGACTCTGGAATCCGCAGGGCCAGCACGCCTGCACAACAACGCCGGCACGTCGCCGGAGACGAAAAGCCGGCTCCCGCTGGTTCCGCCTCCAGCAACGGCAGGCAGGTTAACTTTGGCCGACTGGGAAGGTGGTACTTCTGTTTATGCAGGGGCATTGCTTACTGTCCTGGTTGTTGTACTGGAAACAGCTGGCAGTGCAGTTTTTCCGTTTTCCTACACTACGGATGGTCAGGGGATACCGCTTTCCGGAAGCATTACCGGTGCCACCGGACGTGATGCAGACCTTCTTCCCCGAATATCCCGGTGGCCACACCGACCTGCCTTCGGTCAGCACGTCAGCACGCTTGAGGCATTACCGCTTTTACGGGGGGCAACGGATGCCGGTTTTATGTGCGGATGGATACCGTTCTGCAGATGTACGGAGGGAAAAAAGGTGCGAAATAAGCGAGTGGTGTTACTCATTGCCGGAATATCCGGCATCGCGGTAGGAATAATCGTCAGCCTGAATATCCCCTTTATCCATCAGGGCTTTTTTTCCCGCCAGCCCTGTAGAAATTGTCGTTTCGCTGTGCCTTACCTTTTCTGTTTCTGTTGTGTTTTTTGTGGGGAACGAATTGTGGGATGGTTCGGTGAAAATGCAAAGGCATATATTACAGCCCGCAGGACTGGACGGAAATATCCGGGATAATATTCCTGCTGAAATGTCGTATATGCGCCGGAGAACCAAATTAAGGAGGGCAGAGAATGATGCCACGCATTAAACCTCTTGGTTCTTTTGTGCTGCAACTTTTTTTACTGACGGTCACACCCGCAGCGTCAGCGGATATGAACAACGACATGAATCAGTTCTTTAACAAGCTGGGCTTCGCCTCAATACCACACAGCCGGGCGTCTGGCAGAGAACCCGAAGACCGCCGGTTATGCTACGGTGGCTCTAATACTTACGTACTCAGGTCAAAATGTTCAGCTGATTTCCATGACTGCAGCTGCCGGATGCCTCAATGCCAGCGTTGGCAGCATCGACGCCGCCTATCAGTTCAGTTTTATTAATGGCGAGAACATGCAGCGTTTGTTAAACGAATTATGAGCAATGCTGCCGGTTGCACGACCTTGCCCTGCAGACAACGGTGCCGGAAATCAAAACCGCAAAGACTTCCGCACCTGCAGAAAATGGCAAGCGACATTAACGGTATGAACCTCAGTTCCTGCGAGGCTGCACAGGGGATTATGTTCTTCCCCGGGCGCAGGTATGCAGCAAGAAGTCTGTCCAGGACATTGCCGGTGAGCAATATTTTTTTGCTGGCTAGGCAGCTTCCCGCGAGATAACTGCAGGCTGGCGAAATCCCGGCAGTGTCAGGGATAAAACCAGCTTGTGGGAATGAGCAGGTGACCAAAACATCAACATCATGAATACGCTTTCCATAGAATATTTTGGCTGACAGCAACAAGAGCTGAAGAGTTTGTGATGACGCTGAGCCTCACTGGTGTTTGGGCCCTAACGGCGAAATCCACACTTAATCAGCCAGACCACTGACCGCTCAATTATCCGGAGACTGATGGGAAGGCGGCTTTGCTGTTATCCTGCAACGATTCTGATAAATGCCTGAAGTAGTGTACAGACACACCGGTGACCATCAACCGGGATAATGCACTGAAGTCTCAGATTACTAAACTTCTGGCCAGCATTCAGAACCAGGCGGTCCGGTGACACGCTGCCTCTGGATGATGTAAGGAAAGAAACTTTTATTTCCAGTACCTTTTTCATCCCCGTCTTCAAATACGGTTACACCAGTCTCGGTGTTTCCAACGGTATGATTTACCAGCTGACGGACTATATCGGTTACGACATCCTGCTGCGGTATTCAAGACTGATACAGCTGACCCGGGGCGATGGTGGCCACAGGAAATTATGACGAAACAGTTATCGAACATATTAACGACAACATGAATGCAGAGTGCCGCGGCAGATTGCGGCGTTTCAGTCACAGGTGCAGGTACAGCAGGATGCGCTGCTGGTTGTCGATCGTCAGATGAGCTACATGCGTCGGCAGCTTTCCGCCCGCATGCTCAGTCGTTACCAGAACAGCTTATCACTTCGGAGGAGCACGCTGTGAATGAAGTTTATGTGATTACCGGTGGTGAGTGGAATAACCTGAACGCCATTGCGCCCACATATGGAACGGGACGTGGGATTCCATTGAAAAAATTGCGCTCATTGTCTGTTCTCGCGGTGGCCGTGTTAATGCCAGGTACAACTTGGCACAACATCGATGGATTTGCTGGGCTGGGTGAGGCATTGCTTATCCAGCCTGCTGGTTGTCCGCATCGGTGCAGGTTGTGATAACAGTGACGGTCAAAAGTTCACCGGGTGGATAATGTGCCGGTCGGACCCAGCGATGCCACTTTCACTGACGACCCGTATCGGGCATGCAATGAGCCAGTTACGAGATGATCTTCGCAACCGGACGAATTGAAAATGCACCTACAGCAAAACGGGGATGCTGTTTGGCTGGGAACTGGAAACATCAAAACCGACTTTTGTCCCGGAATCCGGAAATCATAATCTTTTCGGGATTATGTGCAGAACTGCGTGATGGGGGATATGTTACCTGAATCATACACGCTGGAGGAGCTGATGGCCTCCGCTGATCCTACACGCTGATTTTTTTCCACCCCAGCCCGCTTGCGAGAGGCGTTTATGACAGCAAATAATAATTTCGTAACCTGTGGAACGCGTCGGTTTCGCTGAAAGACAAGAAGCTGAATCTGGACACACAGAGTGGCGGAAAAACTGGCATTATTATGCCCAGCAGCTATTGGCGGACGCCCTGATCTAACCTGCTGTTCAGTACGCTGATTGGCGACGGTTACAGTTACTTCTATGGCTCCGTAAATCATGTGGATCATCCGCCAGAATGTCACCATCAATGCGCTGAGGAGGGATCACCAGTTATGCCGCGTAATGGTGATTCCGGCCAGCTTTAGTGAATCTGGCCACGTCATCGATGGAGAAACAACGTCAGCGCATGTATCAATCGGTCATGTGGCGGTACGGTTGCCCTACCCGCCCGAGCGCAGACCATCCTTGGGGATCGCCATCGGTATTCCAGCTCACGGTACTGGCGGCTGTCTTCAACAAACTGACGCTGTCCGTCCTGAAGAATAATGTTTGCCCTGATGTGGTTGCAGTCATGGCCAATGTTGTACGCCATTTGAACAGCGCCATGACATTTTATGCCATGAGAATGGTGCACCGGTGGTGCTCTCGGAAATTTCACAGATACAGCTGAAATGCTCACGATCGGCTTCCACTGCCGGGTATCTTCAGTGATCCGCCATTGTATCACGGATGATGGTCAGGGGGGGGCTCAGGGCGAAATTTTCCAGTGTACAGCCATTTCACGCTTCCCTCTGCTATCAGCCCGACCATAGTGCACAGCGGGCAGTGTGGTTGACGATAGTACTCTACGGCAACATGCAGACGGAGAACGTTAGCTTCGGCTGGAGCACCAACAGCACCACATCGTTGGTCAGATGATGTACCAGACCGGCAGTGGCGCAACCGCCACAGACCCGTGACAGTAATATGAAGGTGATGGATACAAGCGGAGCGATGTCCAGTTACCGGTCGGCATCAATGCAACGTCAAGATTGCGGCAGCACAATGAGGAAATGGCCCGGGAAGCATCGAACAAACGAAGATGCCTACATGGAGTTCCAGCAACAGTAAAACTGCCAGTGCACGGAACACACGCTCAGTCAGAAGTTTGGAAAGTTCTAACCGGGGGAGCAGTGATTCTGTCACCGGTGAAGATTTGGTAACACGATGAGTGCACAGGACTCCATGATGGCCAGCCGTATGCGCAGTGCAGTGGAAACTATGCGAGCGCATAATATCGGCTCAATGAGCAGGCGACTCAAGGAACTGGCATCAATAGAATGCTGCAGGCTATCTGGTGGAATGTATGTATGCTGATGCTCATGCTGAATGGGGAGTTAAACCCTAAGATGTAATGTTGGTGGTGGGGTAGGCATCAGAGGGTGGATTTAAAAGGGGAGCACAGGTGCAACGGATGATGACTCACATTCAACAGTAGTGGCAGCAGGGCTACCCATGATACTTCACCATGAATATCGATGCTTAAAGCCAGTAAGGACTTTAAAAGAGACCAGCGGTGCTTACCAGTCCGCAAAGTCAGTGGTCGGCAGCCAGCACTGACAATAATGCCGATTCCCGCGTGGACTCCGGTGTCACGGCCCTGAACTCAGCGAAACAGGTTACGACCAGTACGACGAATATGACCCGCAGCCATGAATATGCTGAAATGGCATCCCGTACTGAAAGCATGAGTGGGTGAATGAGCGAAGATTTGTCTTTAACAGCCAGTTTACACTGTATGTGATGAAACACACCAGGATGCCAACTATTCTGACAAACACCAGTTCACCGGAGATTGCAGAGGCATAAAACCGGAGCACGTGGCATGGTCTTTGTTCCAGAACAGGTACTTGCAGCTGGTGTTGATAATGCTGGCGTGAATCCCGTGGGATATTGGTAAGGAATGGAGAGCGTACCTGCCTTCACGGGTGGTAGCTTGTGAGAGGATATTGGCCCAGCGACCATCCAGGGGGGCATCCCGAAGGCCGTGATGATCAAGAACACTTGAGACGAAGTATCCCGTAATGATGTAAAACATCAGGTTGATAATATGGTCAAGAATATAAAGAGAATATCGAAGATACTCAGAATATTATTCATGGCTTGAAAATAGCAAAGACAGACAATATTCAGTTAAAAAATGTCACAAACAGGAATTCCAACAAAACAACAGATATAATGAAGAAACGACAGAGTAATGCACCAACACACCGTCACAGAAGATGCATTAAAACAGATGGTGGATGAGTAAAGAAAAGAACGATTGAAGGGGCCGTGCCAATCGCACTCACTATGTCTCAAAAGAAATGGAGATACAAAACTAAAAAGGAGACACTCTCTATGAGAGGTATTATAACCATCATTGGCCCACAAGTCATAAAAGCCGGAACTTATGTGTTTTTTATGGATTTTATTGGCCCAACTTTTCTGGGTTTAGTATCGGTTAAAAAAAAGTGATCAGGGGATGTTGGCACGATATATGTGCTAAGTGTAATGAAGTAGAGGTTTCACTAGCACGTAATGAAAACTACAAATGGAATGATCTTATGCAACTTGCGATTCCTGAAGTAGTTTCAGAAAAGGATTCAAAAAAAAATAAATAAATTTTATGTATTCTAAGGTAAGACATATATTTTGTTGTTTTTTTGATTGTTTTTTTTTTTCTATGGTTTCGTTTATGCATTCTATCTTATATGTTTTGCACTAATGATTACATTCATATTATTTTTTCTTGGTGTATACCATAGATATAAATCGTTATAATCTCAGCTATTGCCTCAGTAATGGACTGTTCAAGAGTCTGTTAGTTAAAGGATATTTTGGATGAAAACAAAATTGATGATGAAGTTTGCACTGGTCAGTTCCATCTGGCCCTTTCAGGGTGTGGTGCGATGAGCACAGCAATCAAACGTAATGGTGAAGACTCAGATGAAAGGTGAGACCATCTGGCTTGAACCCGCCAGCGAACGCGCGGTATTATTTCTGCAGATCAAAAACGTCTGATAAGAACATGAGTGGGCTGCAGGGCAAATTACTGATGCTGTGAAAGCAAAGGATATCAGGTGGTACGACTTCTCCGAAGCCTACTGGATTCAGCGACAGATGTGCTGAAGGCCGATAAAGATGGACGTCTGCGGGGAGTCTCCAGGATATGGCTGAACCGTGGTTACGCCAAGGGCGCAGCAGTTGGTGCAGCGGCGATGGGGCCGGTATCTGCGGATATAATTCAGTCTGCCGGTGCCACGCTTTCGGTGTGATTGCTGCCGGTCACCAAGGTGAATTTTGCATGGCTGCAGATGCGATGGTGGAAGATGTGAACTATACCATGATCACGGATGTACAGATTACCGACGTACTAAGGCAACGGTGACAACGGATAATATTTGCGCCTGCGTCAAGACATCAGGTGAGAAAATTCAATTGAGTACTGAAACGGTAACCAGCATAAATACCGAAGACCCGTGTGGTCTCAAATGCGAACAAAAAGGTTAACCTGAAATTTGAAGAGCGAGAAGCCTATAACCAGCTGGCCAAATCAATCGCCAAATATTCTCGATTATCTTCCGGGCTGAATCTGACCGGCCTCCTGACTGACTTACCTCCGCTTTGCTCGTTGTCCAACCCGGAAAGAAATAAAATAAATTTATTTCTCCCCACGGCGTTCTCGAAATAAATATGAAAACACTGAACGTGCAAATTCTTTGTGCGACCGTGAAGTGTTATAACAACCGGAATTTAACAATTATTAATCTTTTCATCATTAATATTGGTCGACTGACTTTTTTTTTCTTCGGAATATCATCATGAGTTTTAACACCAAAGGATATGACCAGGGCAGTCAGATTGCGTCCATACGTATCCACATGTTCAGCCAAGATATCCGCCAATATCATGCTTTACTTGCAATTTTATTTTTTTTCTGGATACTTGGTCTGGTTTTATGGGTAAAATAAGCTGGCAGACGATTTTGTAACAGCTGTATTTTTTGGTAGTGTACCACTTCAGAGCATGCGGGATTTAATCAGGAGTCCCAACCGGTCTATGAGGATCCGATGTACGGCAAAAACCTTCGGATGAACGCTGCTTTCAGGTACTCTGATAAATATGATCTGGTGCGAGCAGCTATGAAGATTACATTCGTTCTGGCTGGTTGTGCTTTAGTTGGCCCTGATTACCTTCTTTGTTGTCTCCACACGGATTCTGGGGCGTCAGAGGTAAACAACAGAGCGAAATAAGAGAATCCTATGGTCGTCAGCTGAAGCGGAGAACCTTGGGCGTGCCCAGATGCTGAAAAAAAAGGCAACCCAAGAGACTCCGATGTCAGATTGGCGACCTGCCGATTATCCAGGATTCCAATCAAGAACTTCTGTCACAGCACGGTCAGGGGAGCCGGTAAAATCAGAGTTATCCGTCATCTGTAACTACGCCCGTGTGGAGATATGGTGGTGATTTATGACCATTCAGGGGAATTTGTTAAAAGAGATTACTATGATCCCTCATCGATAAAATCCTGAATCCGCTGGATGCCCGCTGTGCCACTGAGATTTGTGGAAGGAGTGCCTGACTTGTGGATTTTGATAATACTGCAGGCTACATGATCCCGATAGGCACAAAAGAAAGCCCGTTCTGGCAGGAGTTCATTCAGGACGTACCATTTTGCGGAAGCGGCGTACCTGATGCGTAATGACCTAACCACCCCAGCTACAGCAAACGGGTGGACCTGCTTTCCATCAAAATCGAAAAACTTCCGCGTACCTTCCTGCGTAATTCACCGGCGGTAACACGGTGGGAAGAGAATTAGTGGCGATTTCCATCCGTACTGTGCTTGACCAACTACGTAGAAAGCCATCCATTACCTGCAGGATTGAGCATAACGAGGAAGTGAGTCACACCATCCGTGACTGGATGCGGGTGTCGGGAAGATCAGAAAAAAACAGCTGGCTGTTTATCGTCGAATGCCGAGCACCATGCCTCCCTGAAGCCAGTGATCTCCATGTGGCTGTCCATTGCCGATCGTGGTCTGTTGCTGGCAATGGGGAGAAAACCGTAACCAAATCGTGTGGTTTTCTGTGATGAGCTACCCACGTTACACAAACTGCCGGACTGGTGGAGATCCTGCCGGAAGCCCGTAAGTTCGGTGGCTGTTATGTGTTTGGTGATCCTATGCCGCTGGAAGATATCTACGGTGAAAAGCGGCTGCCACGCTGTTTGACGTCGTGAGCACCCGTGCCTTTCCGTTCTTCAGCCATAAGATTGCAGAGTTCGCTGCCGGTGAGATTGGTGAGAAAGAGCACCTGAAAGCCCAGCAGGCAGTACTCCCTACGGTGCTGATCCGGTACGTGACGGGGTATCGACCGGTAAGGATATGGGCACCAGACGCTGATCAGTTATTCGACATTCAGTCTCTGCGGATTTGACCTGTTATGTCACCCTGCCCGGACCGTATCCGGCAGTAAAACTCTCACTGAAATATCAGGCACGTCCGAAGAGGTTGCCCCTGAGTTTTATTCCGCGTGACATCCGGAAAATGGGAGAACCGCGTTCAGGCGCCGTACTTGCCGCAGAGCATGAAGGTCGTCAGATGGCCAGCCTCTTCGAACCGGATGTGCCGGAAATTTGTTTCGGAGAAAGACGTGACTCAGAGCTGAACAGCCACCAACAGCCGCAACAGCCGCAACAGCCACCAACAAAAGCAGCCGCAACAGCCCGGCAACCCGAATTCCTGCCCATCAACGATAAAGTCAGATTCCGAATGTTCGGCAGGAGATCGAGCCAGGAGCTGAAAATGAAACCGGAAGAAGAGATGGAACAGCAGCAACTGCCACCCAGGACAGATCCGGTGAAGTGGTGAAGATTATGGCCGCTTATGAGGCATGGCAACAGGAAAATCATCCGGACATCCAGCAGCAGATGCACGGCGCTCGTGAAGAGGTGAACGTGTGTGCTGGGGAGCGCGAGGTGAGCCGGGAGATGATTTCTGATGATGAGTATCGCGCAGGTTGAATCGGCCGGAAGTGCCGGTAGCTATGCTACCGACAAAAGGATAATTATGTGCTGGGCAGCATGGGGAGGGGCAACTGGGCCGGCAGAGGCTGAACAGCTGGGACTGCAGGGCAGTGTCGATAAGGATGTTTTTTACCCGTCTTCTGGAGGCAGGCTGCGGACGGAGCGGATCTAAGCCGCATGCAGGATGGCGTGGCGCAGGCGTCGTCCCGGCTACGATCTGACCTTCTCCGCCCCCCAAAGTGTCTCCATGATGGCCATGTTAGGTGGCGATAAGCGCCCTGGGGAGGTGATGCATAGCAGGCCGTGGACTTCTGTTCGTCAGGTGGGGCGCTGGCCTCCACACGGAGGTGATGACGGACGAGACAGTCAGAAACAGTGCTGACCGGTAATCTGGTGGCCACTGTTTAACCGAGCACCAGTCGCGATCAGGAACCACAGTTACACACGTAGGTGGTGGCCAATGTCACACCATGCGGCGAATGGAAGACACTGAGCAGTGACAAAGTGGGGAAAGCAGGGGTTTCATTGAGAATGTGGCTACGCTAATCAGATTGCACAGCGGCTCTACCAGGAAAAACTGAAGAGCAAGAGTTGAGGCGCTGGGCTATGAAGAACCGAAGAGTGGTGGGATAAGCACGTGGAGATGCAGGCGTACCATTCAGGCACCCTTTCCGGACGCTCACAGGCAATCCGGGAGGCCGTCGAAATGCCTCGGCGCTGAAATCCAGGATGGCGGCACTGGATACGCGAAAATCCAAACAGCATTTTGTCGATCCTGAAGTCAGAATGGCTGGATGCGAACGCTGAAGGAAACCGGTTCGACATCCGGGCATATCGTGACGCGGCGGATCAGCGTGCGGAGACCACGCAGGCGCCCGGAGCTGTTCACAGGAGGGCCGGATGTGCAGCAGGCAGTGACACAGGCCATTGCCGGATTAAGTGAACGAAAATTGCGGTTTACGTACACGGACATTAACTGGCCAGAACGGTCGGCATACTGCCGCCGGAGAAAATGGTGTGATTGAGCAGGCCCGGTATCGACGAGGCCATCAGCCGTGAGCAGCTCATTCCCCTCGATCGTGAGAAGGGCTGTTCACGTCAGGATGTGCTCGATGAGCTGTCAGTCCACGGGCACTCAGTCATGACATCATGAAACAGAACCGGGTGACCGTACATCCGGAGAAAGAATCCCCGGACGGCTGGTTGGCGCTGATGCGGTCAGTGTTCTGGCACAGGACCGTCCGTGTCGCTGGCCATTGTGTATCCGGGCAGGGGCAGTGCGGGCAGCGTGGACGGGTGGCTGAACTGGTCATGATGGTCAGGAGCAGGGCGGGAGGTGCAAGATTATCGCTTTGCTGACCGTCGCTCGCAGATGAACCTGAAGCAGGATGGCTTGGCTGTCGGTGAGCTGATAACCGGACGTCGTCAGCTGCTGGAAGACGCCAGCTTCACGCGGGCAGCACTGTTATCGTTGACGGGGCGAAAACTCTCCCTGAAGAGACGTTAACCCTGCTGGACGGTGCCGCACATCATATTACAGGCCTGACAACCGACAGCGGGCACGGCGAGAACCGGTACAGGCAGTGCGCTGATGGCCATGAGGATGCCGGGGTGAACGCACATATCGCTGGCAGGGGGGGAGAACAACGACCGGCCACCATCATCAGTGAACCGGACCGTAATGTCGCGCTATGCCCGGCTGGCCGGAGATTTGCGGCCAGCGCACGTGAAAGCCGGAGAAGAGCGTGGCACAGGTCAGCCAGGTACGGGAACAGGCCATGGTACAGGCCATTCGCGATGAGCTGGCTGGGGCGTGCTCGGACGCGCAGGGAGGTGACCATGGCAGCGCTGTCACCGGTACTGGCTGGACAGCCGGAGCCGTTATCTGCAGGATATGCCGTCGGGATGGTGATGGAGCAGTGGAACCCGGAGACGCAGTCATGACCACTAGGTATCGACCGGGTGACGGCGCAGAGTCACAACCTGACCCTGCAGGGATGCGCAGGGTGAAACTGCAGAGTGGTGCGTATTTCCTCCTGGACAGCAACTGGTCCGCTGTTCGGCGGAAAAATGCCGGTGGCGGGTGGCGAACGACTGAGGTGACAGGGGAAAATTTCGGACTCCGCGTCTCCAGCGGTGACCGCCACAGGTGGCATCCGTCGGAGTGAAGATGCGATGACGGTTGTTGTGCCACGGGGCGGGCTGGAACCGGCCTCCCTGCCTATGAGCGATTCACCATTCACGGCACTGAAGCTGGAGAACGGCTGGGTGGAAACGCCCAGGCATTCCGTCAGCACCTGACAGTGCGAAGGTTTTTTACCTCCGTCACACAGATGGCAATGGACAACGCCACCCTGAACAGTCTGGCCCGCAGCGGTCGTGATGTCCCGGCTGTATTCCCTCACTGGATGAAACCCGGCCACTGCGGAAAAACTTGCCCGCCATCCTCCTTTACGGTGGTTTTCTGAGCAGATAAGGCGCGTGCCGGTGAACATTGCTGAAACCGCTATCAGTCGAAAACCCTTTCACACGCCAGCACAGCGAAAGACTATTCCTCTGGCGCTTCCTGTGGTGGAGAAAGTAAAACGGCCTTCAGCATGAGGTGGACCTGCTGACAGAGCGAAGTCGTTTGCTGCAGAAGGAATGAGTTTACTGAACTGGGAGGAAATCAATGCGCAGATAAAACGCGGTGATTTACTGTATGTGGATGTGGCAAAAGGCTATGGCACAGACCTGCTGGTTTCCCGTGCGTCACGTATGAGGGCAGAAAGAGCATTCTTCGCCATATTCTCGGTAAGGAGGCGGTCATCGCATATGATGGAGAGAGTACACAGCACGAACTCATGGAAGAAAACGACATCAAGGACCCACTGTTTGGCCGTGCCGCTACCCGCATGATGGAAACGCGTCCGACCGTTTCACGGTGGTGCAGAGGCTATGCCGAGTGTGGGTAAAGACACACAGTTCCGGGCGATGATGTCAGCCCGTGGTTTGCAATGCTACCGGAGTGAACATGATGTGGGGCTGGGGCCCACGCGCACCGGTGAAGAATGCGCGGCGCCGGCGTTGCACGAGACACATGGCGTCCTTTCTGCATGACACGCAGCTGCTGCAGCGCGAAGCGGAGAAACTTCGAATTTCAACAACACGCTGTTCCTGTGATGAGGAAGCTCTGGTGGAACCGCCGACATGGCACGGGCGCTACGCCCGGTGCGACCAGTGTGATCGTGCCGTGACCGTCAGTGACCTGGACCAGTTACGAGCCATCGCGCCCGGTCAGCCTTTCCGTCTCCAGCAGACGCGATGCTGCCGATGTGGCCATCATGAAGGAGATTGTGCGCCAGACGCCGGAGCTGCAGGAGGCGGTATACAGCCGATTAACCGGGATGTGGAAAGGGCACTGTCGGGCTTGAGGTATGAAACAAATCTCAGGTGCCACGTCTGGAGGGGCGCATGGAGCACCGGAGCACTCCATTGACGGAGTTCAGTCACAGCCGGGGAAGGCAAAGTGGCAGAAGGCGCAGCAGAGAGGCGATACAGAAGGCGAGGCTTTCCCGGATGTCCCAGGCACTGTGAAGCCATTGTCCGCGACTAACAAAGCAGAACACCGGAAGCACAGGAGCAGACGCTGATTATCACGCACCCTGAATGAGGACCGGCGCGTGCTGAGCATGATTCATGATGCACGGGAAAAGGCCGGTGAGCTGGGAAAAGGAAACGGAGTCATGGTACCTGTCCTGAACACAACGAATATACGCGACAGAGGCTGCGTCGTCTCACGGGAGAACACATCAGGACACACTTTTTTGGTGTCGGATATGTATCACCGGATTTGGTATCCAGCAAGGATGACAGGCTGATAACCCACAGGATGGAAGGTAGCTGCGGCGTTCGCCCCAGGAGGCAGTACGAAGCGTCACTGCACTCCGGACACCATCAGGTGGGAACCAGTGACCGGATACGCTTCACGAAGTGACAGAGCGCGGTTATGGCCAGCAGCGTCTGGACGAGACTCATCCGGTTGATTCCTCCCGGTCAGGAAGCGAGCGGAGCAACATATTGGCTGGCCTATGCCATCACCGCCCACGGTGCGCGGGGGGGCAAATGAAACCTTTACCGGCGTGCGCTTGAAGGCACGGAAGGTAACCGGAAACAGATGGCGGCTTTGGAGTCAGCCCCGTGGCCCTGTCGCGTATGAAGCAACATGTGCAGGTGTGTATACCGATAACCGTCAGGGCTGGACGGATGCCATTAACAATGCCGTACCGCAGAAGGAACTGCCCACGATGTGCTGGAGCCGAAATCGGACCGGGAGGTCATGAATGCAAACGGCTGTTCAGTACGGCGCGGGAGCTGCAGGACGATGGTGGCCGGCCGTGCCGTTCTCAAATCGAGCAGGGCTGGCCAGGGGAGATTGATCCTGCTGGTTTAATGCACCCGGGCGCAAACATATCCGCAACCGTATGTGGCACTGCCGGCTTTTGACCGTAACGGCAAGTCGCGGCTGGTATCTGGCTGAACCCACGCTGACCACAGTGACGGAAACAGGCTGCGGGGCTTCAGTGGTGAGCCAGGTGAAAGGCAGCAGGGGATGCACCAGTTCTGGCTGGGCAGCCGTAACGGAGAGAACCTGCTGGCTGATAATATGCCGTGGATCGACCAGGATTTGCCCGTATTAATCCTGACGGTGTGTGGTGGTAGATCGCCGGTGAAGGTCGTGGAATCCCAGTACGCCATCACCAGTGGTCGCGTGTGGGGGGATATCCCGGACAGCAACGTTCAGCCAGAACCGGAAAATAGCGAACCGGTCACGGCAGTACTGGCACAGCAGCAGGCTGAAGGAGCCATCCGCCACCGTGAAACGGAACACTCGTGCGAAGGATGAAATTGTCCGTAAAATGGCGGCAGAGAACAAACCTGACCTGCCGGACGGCAAAGAAACAGAGCAGGCTGTCAGGGATATTGCCGGAGCTGGAGCGTGACCGGTCTGCCATATCCCTGAACAGGAAGCCGCGCTGCCGGAGAATTGTATAAAGACCACAACGGAGTGCGGAAGCGGTCAGGAGGTTGCCAGGAAAATCTGCCGGAGCGACTGCAGCAGATGGAGCTGGGATATGAAGTTTCATCCTGACCTGCAGAAAAGAGAAAACCACAGGCGGAGACTGACACAGGAAGAAGATAACGCTGATGACAACGGATAAGCACACGAACACAACTTACATGTGATTCACTGGCTGCCCGGACCGTGCTGGTTGCGGAAGTCGTTGCTGGTCTGGTCACCCGGACAGCAGGATATCATCAAAACAGTGGCACTGAAGGTGCTGATGAGGTTCTGGACCATACAAACCCGCATTCTGCATCTGTGGACCAGAATGTTGGTTTCTGGTCGGGCGTGGGGGACCCGCTCCCGCTGTTGCCGGTGTGGGGCTGGAATCTGTCCCCGTCATACGCGCATATCCGGCAGGAGGCCATTAACCAGCTGTGGGAATGGGCGGTGATTACGCAGTTCACGCATATTATCTGTCGGCTTTCGCAGTATGAAGAATCCTGTTTGCCTTTACCGGTTGCGGCGCAGGTGCTGACATGGTGGCGTAAACACGCGCACTGGTGACGTTCCGCAGAGACCATGTTGCTTCTGGCAATGTGGTTGCCTTTCTCCAGCGCACCAGTTACGGCATTGCCGGGCTGCTGATGCTGAAGTCAGCCACCGGCTGTCGCAGGCGGAAGACAGAGCGGAACGTCTGGCGCTGGTCGCCTGCCTGCTGGCTGTTATTCCGGCGCTTAACGCCACCAGTGATGTGACGTGGCCGGTCTTTGAGCTGAGCAGTGCTGACCGTTGGTCTGGTGTCGTGTGGGAAAATCATTACCCGTTTCTGGCCAGAGTTTTTTCCCATTATTCTACGCCTGTCGTGGCTGGTAGCAGGCGTTCTGGCGCTGTGACGGGTGTGGTATCTTTGACCCGTAACAGGATGATTCGTCAGGAAAAGCCCAGAACGCACCTGTATGGCAACCAGAGCAGAGCGACCGGTACTGACACTGAAGCAGAAAACGGAAGGGGAGACGCCTGTCCGCAGCCAGATATCATCAATGTCACCACGCCGCAAAGTGGAAGGTGAAAAAAAAGCAGAAGCTGGCCGAGAAAGCAGCCGGGAAGCAGAGCTGGCGGCAAAAAAAGCGCAGACCAGGTCAGGCGCATTGTCCATTTATCTGAACCCTGCCCACACTGGATGGGGAGCCGTGAACACCCTGAAGCTGGTGAGAAGCGGGATTGTTTTGACGGTGACACCCCGGCTTCCTGACTGCGACCCTGTCAGGTACGTGTTCACTGGAAGACAATGGCGCAGCGGAATATCCGCTCTCGCATAAAAACTGCATCACCGGGCGCTGAAGGTATCACCCGTTCAGCTATCTGTGTGCCATGAAAGCCAGTGCCGGTATGACACGGAAGGGTATGTATGACGAACTATTTTCTCAGGAGAAGCGTATGCATGCGTCTGGATAAAATCCTGCGCCAGAACCAGTCTTCAGAACTTCAGGCCGTGCTTGAAGAATAAAAAGCCTCTCCCTCAGGGGGAGGCAGGGAAATAGACAAAGGAATAACTTCCGTACCAGAAGAAAGCCATTCACTGAACTCACTATTTATCACAATAATACTGACAACTAAAGGGGAGGAAAATGAACGAACAGGGCGTGATTCGCAAAACTCCGGGGCCATGGCTACCGGCAGGTCGGATGCCAGGCTGTCCGGCTGGAAGTCAGGGGACTGGCCCGGGAGCCGCTGAGACACTGACTGCAGGCTGCTGCAGTCTGCTCCCAGGACAGACTGGCAACAGTTTAAACAGCGAACAGACAGTGCCGGAGCTGCCGAGGAAAGGTGTAACGAAAAACAGCCTTCGTTCTCCGAGGGGAGCGGAAGGCTGAAGTATGCATGAGATTTTCTTTTTTTTATATCTGGCTGGCAGTATGACCAGTCGGCATTCACATTATCACAGGATTGTGCTGTATTAAGTAATGTGCTGTTTTGTGATTGATTTCATAAATAAAAGCAAGACGTCGTTTAATATACGCCTGAAGATATTCACGAGGAAGTCTTTTTTATATGAATTATTCCAAATAAAATATTTTGTGTTATCCCCGCTCACCCGGTTATGAATAAAAGGTAAAAACATGGAAGAAAATGTGTTAGATAAAAACACCCCTGACAGCCCTTATTGATTATGAAAACTGTGGCAGCCTGAAAAGAAATATTTCCCCTTGAGCGAAGTGTAAGAACGGAGATTGGCTGTCGGGCCACAGCAGAACGTCGTTATTCTTCCTGCAGGGCGCTCTTTTCCTGAAGGTGCGAGAATCACTATGGGCAGGTGGTGTGTCCGGGAATAATAATCGATTTTCATGTTCTGGAGCTGGGGCGGATAAGCTGTTGTGCAACGAGGAAGATAAAACGCCACCACATCATTTCATCGGATAAGGGATATGACAGTGTATGTTATCAGGACGCTGAAAGAAGCCAGTATTACCATCAAATCGTGATGTAGAAAATGTGCTGCTGCCGGTGATCTGGTGCAGACAAGTAACTGCCTGAAACTTTTAACCTTCTGTTCTGAAAGTGATATCGTCAATACGGTGGGGCGGGAAGCTGCAACAGATGGCGGCAGCAGGTCGGTAATACTTATGTCCGTCGAAACATTTAATAGTGTTAAAGTCACACATGCGCTGACAGAAAGTGGAACAAAACGAAGGGCGGTGGCGATAAGGGAATGAACTGGACACCGTCGGAGTCTGAGGGAAGTCAGGGAGAAAAGACTAATCTGGAAAAAGGCGGGAGAATAAAGCATGAGAATTATCTGTGTACTCAGATAAGAAACAGCCCCAAATTTGCGGTTGCGGAGCAGAAGGGGCTGAAGAGAAAAGAGCAGGATGATTATTGTGCGCCATTGAATGAAGGGTTATATCCCTGTCTGTAAGCTGAATCAGGACTAAAACGACATAATACCTGTAACATATTTTCACGGCGGACAAGCAAACAGAGACACACCTAATAAAACCCTGTGATTTAATTCAAAAAAATGTGCGCGGCAAGAAAAAACCAAAGGGAATTGCTTCCCCGGTCCGATCCATTAGCCGTACCCTGAGCAGGAAGGATCTGATATGAGCATTCACTTTGCAGACATGGTGAAGAAAAAAGTGAACTATATGGAGGAAGAAAAAACATCGCCACAAAATCACAGATTCCACGGTGCTCAGCAGCACTCAAGAAGACAGGAAAGAAAGAAAAGAAAAGCGCCTTTTCCATTTTCAGCATCAGGAATAATCCACAAGTGGTATATAGAGGTATTGTGGCAAGTAATCCAGAAGCACAGCATTAATTCTTCTGTGATGCATTGATAAGAAACGAATAAGTCAGTGTGAGGAAGAGCCAGATTTACTGATAATTCTGTTATCCGTTTATCAGCGAATAAAAAAAAAGGGAGAAAAGAGTATGGTGAAACTGATTATTTTTCCCCAACCCACATCACAATAATACTGACAACTAAAGAGGGGACAGGAAAATAAGATGGATTCAGGAAACAGTTCACGGAACGAAGGGTCGAGGTCTGGAAACACCCAGAGTACTTACGAAGCCGGGCCGTTATTCTGGAGATCAGTGGACGCTGGATGGAAGCGGCAAAACATGGGGACGGGCTGCAGTGTTACCCAGGACAGACTGGCAGTTTTGCGAAGACTGAAACACTGCCACCAGCGCTGCCGAAGGGGAGGGTGTGTAACAAAGAAAAAAGCAGCCCTTCATTACTCAGGGGATTCAGAAGGCTATGTCATGAGATTTGCTTTGCATATCCGGTCAGGCAGTATACGACCGGAACAGTTCCTGGTAGCACAGAGTTTTCCCCGTATTAAATTCGAGATTTTATATTTTTTTTTTTTGTGATTCCTTCCATAAAACAAGGTGTTATTCAGTGTGTGCAATGTTGGGACCCTATTACAGAGTGCCATTATCTGATATGGAGAATAACATGAGAAATATATTCCACTGGTATTATTTATCTTTTCATGGCCGGTATTGTCTGCGAATATTCATGGACGGGTTGGTTCATGTACTGGTTTACTGGATGCTGGAACACCATGAAATAAGCGCTGGCAGTATCATTATCTGTTCTCGGGAATAAAGTAAAAAACAAAACAGGAATGGCTGTATCAGTTACGGCATTGTTCACCATCCAGTCAATACGCTGGAAAAGATGACATTCATAAAGCAGGATTTATCAACCAGTGAACGTGAATCAGTACAATTCAGCAGCAGACCTGCAGTTAGCGGAATTAATCACCGGAAGAAGTTATGCTGACAGGATACCAAAAGAGATATGGAAATATGTAGGTAATAATTCCAAGCATAATTAATTCATACCGGGGAGCAGATAAACAATGAAGCTGATTATTTTTTATTCTTATTGTTCTGATTATTACGTTACTTATCCGGATTAATATCCTGAAATTATTAAATCAGCATTCTCCTTTGCTGATGCGGTGCATGCAACGGTATACATGCGGTGATGCCAGGCAGACCTCTGTCCGGCGATGAATGCTGGCAACGTCGAAACGCTGCTGACAGAAAGGAGTTTTTATGAAAGGACATTCAGAATTGTGGACTATGAAGCGGTGGTATCTGTGTCCCGCAGGTACGGGTCGCGAGATATCGTCCAGCTGAACGGGAATATCCCGGCCACGATAAATCACGCCAGTGGTAGCAGTTATTCAGGATAGTGTCTCAGTGGCATGTTGATGTGGTTATCGTTGGGATTCGTTCAGTATTATTTACAGTAAGGAAGCTGGATGATGCCAGCCATTTACGACCAGGAACGCAGACGCCGGGATATTCTGGAAGAGAGTTCTGAGGCAGGCTGGTATTCCCGTTGCTCAAACCCACGATGCCGAAAACTGCTGCAGATGATGGCGGAGAATGGCTGGATACAAACAGGGGCTGATCGAAGCGGTCCCCGGAACATCTTAGCTGACGCCTTCGTTGCTCCAGTTGTTAACGGAACGCGGGAGAAAAGCGAGTTTTCCCGCTCCCGAAGCGTTTCCATAACTGAAACCATGTATTTCACAGTTTTAAATCACGACAAACGACAGTAATCCCGTTGGTTGTGCATAACACAGATCTTCGTCACAATTCTCAAGTCGCTGATTTCAAAACTGTTATCCTCTGCGAACGATCCTGTTTGAGTATTGAGGAGGCAGAGATGTCATAGACAGAAAATGCAGTGACTTCCTCATCCTGGCACAAAACGAGACAGAAGGGGAATCCGCTTTCTGATGCAGAGCTTTCAAAGATTATCAGTGGCCCGTAAAGAGCTTCGTTCTCAAGGAAGTAAAAAAGTATTTCTTGAACCAGAGTATAAGGCAAAATGCTCAAATACAAATGTCCGTAGAGATGGCCTGACTCAGGCTGAAGTTCATGACCGCACTGATAAAAGTGAAAGCAAAAAAACGATGCAATGTGATGATGGGCTTACATTCTTGAGTGTTCCAGCAGAAAGTTAATTGCTAAGGTGCGATCGTTTAAGGAATTTTGTGGCTGGCCACGCCGTAAGGTGGCAAGGAACTGGTTCTGATGTGGATTTACAGGAGCCAGAAAAGCAAAACCCCGATAATCTTCTTCAACTTTGGCGAGTACGAAGATTACCGGGGCCGCAAACCGTATAATAACAATTCAGCTATGCGGGGAGTATAGTTATAATGCGGAAAAGTTCAAGACTTCTTTCTGTGCTCCTTCCTTCTGCGCATTGTAAGTGCAGGATGGTGTGACTGATCTTCGCAAACATTACCGCGGTAGACCCGAATCGGTGTTCCTCCCGTGAAGGTGCCGGAACGCTGAAGTTCTGAAAAAACTGATGGAAAGGTGATTTGGGCTTCACCTCCCGTTTTGATTTCGCCATTCATGTGGCGCATGCCCGTTCCGTGGTCTGCGTCGGCATGCCACCGGTGCTGCGTCGACGGGCTATTGATGCGCTGCTGCAGGGGCTGTGTTTCCACTATGACCGCTGGCCAGCCGCGCGTCAGTGTTTATCCACCACACTGGCCGTGGTGCGGACTGGCGACAGAGTCCAGTGCAAGGAAAACTCTCCATCACCCGTGCCACGGGCCCTGACGTTCCCTGTCAGAGCTGGGACTGATTACCTGGACGGAATATGACCCGCTTATCGGGTGCTACATTCCGATCACGTTCACACTGGCTCTGTTTGCTGTACATGATGTGTCTGAGGATGCAGTGGCAGCTGCGCGCCGCAGTCGTGGTGAATGGGAAAACAGCGCAAAGCGGGGGCTGGATACGGGTATGGATGGCTGATGGCAGAAAGCGGCGTTTTGTGCGTGAGCGCGTTTCCGCAGTTACCAGACAGAGCTTAAGTCCGTGGAATGAAACGTGCCCGTGCGCGTATAATCGTGATGCGAACAAGAGAACGTCAGGATATCGTCACCGGCAGGGTGGAAACGGCAGCTGACGCGGTAAGAATCTCGGAAGGACGCTTCACTGCTAATGGTGAGGCGGTGAAACGCGAAGTGGGCGTCGTGTGAAGGAGCGCATGATTCACGTAACCGCAATTACAGCCGGCTGGCCACAGCTTCTCCCTGTGTCCTCAGAGATAATCCGGCTGCGCCGGAGGCATCACACGCCTGAAGCCCGCCGGTGCACAAAAAAACAGCGTCGCACATGCAAAAAACAATCTCATCATCCGCAGCTGGGCATCGATTCCCCTGTTTTTTAATACAAAATACGCCTCAGCGACGGGGAATTTTGCTTATCACATTTAACTGCGAGGACTTTCCCATAGGTTACAACCGTTCATGTCATAAAGCGCCAGCCGCCAGTCATACAGGGTGCAATGTATCTTTAAACACCTGTTTTATATCTCCTTTAAAAAATACTTAGTGCATTCATTTTAAAAAGAAAACCTGCTGCCTGTCCTGTGGACGAACCAGATGTCACCTCCACCACCAAGCGGCGGGCCCCGACGGAGCCACTTTTGGTTACAACACAAAACAACCTCAGAAAAACCCCGGTCCAGCGCAGACCGAACCACCGAGCCCTCCCTCATAACCGAAAGCGGCCCCCCGCCCCGGCCAAGGGCGGAACAGGAGATCGCTTTAATTATGAATGTTGTAACTACACCAGCATCATCGCTGCCGAGTCTTCTGGCTGAGTTCTCAGTGCAGCTCGTAGCGGCCCTGACGGCCCGCTAACGCGGAGATACGCCCCGCGACTTCGGGTGACCCTCGTCAGGGACCACTCCGACCGCACCAGAAGCTCTCTCATGGCTGGCTGGCTTGGGTATGGTCTGGCAGGGCTGGGGATGGGCCCAGGTGAAATCTATCAATACGTACCGGCTTACGCCGGAGCTAAACGATTTTACTCAGTATCATATGAAACAATGGAGTACGCCTTCCATACTTGCTGGCGCGGCATCTATTGTATCAATACTTTTATCATTATTATCAGGAAAAAATTGATCGTCTGAATAAAATATATGAATGATAAAAAGAGAGATACATATCTTCCGAGCTGTCAGATAAAACTCAACTTTCTGTTTTTTGCACCAGTACTTAGTTGGATGGGGCTATGAAAATAAGACATTCTCTGGGACGCGACCCGGGGCAACTTGAAGAGCGATTGCATCCGATTAATCCCGTCGCTAAAAAACTCTGTCGATACACTATGGACGCGATCGGTGATTCCACTGGCAGGACTGGATATCCCCATCATGGATACCATCTGATTCTCATAATGTACGATAGATTTCTATAAGCGGGAGGCTACTATCGTGGTTTAGAACGATGTCATATGGTTGTTCCCGGGATTTCAGAATCTGATTAGCAAAGAAGATATTCCTCATTTTTTCGTGTGATATCACCGATATTCAGAATATCTCCGCATCGAAATCTGAGATGTATGATATTGGTGACATTTATGAAGATTTCACTCTACAGAGATGCTGGGCTGGTGCCCCAGTAAAATGAAGAACATCTCAGAGAAAATATGCAGTACTGGGGTTAAAACGAATGCGCTTTGCTGAATATCCGTGGACTGAGCGTAAGCTGTATTGGCTGAATGAAGGTGGCTCACATCATTTTGCAGCTGCCGTTATCGGGCATGCCGTCACAAATTTCTGTTCCGCTTACGGGCAAGATTGAGTCGCTTCCATGTAAACGCATGCAGATGGTTTCAGCTTTATGTCAGCAATGGCACCTGTTGCTATTCCTGCAGATGAACGGTTAGCCTGCTTTTCAGGGCATTGCCTTTGAATGCCCATTTGGTAATTTCAAAATTACCTCGGAATATACACAACTACTATAAAGTCAAGTCAAACTCAAACTCGTTTTGGCTTGGGTACGTAAGTCATACCAAAACAGACATTGTGCAGATGTACCCCACTTACAGCGGTTTCCCTGATTTTAGGATCAATTAACTGCTGGCTACCAGCAGCCCTGCAAGCTACAGCTAGTACAAGAGAATACTTCACAATGAATAATGTTGGTAACCTCTTGTTATCGTGATGATTACCCATCAATTTTTCGGTTGACGCGGTCTGTTTCACTCATGGTTTTCATCTTTTGGCTTCTGTTTTCCCTTACGCCAGCCAGCGTCTGGCATTCTGCGCATCGCGTTTCGATACCCTGACCTGCTGGTAGTCCATCCAGTCAACAGGGATACCTGCGACAGCAGTACGCGGCAAGACATACCTGTCGGGTGGTGATGCAGGATATTGCACGGGATAATTCGAGGGTCAGTTCTGTCTCAGGGTGTTCTGTCAGGAATGCGGCAAATCATTGGTTATGCCAATTTTCAGTGGAAGAAATCCCCGCTTTCTGCGCGAAGATGGGGGAAACAGAGACTTAACTTTCCGCAATTGTGAGTAAATTCATGGAGTCAATGAGGCTGGCGTGGAAAACGGCGTCTTTTCTTCTTTTTTTCTTACTGGCAAGAAGCTTCAGGGGGATGAGTATCGACGGCAAGGAGGAACTGCTTCCCACAGATACTGGGACTTCGTCCATCTTACCGTCTCTGAGCATTGCGATAACACCTGTTTTCAGATAAGGAAGAGTGCAAAAAGAGTGCGACGTTTTTTCACCATAATGATGGGTGTTTCTTTTCTTCCTGATATTTTCCCCATAAAAACCTCTACGATGTGTTCTTATATAATAATATATATCATATTTCTATATAATATCTTCGTTAAAATAACAGAACAAAATTTGTTGTTTTTTTATGACAGGCATGAAATGAGCCAGCATAATTATATTAATCTATCCCAAATGAGCTTTTGTATTTGCTCATTCAGGATGGATTGGACTATTACAAGTTACTTATCTACTGCAACATCATTCTCAGGTAATCGTTCCATTAAATCAGAAACTACGGGCTGTAACCAGTCAGTGACTTCACTTACATACCAGTGCCATTCCGGGATGCACAGATCCATCACTCGTGTTAGCCGGACGGACGATCAATTGCCCAATTTAGTTAAAATGTTCGAATATAATTATGAGCATCAGTTCAACTCCTGATATCCCTTGCTGCTTCTATTATTTCTAAATATTCTCCACCCAATCCGTCAGTGGGACATTTGTAATAAGATAATGAATGTATTTGTTCAGGCTTAACTCCATTGGGAGAATTAAATTGTTTTATTTTCCTTCCGCTGCCGCTTTTAACTCATAAGTTCGTGATTCTGTGCCAGTGAAACTTTATCAAGAGCAGCTTTCTTTTCATTTCTGTGGAGTATTTTATCATGTCAGAATATAAGTTTATCAGATAGATTTTATCTCCACGAATAAGTGCTGGCAAAATTAAAGAGTGAATGCGTTTGAAGCTGCGCCAAATTTAAATATTTTCACATATCTGCTGTAAGTGAAGAACATATTTTATTTATTATTGCAACAGCAGATCATCTTCCACATATATTTCAATGGGGTTGTTGATTTACCTGTTAATCTGTTTTATAGCATCAGGTTTGTTTCTTCAAATGAATAACTACGGCCTTGAATGTTTACGACGTATCTTATATTTTATCTTGTCTGATAAAGTGGTTACCATTTCTCTATGGGTAGTGAAGAAGATGATTTGTTTATTTTTTTATCTTCGGCATGAGTTGATATGACGTCTATTAGCTTTCAATGCTTCGTCATGCAGCTTAGCAAATCTAATTCATCGGATATTAAGGCGTTCTTGTCGCTTTTAATATTGTTTCCAGAATTAAAATATCTTTTGCTCTCCTGCGCTCATACTTAATGATGAGTAGGCCGGTCCCTCTGACTCAACTCAATCAATATTTTTTCCATTGGGTTGTTGATGTTGATTGAAACTTGTATATGGTTTATTAAGTATATAGGAGGCGTAATGAAGAGATGTTTTGTTATTAAATCACATTACTGACACTGCTGGTTTTCATACTGAATATTATTCTTTTTTTCTGATTCTAATATAGAACACATTTATCAATGCCAAGATAATGCAAACTTCTCTTAAAAGGACGAGCGAGCATAAATCTGGATCCATCGTGAGCCTCGAACATCAAGCTTTTCAGTGCATAATTCATTTTTTCAATCATTACACCACATCTTTACGATAAGTTAAATTTACAATGAAGTCACTGCCGTTCCATTCAGCATGTGGACTGCGTGGAAAAAAATGCATTAACCGATGGTCTTCACCGGGGAAACCTTTTTCAGGCATGTATGCTTGCTATGGCATGGAGTGGTGATTTTCCGCTTCCATTTGGACTAAAATTGCGGTTAACGCATGAGGTTTAAAAGAAATAATCGTTTAATCCATTTTATACATTTAGTTTTGTTAATTTTTAATGGAGTTCAAGACTTGACCAGTAATAGTTTTTCTTTTTTTTCTGCCATTTTTAAATCCTAGCATTATGTTGGGGAATTCACCATGCTCAATTCAGAAACATATAACTGTGAACAGAGGATATATCAAAATCCTTTACCCAATATTCTATTTTGCACAGTGATACATCAGGCCTCTTTTATGCTACAGACTTTTGAGATGTCATGAAATTTTAGACAATGTTATGACCTGATCATATCTCTATCCACTGGTGGCGCAGGAAGAGTTAACCGGCTGCCACCAGGATCTCAATGTAAACCGTGCTGAGAGCTTCTTGCAGACGGCACTTTCATTTATCGCAGAACCTCCATTTCCGGCATCGCCTGACAGTGCTGCAGCCACTGCGCGCCACACTTCCAGCCGGATCGCCCTCCCGGCGTACCACCCTGCCTTCTTTATTCCATAACGCAGACAGGTGCTGCCGTCGAGACGCACCACGGCAGGCCTGTGATGCGTCATGCCGTTCGGCTCCTGGATCAGTGGCGAAGTGCCTTCTGCGGGCGGACGCCCTGCGGCAGGACAAGCGGTATTGCGACGACTTCTGCCGCACGCTGCCCGGAGGCGGTCCTGTTCTGCCACTGCAGCAGAGGCTGTGCCCGCAGCCCGGCCGGCGTCCGTCAGCTCGACAGCCAGCCTGCAGATTCGGGAACGCGCAAGTGCGCAGCCAGCCGGCATCCTCAGACGACATTAGGGACGCGCGCAGGTTTTGGCCTGGATGAATCGGGGCTTCCCCGCTTCGCTCAGCACCCGTTCGGGTCCGCGTCAGCACGGGGCCCGGCCGTTTTCATCAAGCGCAGCCAGCACAATCAGCACTCCGCTGCAGTGGCGACGGTCGGCGGCTCTGGGTCATTACCTGTCATCCTCCGGCCAGATGAGGTTTCTGAGGGCGCTGAAGTCAGCGTCAATGAGCTCCCTGTCTCTTGTGGCATTCATTGAGGCATAGCCATTTTATGGCCAGTTCATGCTGCGAAAGATCAGCACGGCTCGGGTCTGACGCTCCAGTGGAACGAAAACTCACGTTAGCAGCGTTTTCTCTGACGCCTCTTTTAATGGTCTCAGATGTCCTTTGGTCGCAGTTCACCAGCGTGAAGAGGAATAATGGCCAACATATTGATATGTCCGTGGCAAAGCGGGGAGAGGCGGTGTGCGATATCTTCATCATTCCAGTGATGTTTCACCTGCGCCGGAGATGATCGGGGCTGCCTGCATATAAATGAGTGTTCATAACACGACGGCGTTAAGTGAGCCAGCCCCAGGTGATGTGCCCAGTTGATCTTCCTGACCGTCGGTATATCGTTTTTCTTATCTCACCTTTTGACCGTGACCAGATGGCTCTGGCAGCGGCATGGCGACTTTCTCCCCGATTAAGCTGGGTCAGAATGCGCGGCGATCTTCATCATCAATATGAATTAAGCAGATGCAGCGCTTGCGTTTTGTTGATGCGCCCCCACTTCAATATTGCCGGTCAGTCCGGAAGGACGTTCACTTTCACAGCAATGAACGGACCAGCACTGAAACCTGTACTTTGCCCAGCTTCAGGGGCCAGCGAGTCGGATCATTTTCGCGTCCCACGAGACTATTTTCAGGGGATCTGATTGCCCTCTGGCAATATCATTCGGCACGCCATGGTCGGCATCTTGGTCCATTCTGCGCCAGAGAAAACCCGAAGCACCGGCATCATCGGGGCGTGGAGAAAGAAACTGGTAGCAGCCAGAAAGGCCAAGACAAAAATTACGCTTTGGCACCTGCTTATGTATCGGTCGCCATTCCGGTTGGATTCAGCCCCGATGCTCCTGTTCCAGAAGACCTTCCAGCACAAGGCCAGGTCCCTCCACATGGCGTCCCCGGCCATAACGTGCCGCGAAACCCGGAATACCCGATCGGACTGCAAAGGGATTGTACACCCGTGATCCTCTGGTATTACCAAAGTATTTTGCGGTTCGGTCCGGCATTGGCGATTCGTTTCTGACTGGCGTAACAAAGCGCATTTCTACCCGAATGCCGCCCTTACCTCCACCGCCAGCACATTGCCAGTGGCGGCGTTGCCTGAAATAACCAGTCTGGCATTAGCGCTGGTGATAGTTTCAACCCCGCGAATGGATTCGGCTTTGTGTCAGTTCAGCCGGTGTCAGGTCAGTGCAGAGACATTTGATCGATCAGTGGTTCCAGACCCGATGTGCAGGCTTCAGCCATCAGCACGGCGCTGATGCTTGGAAGCAGATCATCAACTCTGGCACTGGCTTCACTGGCATGGAAAAACTCAGTAACCGTCCGGTATGGGCGTTAATTTCCGGTAACTCCGTTAAATCACCGGAGAGTAGATCACTGATCATTTGCCTCAGTCGTTTCAGACTGTCGGCTCAAGACTGGCGAGGAGAAATTGTCGAAACCGGGGCTTCCGGGCCAAGAGAACATCGAGTTCGACAGCCTCATTTTCGCAAAGACGTGCAGCAGCCTGTCTGTAACGACTATCAGCTGATGACCCAGAGATTTTGGCTAGCTTCCTGCGGGTCTGTCGGGTTTAAGAACGATATTCTCCGGTTTTGCCTGCCAGTCAGCACCCCTGTAGTAATCTTGCGAGGATCTCCCCACCGGTTACTGCCGGTAACGTGAACATCCCCTCACGCCTCAGACTATCTGCAGTTTACTGAGAGAAGCCGACGTGTATCCCCTGCGGGTGATATGTTTTCCTTGTTAATCACCAGCCGTTTCCATGACCGACGATGATAATTTCCGTTGATCGTCAAAACTGCCGCCATTAATTGAACTCCCGGCTGAGTGTCTGAGCATTCAGTGGTAACCCCGGCAGGTGCGGATGAAAATTTAACGGTATTCGCCAGATGGGGAGGGCGAGAAACGACGAACGCGCCCGTACTGCTCCACCATTTCTTCATGAAAATTATCGTCTGAGGGCCGGGCAATTTCACGGACAAGCGTGATGATTTCAGCCAGCTTTTGCCTTGGGATGGCTGAACACCTCAGCGCAAGGGCGATTCGTCCGGTGTTTCTTCTTTCAACGGAAGGTACGAACATGCGCTGGCGAGCGCCAATGCAGATTATCCAGATCTTCAGCGAGCGGAGCCGTTTTTTCTGCCCAATCTTTCTGGCGTCACGGATGATAACGGCCAGCATATGGCGTCAGAACGTCCAATGCATCATCCAGCGCCAACGTTATCTGGGGACAAAGGCAACCAGAACCGCCATCCTTTTCTGCGGTGACATCCGGCAATATTGAACACCGAAGTCCTTACCAGCATAACGTGCGAGATTTTCAGGCGCACAATGAAGTGTACTCAGGTTTTCAGCATACAGGCCAAAATCGTTCAGAGTTTCCAGCGTTCAATTGCTTCATTAAACGCCGGACCGCGTGGTCACTGGCAGGGCCCGCGCAGTGATTCCAGTAAAGACAGGCGGGCTGCAATCAGTTATTTACAGCAGCGTATCTCAGCTGTGAACGCTGTTCAGCTGACGGTATCGGTGTTGCCAGTTGTTCCACAGGCGCAGCATCGCCTTTTCACTACCTCTGAAATCAACCAGGTCAGCGTAGTGGCTCGGGGAGAATAATACGATATTTACTTAAAGCCGCCCTGTCGCCAGATCGAAAACGAGGCGGGACGTTCGTTGCTTATCAGCTCAGGTGATATAAAAGACGGGTAAGGCGAAATGTCCGGGGCCGAACAAGTCACGATACTTATTAGCGAATTGCTGTATCAGCGCCATTACTCTACGGCAGGTATTTTCCCTCTGACCGTATTCTGCAAAGAACGGTGATATCCACGAATCTGACTGTGTATTGTTAAAATGCCGGACGCCGGGAAGAATATGATTCATATCATTGAGGAAGGTACTTTTGAAAACCGGACACATCAATTTGCAGGGCAACGAACGATTTGTGATCACCTCTGCTTTTCGATAAATTCCTTGTCTGCTTCATCAAGGTGGATATCGTGCCAGCTGAAATCATCCGGTTACCGGTGAATCTGCCATAGCTTTTCCGGTCTGCTCAGTGGTCGAAAGGGGGAACGGGCATATCGGCCTCACACGCACGGCAACATTTATTATTTTCCAACCGTACGAAATGCCCCTTAAATTGTTCCCATCGTAAAACTGTTACATTAACATGTCCTATTAAATCGTAGAATTTGTAATAATAGACGCCGTTGTCCGATAATTCGATTTAAGGTACATTTTTATGCGACTTTTTTTGGTTACTCGGGTCTCAACCAGTCAGCGGTCTCTTGATCTTCAGAGTCGCAGAGCGCTCAAAGACGCGGGTGTGAAAGCAAACCGACATATTTACCGATAAGGCATCCGGCGTTCAACGAACCGGGAAGGGCTGGGTTGCTGAGATGAAAGGTGGAGAAGGTGATGTCATTCTGGTTAGAAGCTCGACCGTCTTGGCCGCGACACTGCCGGTATGATCAACTGATAAAGGAATTTGACGCTCAGGGCATTGGCAGTCCGGTTCATTATTGGCAGGATCAATGCCGACGATGATATGGGCAAATGGTGGTCACCATCACCTGTCGGCTGTGGCGCTGAACGCCGGAGGATCCTAGAACGCACGAATGAGGGCCGACAGGAAGCAAGCTGAAAGGAATCAAATTTGGCCGTACCGTGGACAGGAACGTCGTGCTGACGCTTCATCAGAAGGGCACTGGTGCAGCAAATTGCTCATCAGCTCAGTATTGCCCGCTCCACGGTTTTATAAAATTCTTGAGGCAAAGAAAGGCCTCATTGACCCGCCCTATTTTATGGGTTAATGTCATGATAATGGTTTCTTAGACGTCAGGTGGCACTTTTCGGGGAAATGTGCGCGGAACCCTATTTGTTTTATTTTCTCTAAATACATTCAAATAATGGCATCCGCTCATGGATATACACAGTAAATGCTTCAATAATATTGAAAAGGAGTATGAGTAATTCAACATTTTCACGTGTCGCCCTTATTCACGCATTTTTTGCCTTCCTGTTTTACTCACCCAGAAACGCTGGTGAAAGTAAAAGATGTTCTGAAGATCAGTTGGGTGCACGGGTTACATCGAGCTGGATCTCAACAGCGGTAAGATCAACGAGGAGTTTTCGCCCCGAAGAACGTTTTCAGTGAGCACTTTTAAAGTTCTGCTATGATTTGCGGTATTATCCATTGACGCCGGGCAAGTGGCCTCGGTCGCCACGCCACTATTCTCAGAATGACTTGGTTGGTACTCACCAGTCACAGAAAAACATCTTACGGATGGCATGACAGTAAGGAATTATGCAGTGCTGCCCTTAACCGTGATAACACTGCCGCCAGCCGCTTCGAGCAACGATCAGGAGGACCGGAAAAGGAGCTAACCGTTTTGCACAACATGGGGGGGATCATGTAACTCGCCTTGATCGTTGGGAACCAGGCTGAAGATGAAGACCATGCAAACATTGAGCGTGACACCGTTGCCTGCACTTAGTAGCAGCAACGTTGCTGGAAAATAATAACTGGCGAACTGCCTCTAGCTTCCAGCAATTAATAGGCTGGATGGGCGGATAAAGAGTTGCAGGACCACTTCTACGCTCGGCCCTTCCGGCTTCCCAGCTGGTTTTGTGCTGATAAATCTGGGCGGTGAGCGTAAGGTCTCCTGACAGCATTGCATACTGGGGGGCCAGATGGTAAAGCCCTCCCATGTGTAGTTATCTACACGACGGGGAGTCAGGCAACTATGGATGAACAAGAAATAGACAGATCGCTGAGATGATTGCCTCACTGATTAAGCATTGGTAACTCAGACCAAAGTTTACTCATATATACTTTAAGATTGATTTAAAACTTCATTTTAATTTAAAGAAAGGATCTAGGTGAAGATCCTTTTGATAATCATGACCAAATCCCTTAGCGTGAGTTTTCGTTCCACTGAGCGTCAGACCCGAAACGATTTGGGAGACACCGATGAACATCAAGCGATGCCTCACACTCCATCTGGCCTCAAAAAAAAAATACCGCGCCCTTGCCCGAGATACCGTGCGGCGCATCCTGACTGAATGGGGGCGGCATAAATCCCAAACAGACCGTAGAGACTGCACGCACCCGGCCACCATGGAATTTGGGGCATATGTCGCAGGAGATCGCTCAAGGCTGCTGCCGCCACGCTTTCTGGCGATGTAAAGGCATTACAATAAGCTGCATGCACTCCACCAGACGACTGGCCGACTGGATGCACCCTGTACGATTTTATCTTTTCAGCCGAAACTCCCCGCCGCGTGCTGGATATCGCCTGCGGTCTTATAGCTATACGAGCGGCATTATCCAGTGGGGCTGTGATATCCACCCAGTTGAGGATCATCACCCCTTTGCTAGGAAGGTGGGATTTTACCTTTGCCCTGCAGGATGTGCTGTGTGCGCCATGAAGCCGGCGACTGGCATGGTGAGTTACCTGGCTTGCCTGCTGGAGCGGGAACGAGCCGGTTCTGCCATGGCACAATCCCTCAATACCCGCGAAGCAATCAGCTTTTCCCACGCGTAGTTGGGCGGGCGTGGAAAGGCATGGAGGCGAACTACGCCGCGTGGTTCGGGCGAAACGCCGCCGAGTTTGAGATTGGATAAAAGACCATCGGAACCAGAACTTATATACTTGATAAAAAGAATGGATAAGCCAATCAGAGAATAAAATCATCTAAAGACGAAAATATTTTCGTTCTCTTTTGTTCTATCAATTTCAAACACACTACGACTGCTGTTTTTTGAAACGGCCTTTATAGCTCAATCGTGCCCAACGCCCCCCAGCGGCGCTGTAAATATAATGGCAGAACCAACCACCTGAAGTATGGTTTCCCCACTGCCAGAGCCCCATCGCCACGGCGGAATGGCGCCGTTGCAGCCTGCACCGTTGCCTTGGGCAGATGGGCAATCATATAAAGAACAGGCGCTCGCTTCGGGACAAGGTCTGTACCCAGCGTGCCTCATCCACGCCCAGCATGCGAGAACGGCAGCGCAGCTGTGATCAGCATGCCAGCAGCCCGGCGGAAAGGTGACGGATCGTTGCGCCTGGCACAAACAGTTTCTGCCGCCACCCAAAGCTTTAAGTCACCGGATATGCAGCTTTGCCTTCGTTGGTTTTAAAGGGGTGACGCCCATCCCCATCACCGCCAGCAATCTCCGAGCGGCGCCCTTTCGCCCGGTTTCTCCAGCGCGAGCCAGCGCAAAGGACGCCCAACCAGAAGACACCTTGATCGTATCGCATATTAGCCACGCTTAAAAGGGCTGCCGGCCCGACAGGTGCTGTGCACGGATCTTACAGCGGGGCATCAACAGACCAGAACTTTGGGCGTCATCACCGCCTCGTGCCTTTCTGGAAGCCGCTGCGCGCCATCGTGGCAACGCCACGGTGAAGAACCGGAAGGCGTGATCGTGGCCAACGTCAGACCGGCAGAGAGCAGCTACGGCTACAAACGCCGCCACCGGCGAGTTCGGCGACATGATCTCGCATGGGCATCTGGACCGACCAGAGCCCATCGGCCTGCGAAAGCGCCGCTTCCGTCGCCAGCCTTGATCTGACCGAAGTGGTCGTGGCCGAAGTGCCAGAAGGAAGAGCGCGCCAGCCAGCCGGGTGCTGGCGGTATCGGGCGTATGGGCGGCATGGATTTCTGATCCGCAGTTGGCCCGGTCGTCAGGGAACCGGACCGCGCCAGCGCAATTCCGATCCGGCTTTAACGATGACATCAAGACCCAGGACAGGAGGCCGGGCCCGGCAACGTGCCGGGCTTTTTTTATTATGCTGGAGCACTGTTGCAAAGTCCAGATGAGGCAGCCTTTTGTCTTATTCAAAAGGCCTTACATTTCAAAAACTCTGCTGCAGTACATTTCGGGGATCACCATAATAAAATGCTGAGACTGGCCTTTGCATGAGTACGCACATCACCTCAATACCTTTGATGGTGGCGTAAGCCCGTCTTCATGTAGTTTAAATCCCAGCGTGGCGCCGATTATCCCGTTTCAGTTTGCCATGATCGCGTCCAATCACGTTGTTCCGGTACTTAATCTGTGTTCAACGTCAGACGGAACTCGGCCTTCGCGTTTGAGCAGAGCAAGCGACCCACCATAGGCGGGCGCTTTATCCGTGTTGATGAATCCTTGGGACTCTGCCACTTCTTCACACGTTGTTGAAGTTTTGCAGAAACCGGTGCAGCTTTGCTGTTGACAGGAGGAGAGATAAAATCGACAGTGCAGCTGACTGTCGACGGCCAGTACAGATACATGGCGGCCATTGACCTTCACGTAGGTTTTCATCCATGTGCCACGGGCAGATCGGAAGGTTACGCCAGTACCAGCGCAGCCGTTTTCCATTTCAGGCGCATAACGCTGAACCCAGCGGTAAATCGTGGAGTGAATCGACATTCGCGTTCAGCCAGCATCTCCTGCAGCTCGGTAACTGATGCCGTATTTGCAGTACCAGCGTACGGCCCACAGAGATGATGTCACGCTGAAAATGCCGGCCTTTGAATGGGTTCATGTGCAGCTCCATCAGCAAAGGGATGATAAGTTTATCACCACCGACTATTTGCAACAGTGCCGTTTACTCATGCACCTAGATTCACGTCAGTACTTCAAAAAGCATAATCAAAGCCTTGATAAATATGCATTCCTTCTGAGGAGATTCAGCTTTTCACCCATTAGATTTGAAAGTGCTCAACATAAAATACTCAGAAGAAGATTTAGGCATAGATGTATATTTCTGTGACCCACATTCCGCAGCAAAAAGAGCACATGCGAAAATATGAATGGTTTAATTGTGTCTTTACCTAAAGTTGATTTAAATCAGGCGAATCAGCATTATTTCCGTCAAGTTGCCATGTCACTGAATACTCGTCCTAGAAGGCCTTGCGTTAGATTGGCTTACACCATTAGAGAAATTTGCTCAGCTTCATTATTTGATTATCCTTATGGCTTTAGAACTGTCGCACCTCATGTTTGAATTCGCTATATTTTTGCTACAGTGAACCAATTAAGATCATCCTCTATTTACTAGGCCTCGCACATTTGAAGTTTTTTAATACTGAATAAAAGGAAAGGCAGTGGAATTGCCCAATATTATACTTCATGGCGAGCACCACATTAGCCGCTGCATTGATGCTGGGCAGGTGCATGCCAGTGAAATCGCCCGACGATTGGCCAGCAAATGGAAACTGGCGACCAACGGTTTTGGCGATCCTGGTTTTCCGCCAGCTCGCGCGAATGTCTGGCAGCACACTTCCTGCTCTCACGACATGCCGGGTTTCAGGGCGGTCGCTTCCAACGATCGTCAGGGATAGCGGCCGCGTGCTGTCCGTTGGTCGATACCTTTGGACCGATGACCAGACCGCCCGGATCTCCAACTGGATCAAGCGGAGATCAGCCTGCCGGTCGCTGGCGGTGAGGTGACTCGCGCATCAGGACAAGATGGCGGTATGGACGCGCTGCATGCGGCGGGGATTGCGACTTATGCCAATGCGTTGTCGAACAGCTGCCCGCAAAGAGGGCTATTTGCGGCGCAACACAGCCTGACTTTCGCCGCCAATGGCTGGGTCAGACCAGCAACCGCGCCCAGCTTTGGCCGCTCAAGGTATTTTACCCGGCCCAGCCACCAGTGACAATATCACCGTTGGGATCGACATTTCGTATCGCTTTGGTGGCTGCCTGATCAGGACAGCAAGGCCAAAGTCGCTCGGCGCGATCTCGGTGCCGACGCACTGGGCACTACGCCGCGTCAGCTGCCGCGCGTTTGGTGCGGCGTTTAAGGCCAGCATGATCGTGATATGAGCCATTTCGCCCCGATAACCGCGCCGCAATCCTCATACGGCCCGCATGGCAAGCTGCGCTGAGCCATGGCCTGACCACATCACCCCAATCTGCCATCGCGCGATTTCACGTGCTTGACGAGGCGTTTTATGCGAAGCTGGGCTTTGCGACGAGTTGGAAGGATCGCGGCTGGATGATCCTGCAGCGCGGAGGTTTGCAGCTCGAATTCTTCCCTATCTGACCTCGACCCAGCTACGAGGCTCGTTGGCTGTTGCCTGCGGTTGGATGATCTCGATGCCATGGTAGGCGTGGTGAACGCGGCGGAGCCGAGGAAAAAAAGCACCAGCCGCTCACCTTCAAGCTCTCCGCAACTGGGCGAGCGGCCTGAGGATCGCTACCCTGATCGATCCCGACTGCACGCTGGTGCGGCTGATCCAGAACCCCGGCGGAAGCCGCATGCCCGCGAAAATCCAAGATTTGCGGGATCAGCACACCCACGGGCGCTCGATGCGACCATCGCGGCGCCGGGCGGACTATGCCGGGTTGTTGTTCTATCCAGCGTCGCCCGTGCGGTTACGTCAGTGTCGCGGGCAGCACGACATCGCGCGCAGCTGGCCAGATCGCCATGGTCGGTTTGTTCGATGCGGATGATGCTGTCATCGCCGACGCACTGGTAACGTAAACTGAACGCTGCAGCTGCGGTTCAGGAATCGCCCGAACGCGTGGCCCCAGTTGCGCGCGCGGTTTAACAAGAAAGCCAGCCGGTGTGAAGAGCGCTGCCGTCACCCTTTTCAGCGATGTCGCACGCGCCGCAGCCCTATGCCGGGGCGGCGGCGGACTTGATCTTGTTCGGCGCCGAAGACCCTGAGGCGCTGCCCGGCGGCATGGGGTTGGCGTTCGACTGGTCGCTGCTGGCCGGATATCGCGGTGCCTTGCCGTGGGGGCTGGCGAGCCGGAGGCTAAATCCGACGAAGATGTTGCCGAGGCGATTGCGCGCACCAGACGCCGCTTGTGGTCGATACCTCCAGCGGCGTCAGCCGCCGGGCGTCAAAGGATACCGACAAGATTACCAATTTCGCCTTTGCGGTGCGCCAGCCTAAATCGCGTCGATCAATAGGCGTCGTTCAGCGCAGATCGGCTTGCGGGTGCGCCACTGCGGAACGAAGTCGGGAGAATCTAACGTGCGATTGCCACCTCCAGCAATCCCGATTGTTCCACGACAGAGGCGTGATGGCGCTCGGGCCAGCGCGTCGTAAATGTCGATTGGCATCAGGGGCCTTGGCCTTCAGCGCCTCGACAAAGCGTGGATCACCGAGGCCAGTCCATCCGCCATGCCCGGCCCCCTGCCGCCAGATCGGCATAGCGTTTTTTGTTTCCATAACGGGTGATCGTGACACCGCAAAACCAGCCCTCTTGGCTTCCCCGGCAGTGCGGCTGTGAGCTCTTGCCCGCCTCAGATAAGATCGACTTGTTGACGTCCATCCACAGCCCCTCGGACGGTACGCACCCGAAAGCCGGGGCGCGGCAGCGGGTGTCGTGGCGCATCAGTCGTTTCTGTAGTGCAGCCGATCGCGAATTGACCATCACTGCCAGTGCAATTTCACCTCAGCGTTGGGATGATCGGCAGAGTGCGTTCTTGACGTCACATAATCATGCAGCCGCGCCCAGCCGAAGAAGCCGCCAGCGCCCGCTTCGCCCGGCAACGCGACCTTCAGGGTCTGCGGCAGGTAACTTACACTAGCATCAGCGCAGCCTGGTACTTCACGGTCAGGGTGGTCGCGCTCGCGCCAACACGAAGAGCGTGCCGGTAGTGCCGGAAGCAATTCCTTGCGGTAGGTTTCGACGTCGCCGAAAGGTATTCGTCGCGGTAGGCCTTGCCCGCTTCGGCAGCGCCATGGTCGCGCCAGTGACGGCGTGACCTTGACCGAGTGCGGTGCCGGTACGAGTAATAGCCGTCGGCGATCCGCCAGCACCTCGATGCGGTCGGCGCGGTGGCCTGCGCGGACAGGACGGGCGACCTCGTCGACCGGCGGCAGTTCGAAGTCACAGGCGACGGCCGGGTCGCGGGCAGCCTGCTTTGTAGAACCGAGCCCGGCCAGCCAGCGCTGGCACCAGGCGGATCATGGATGCAGTCGTGAAGCAGTTTACCACGGTCGGCTCTCGGCGGCCAGCCATTACCATTCCGGGCAGGCCGGACGCGGCTTCGACCGCGAGCGGGTATAGGAAGTATAAAACCACCTTTTTTTATCCTCATCCGAAGTATCTTACCTGAAATTCCCTCACTCGTTTACCGCTCAAGCCCCATTTTAACTGCCGGTCAGCCCCTAAACCGCTCTAATAAAAGGTTCGATTTGGCGGTAAAATCTCTAGCCCTGATAGCTCGAGAATGCAAACTGCTTACCGCCCCGTTTAAAGTTGGCAGTGTTGAGCAGTGTTGGTTAAGTCGTCAGTCAAAGAGACGACGACTCTGTGATGGATCGAACAGGGCTGGGAGTCCAGTGGCGGCTCCTGGTGGCAGCTCACGCTGCTTGGCAGCATTCGCCTTGGCTGTTTTCTGTTTCAGATGTGAGAATCTGCTCAATGACCGGATCTTCGATGCTTTGGCAATCCGCTGACGGCCAGGCCGCCGCAGTGTTCGCAGACTTCAATCAATGTGAAGACTCGCTTGAGCGTTGCATCAATCCAGTCGCGCGGTGGCGCTCTGCAGGACTCAATCACGCCAGTTGAAATGGACCTTCCGATTTGTCGGGCTTCTTGCCCCGCTTGGCGGGTGATACTTGAACCGGTGTTTGCTGTTCGGTGAAGACGCCGTGGAAGCGACGTGTGAGGATTACGACTCGCGGCTTAAGAACGCAACGCGGCGAGTTTGGCGATGAGGATCAACGTGAAGATCACATGGGTAGCGGGGTACCATTGCGGTACAGGTTTTGAAGCTCATGTACGCACCTGCCGATGGCGGTTAATGCAGACGTTTCTGAAACCGCTGGCCGACTAATGTAACGACACAAGCGCTCAAGCTTATCCGCTGATGCGCTTCGGCCATCACACCGTATGCGAAACCAGCATGGTTGGCTACTCGACTGCTTGATCGGCTTTATCCTCACGCCACGGCAGGAGTTTGCAGGGTGAAGACTGCGCCCGCTGGGGGCCGACGGCAATGCGATACGTAACCGAAGCGCATGTAATTGAGTCCAGCGTATCGTCTTCGCCCTCTTCAGTGTCAACCGTATTCTCGGCATCACGCTCAAAAGAAATCCCGCTTTCAGTACGGCGAAGCGATACATGATGGCTGAGGAGGTGTGAGCGGCAGCTCATCGTAAGTGGAACATGACACGATGGAAGCGTTGCCGCCATGGTCATCTTCGGCACTTAGACACCATCGAAGCAGCATGGTAGTGGACATTGAAGTTTAGCGCAGGCCAAAGCGTTGGATAAAGAGTCCACTGAGCCAGTTTGTGCAGAGGCTTTGGTGTAACCGGCACGATCAGATGAGTTGAGGTGTACGATGGAGCGATACTCAAGACTGGCCCATCAGCTGGGGATGGCGAGCCAGCAAAAGCGTAGCTGGAAAGGAAAACTGAGCACCACTGGCGAAGATGGAATCCTTGGGGAAGACTTCGTCTATCAGCAGCGCCACTCGTGCATCGGCGGAGCACCACAGCTAGGGCAAAAACCACGCGTCGTTTACAGCTGAATGAAGGCGACCAGACGCTTTCGTGATGACAATCCTCGCAGCGAACCCACATGAAACCATACTCAGACGGCCACATTGGAGGTCGTTAATTCTTGTTGGATGTAGCGGGCAGGTGATGACCTTGGGCTTCAGTGGGGCTTTGAAGGCTGGTAGTGCTGCTCAACCAGCTGGTAGAGCAGCGTCTTAGTCAGTTGGTGGCGTTCGTAACCGTTTGTTTGAGTGGGCGATTGACTCGCCGTGGCGTTCCTTGCCAGCGACATGGAACATCCTCCGCTGATACTGTGGTTATGTACGGTATCGGCGGCGCTGCTGTTCGAACGTCCAGTCTGGCCCCTGGAGCATCTTAAAATGCTTAACCCGCAATAGCCCTCCACGAGTTGTTATCAGCCACTACCGGTTGAGCGAAGAGGTTTTGGGTTCAGAGATTCCTTTCTTGCTCCACCAATCACAATACTGAAGCCCCAACTGTTATCAGTGGGGCTTTTTTCTTTAATCTGTTGCGGCGGTGCGCGTTTTATCGGTAGTCGTCAGGCTCACCTGCACCATCCACATAAGAGCTTAACGAAGTGCGATCTTCAACGCCATCACACAAAACTTTCCAGCACCGCACAGTCAGCTTGTGGATGTTTATTAACAGCAAAAGGAGATGTTGGCGGGCGGCCGGAAGATACTGGGCGCTGATCCTATCGATCTCTGGCGTCGCGACTGCAGCGAAATTTCACGAGGTTTCCGAGAGGTGATTGCGCTTCGCGAATCTCCGGGCTGGTGCGGGCGTAGTCGGCATAGCTGCCCGATATCGCGTGAAGTTAAAAGGCTCGCTGGACAGATCCTTTGGGAAGGTAACGGTGGCGCCCAAGAAGGATTTTACGACGCACCGAGACCAATATGACCCCAACGCCGACTTCAGCTTTTGAAGGTTCGACAGCACGTGCAGCGATGTTTCCGGTGCGGGGAACAGAAAAAATCCCATCCCCGGATCGAGATGACGGTCGGCAGCGACCCCGCTCCGTCGCCTGGGCGGAAACCCGCGCCTCGAAGAACCAATCTCGTCGAGCGCGTCTTCCGGGTCGAAGGTGACCGGTGCGGGTGGCGATGCCATCCCGCTGCGCTGCGCAACCACCAGCCGCCACCGAGTCCGCCCTCAGCGTATCGGGATAGAGCGCAGGGTCAGGAAATCGCGGATATCGTTCAGGTAGCCCGCCGCGCTTGAGCGCATCTTAACGCTGGGTTTCCGGTTGGAAACTGTCGATTGAAACACGGTGCATCTGATCGGACAGGGCGTCTAAAACGGCATCGTCGATATCATCGGCCGGCGATACGGGCCCTCGCGTCGGATGGCTGGCGGCCGGTCCGACATCCACGACGTCTGATCCGACTCGCAGCATCGCCGCGGTGACAGCGCCGGCGGGGTCAACCGCCGCTCTCATCGAAGAAGAGTCCTCGGTGTTGAATTCAGAATGCCGAACACCGTCACCGGCGGCGTCGGCCTCCCGCGGCGACTTCACGATGGGATCGGGCGGTAAAAGGCAGCTTATGAGCCGCCCTACAAGCCCCACGCATCAAGCTTTGCCCATGAAACAACCCGGCAATGGCTGTAATTATGACGACGCCGAGTCCCGACCAGTGCATAAGCAACACCGACAGGGATGGATTTCAGAACCAGAGAAGAAATAAAATGCGATGCCGCCAACCATGACAACGGCGGAAGAACGAAAGCGAAGTACAAAGCCCTCGCTAGATTTTAATGCGGATGTTGCGTTACTTCGTAATATTGCGACGAAAAAGCCAGCCTTTTCATGATATATCTCCCAATTTGTGTAGGGCTTATTATGCAAAATAATAAAAAGCAGACTTGACCTGATAGTTTGGCTGAGCAATTGTATTAGCAGTGCATCTAACGCCGGGTTAAGCCGCCGCGCGCAGCATCAGTCGAAGCTGAACGAGTGTTAGACATCATTTACCAACTGACTTGATGATCTCGCCTTTCCGCAAAGCGAATAAATTCTTCAAGTGATCTGCGCGTGAGGCCAAGTGATCTTCTTTTGTCCCCAGATAAGCTTGCTTGAAACTTCAAGTAAGAACAGGCTGATACTGGGCAGGTAGGCGTTTTATTGCCCAGTCGGCAGCGACATCCTTCGGCGCGATTTTGCCGGTTATTGCGCTGTACCAAATGCGCGGAGACAACGTAAGCACTACATTTCGCTCATCGCCGGCCCAGTCGGGCTGCGAGTTCCATAACTTCAAGGTTTCCCTCAGCGCCTCGAATAGATCTGTTCAGGAACCGGGTCAAAATTCCTCCGCTGCCGGACCTACCAAGGCAACGCTATGTTCTCTTGCTTTGTAAGCAGGACTAGATCAATGTCGATCATGGCTGGCTCGAAGATGCCGCAAGAATGTCATTGCGCTGCCATTCTGCTCCAAATTGCAGCTCGCGCTTAGCCCGGCGGATAACGCCCACGGGATGATGTCGTCATGCGACAGGGTGACTTCTATAAGCGCGGAGCGTCGCTCTCATGAGGAAAGCCAGAAACCTCCAGCAGATCGATGAGCAATATGCTCGCCGCGTCGTTTCATCAAGCTTTACGGCCCTGAAATGAAAACAACAAATCAATATCGCTTCCATGGCTTCAGGCCGCCATCCACTGGAGCCGTACAAATGCACGGCCAACAACGTTGATTCCAGATGGCGCTCAATGACGCGCCGCGCCTCTGATAGTTGGTTCGAAATTTCGATGGTCACCGCTTCCTCACTGATGTCTAACGGGCGGGTAAATAGCCGACCGCGAATGCGGGTCGGCTTGACCGAAATGTTGAACCAGAAGCCAAAACGGATAACTTGGTGGCGGCGGGCGCTAACCGTGGCATGCGCCACGGGCGGCACAGCACTACCAAAACAATAGCTACTTGCGCTTGCTACGCAAGACTAGAGGCCAAGATTTGAAAACCTGCACCCATGCAGGCGAAGCCCGGAAAAAAAAGACCGGCACTGAATAACGCCGCTTCAATGCCGTTTGAATAAACGTAAGGCTAAATAAAGCTGGGTTTAAGTGGTGCTAACGTTGGACGTAACGAGAGCGGAGCGCAGCGGAGGAACAAATGCGCAGCATTTTGGCGTCGATGACGGAATGGTTAGCGTTTCGACGCGCATAAACAGGTGGGTGTACGGAATTACAGCTTGAATGGTTTCGGTTGGAGACAAGCTCGAATTCTGTTTCGTTGAGAACGCATTGGGAAGAGGCGTCACCCTCGAAGGTTTGATGTACCTCAGATAGAAACACGCCGTGGGCGTGAGGTAGTGCCAAGTGTATATCTCAGCTCCGCCCGCGACGTAGAGTTCATTGCCGAGTTCCGGATGCCAAAGCGATAGCGTGCGACAGCGTTGAAACAACCTTACGCCAGCAGCCAGTGGCGCGGTAGTTAACGGCGTGGATTACCAATGTGTGACGGTTCGGGGCTTGCCGATAGACTCAAAGGTCTTTCGCCCATGACAACGACTTTCCCCTCAGTGAGTCTGCGAAAAAAATCTTCATATCGCGGAATTTTCAGGATATTAGGACCATTACCAATAACCCGATTGGCTCCCCATCGCAGCAACGAGATAAATGCGTACTGATTCGAGTTCATATAGTAGCTTTGTTTTAGGGCGACTGCCCTGCTGCGTATTTATCGTTGCTGCTCCATAACATCAAACATCGACCCACGGCGTAACGCTTGCTGCTTGGATGCCCGAGGCATAGACTGTACAAAAAAACAGTCTTAACAAACATGAAACCGCCACTGCGCCGTTCCGCTGCGTTCGGTCAGGTTCTGGACAGTTGCGTGAGCGCATACGCTACTTGCATTGCAGCACCAGCGAACGGGCTTTATGTCACTGGGTTGTGCCTTCATCCGTTTCCACGGTGGTACGTCCACCCAGCGAAGCCTTGGGCAGCTTGGCGAGTCCGAGGCATTTCTGTCACAGCTGGCGAACGGGCGCAAGGTTTCGGTCTCCCGCATCGTCGAGTAGCGGCCTTGCTGTTCTTCTACGGCTTGAGTGCTTTGTGCTGGACCTGCCACCTTCAGGAGATCGGAAGACCTCAGCCGTCGCGGCGCTTGCCCAGTGGTGCTGACCCCGGATGAAGTGGTTCCGCATCCTCGGTTTTCTGGAAGGCGAGCGTGTTTGGTGTAGCTTCTGTATGGAACGGGCATGCGGATCGATGAGGTTTGCAACTGGGTCAAGGATCTGGATTTCGATCACGCACGATCATCGTGCGGGAGGGCAAGAGGCTCCAAGGATCGGGCCTTGATGTTACCGGAAGCTTGGCACCCAGCCTGCGCGAGCAACTGTCGCGTGCACAGGCGCTGGTGGCTGAAGACGGGCCGAGGGCCGCAGCGGCGATGCGCTTCCCAGGCGCTTATGAGCGGAGAATATCCGCGCGCCGGGCATTTCCTGGCCGTGGTTCTGGGTTTGCGCAGCACGCATTCGACCGATCCACGGAGGCGAAGTGATAAGGTACGTCGCGCCATCACATGTATGACGGAACCTTTCCAGCGCGCCTTCAAACGTGCCCATCATAAGCAGGCATCACGAAGCCCGCCACCCACACCCTCCGCCACTCGTTCGCACGACGGCCAGCACTCCACCGAGCACTGTTGCAAAGGAGATTAGCGATGAGGCAGCCTTTTGTCTTATTCAAAGGCCTTACATTCAAAAACTCTGCTTACCGAGGCGCATTTCGCCCGGGGATCACCATAATAAAAAATGCTGGCTGACGCTGCGTAGTGCACGCATCACCTCAACTGATGGTGGCGTAAGCCGACATCTTCATGGATTCGTCCCAGCGTGGCGCCGATTATCGTTTCAGTTTACTTGATCGCGTCCACGTTGTTCCCGGTACTTAATCTGTCGGTGTTCAACGTCAGACGGGCGCCGAGCACTGAGCAGAGCAGAAGCGCGCGATAGAGCGGGCGCTTTATCCGTGTTGATGAATCGCGGGATCTGCCACTTCTTCGGTTGAGAGTTTTGCAGAAACCGGTATGCGGCTTTGCTGTTACGACGGGAGGAGAGATAAAATCGACGAACGGCCCCGGCTGTCGACGGCCAGTACAGACACGTAGCGGCCATTGACCTTCACGTAGGTTTTCATCCATGTGCCACGGGCAAGATCAGGTTACGCCAGTACCAGCGCAATACTCCATTTCAGGCGCATAACGCTGAACCCAGCGGTAAATCGTGGAGTGAATCGACATTCACTCCGCGTTCAGCATCTCCTGCAGCTCACGGTAACTGATGCCGTATTTTTTGTGCACCAGCGTACGGTACAGAATGATGTCACGCTGAAAATACCGGCCTTTGAATGGGTTCATGTGCAGCTCCATCAGCAAAGGGATGATAAGTTTTATCACCACCAAACTATTTGCAACAATTTGCCGTTTACTCATTACCGTCCGATTCTACGTCAGTACTTCAAAAGCATAATCAAAGCCTTGATAAATAGCCATTCTTGTTCGGCAATATTTTCAAAAGAGTTGATTTAATCGACAGATCAGCATTATTTAAATCAAATTTGCCATGTCCACTTTGAATGCCTCGTCTAGAAAGGCGTTAGATTGAGAAACACACCATTGAAATTTGCTCAACATTGATTATCATATGGCTTTGAAACTGTCTCATGAAATTTGGTCGCCCCATATTTTTTGCTACAGTAGACAAGTGGAATCATCTAACAGGTACTCGCATTTGCGGGGTTTTAATGCTGAATAAAGGAAAACTTGATGGAATTGCCCAATATTATGCGCAGTAAGCGAAGCGCAGGCACCATTAGCCGCTGCATTGATGCTGAGCGGGTGCATGCGATGAAATCGCCCCGACGATTGGCCAGCAAATGGAAACTGACCAACGGTTTGGCGATCACCAAGTTTTTTTCCGCCAGCTCACTTTCAGGCTGTCTGGCAAGCACGCGCACACCCTATCTCGACATACCCGGGTTTCAGGGGCGGTCAACTCAACGGTTTTGATCGTCAGGGATGGCGGCGCGTGCTGGTCGGTACTGGACCGATGAAGACCGCCCAGATCCTAACCTGGATCAGCAGGAGATAACCTGCCGGTCGCGCGGTGGTGACTCGCGCATCAGGACAAAGATGGGCGGTATGGACGCTACATGCGGCGGGGATTTGCGACTTATACCAATGCGTTTGTTGTCGAACCGGCTTGCCCCGCAAGAGGGGCTGGTTGCGGCGCAGCCTGACTTTTCGCCGCCAATGGCTGGGTCGGGAACCAGCAACCGCCTTAACTTTGGCCGCTCAGGTATTTTTACTTACGGCCCCGGCCACGCCAGTACGACAATATCGCCGTTGGGATCGACGGCACCGACATCGCTTTGTGCCTGATCAAGGACAGCAAGGCCAGATCGCTCCGGCAATCCTCCGGTATTCTACCGACACTGAGCACTACGCCGCGTCAGCATAACGCGTTTGTGCGTACGGCGTTCCCCAGGCCAGCATGATGATCATTGATGAACCTACTTCACGATAGCCGCGCCGCAATCTCATGCATTCCGCATGGCCGACAAGCTGCGCTGAGCCATGGCTGACCACGTCTTTGTCTGCCTACCATAACGCGATTTCCGATGTGACGAAGGCGTTTTTTTAGCCAACGAAGCTGGGCTTTGCGACGAGTTGGGATCGCGGCTGGATGAATCCTGCAGCGCGGCGGTTTTGCCCACATCCGGGTGCTTCCCTATCGGCCTCCACGACCCAGCTACGAGCTCGTTCGGCTGTTGCCTGCGGTTGAAAGGATGATCTCGATGCCATGGCCCGGCATTGTTGAACGCGGCGGGAGCGAAGCACCGGCTGGCCGCGCTTCAAAGCTCCGCAACTGGAGGCGAGAGCGGCCTGAGGACGTCGGCTTCACCCTGATCGATCGACTGCACGCTGAACGGCTGATCCAGAACCCGACTGACCGCATGCCCGCGAAAATCAAGATTTGCGGGATCAGCGCACCAGGCGCGTGCGACCATCGCGGCGCGGGCGGACTATGCCGGGTTGGTCTCTATCAGCGTCGCCCCGATGCGGTTACGTCGAATGTCATGAGCGCTGACATCGCGCACAGCTATTGAAGATCGCCATGGTCGGTTTGTTCGTCGATGCGGATGATGCTGTCTCGCCGACGCGCACTGGTAACAATAACCAAGCTGAACGCCGCTGCAGCTGCACGGTTCGGAATCGCGAACGCGTGGCCCAGTTGCGCGCGCGGTTTTCAGCAAGCCGGTGTGGGAAGGCGCTGCCGTCGCCAGCGCCAGCGTGTCGCACGCGCCGCAGCCTATGCGGGGTACAGCGGACAATCTTGTTCGACGCCAAGACCCCAAAGGCGCGCTGCCGGCGGCATGGGTTGGCGTTCGACTGGTGCTGGCGGATATCGCGGTGCCCTTGCCGTGGGGCTGGCAGGCGGGCTAAAATCCGACGAATGTTGCCAGGCGATTGCGCACCGGGCGCCGCTGGTCGATACACTCCAGCACGGCGTGAAAGCGCGCCGGGCGTCAAGGACACCGACAAGTGCAATTTCGCCTTTGCGGTGCGCTTGGCTAAATCGCGTCGATCAATGGGCGTCGTTCAGCGCAAGATCGGCTTGCGGGTGCGCCACTGCCCTCGGGTGAAGTCAGGAAAATCTAACGTGCGTTGCCCTCTCAGCAATCGATTGTTTCGACAGAGGCGTGATCGCGCTCTCAGGGCCAGCGCGTCGTAAATGTCGATTGGCATCCGGGGCCTTGGCCTTCAGCGCCTCGACAAAGCGTGGACTCACGAACCAGTCCATCCGCCATGCCCGGCCCCTGCCGCCAGATCGTAGCGTTTCCATGGCAGATCATTTCGCAAACCAGCCCTCCGGCAGACTCCCAGCGGTGCGGCACGTGAATCTTGCCCTCAGATGAATCGACTTGTTGACGTCATCCACAGCCCCTCGGTGCCTTGCGCGAAAGCCGAGAATAGGGGCGCGGCAGCGGGTGTCGTGGCACAGCATGATCGTTCACCATTAGTGCAGCCGATCGCGGGTGGTGACCACATCGCAGTGCGAATTTCACCTCGGCGTTGGGATGATCAGTAAGAGCCGTTCTTGACATAATCATGCAGCCCGCGCCCAGCCAGAAGCCTTAACGCCCGCTTCGCCCGGCAACGCGACCTTCAGGGTGCGGGTCTGCGGCGGGTAGCACACGCCGGCATCGGCACCAATACGGTACTCACGGTCAGGGAATTGGTCGCGCTCGCGCCAGCCGCAGGCGATGCCAGTGGACGTGAAGTGCCGAGCAATTCTGCTGCGGTGCCGACGTCGCCGAGAATTCGTCGCGGTAGGCCTGCCCTTCAGCAGCGCCATGAGGATCGCTTTTCGGTGAAGAGGCGGCATCGGCTGACCGGGCCGCGGTGCCGGTACAATTATTGGATCAGCGCCGTCGGCGATCCGCCCTCGATGCGGTCCGGCGCGGTGTGGCCTGCTGAACAGGACGAAGACCTCGTCGACCGGCAGCGAAGTTCGAAGTCTGGGCGACGGCCGAGGTCATGGCACCAAGCAACAGGGCGAGCCCGGTAGCCAGCCAGCAGGCGGATCGTGGATGCGGTCATTGGCTCAATTCCGGGCCGGCTCTCGGCGGCTTCCATTGCAGGTATTCCGGGCAGGCCGGACGACTGCCTTCGACCGCGAGCGGGTATAGGAAGTATAAAATACCTTTTGCTCCTCATCCGAAGTATTATCTTACAGATTTCACACTGCTCGTTTACTCAGCCCCAATTTTAACTGCCGGTCAGCCTAGGCATAAGGTTCGGTTGGCGTGGAAATCCTCTATTGATAGCTCGAGATACAAACTGCCCCACCGCCCGTTTAAAGTTGGCAGTGTTGAGCAGTGTTGGTTAGGTCGTCAGTCAAGAGACGACTCTGTGATGGATCGAAGACAATTTGGGGTCAGTGGGCTCGTTCTAATTTGGCAGCTCACGCTGCTTGGCGACGTCGCCTTGGCTGTTTCTGTTTGGTCTTGAATCTACTATCAATGACCTTCGGATCTTTCGATGCACAGCGTCACTTTGGCGTGACCCGCCGCAGTGTTCATGAACTTCAATATCAATATTGAGAATCGCTTGAAGACGTTACATCCGGTCATGGCGCGGTGGCGCTCTGCAGGGCGCTCTTACATCACGCCAGTTAGTATCCCCGGAGACCTTCCGGTGATTTGTCGAAGCTTCTTGCCCCACTTTTGGCGAAGATTGTTACTGAAACTCGGTGTTTGCTGTTCGGTGCAGACGCCGTGGAAGCGTGTGAGGTTGACTCGCGGCTTGGGTACCAACGCAGCGGGATTTGGCGATGAAGATCCAGCGAGCTCGAAGACACATGGTGGGTGCCATTGCGGTTGCGCGGGTTTTGAGCTCGTAACGCACCTGCCCGATGGCGGTTAATGCCAGACGTTTTCTGGAAACCGCTGGCCGACTAATGTGGCGACACAAGCGCTCAAGCTTATCCCGCTGATGCTTCGGCCATCACACCGGCGTGTGGCGAGAAACCAGCATGGTTGGCTACTCGACAGCAGGTCCGGCTTTACTATCCTCACGCCACAGCGGGTTTGCAGGGGTAAGACTGCTGCGCTACACTTGCTGGGGCCGTTGACAATGCGCGATACGTAACCGCCAGCCGTTGAGTCGGCGTAATCGTCTTAAGCACTCTTCGGTGTCAATATCACGTATTCTCGGCATCCACCTCCCAAATCCCGGCACGCTTTTCCATACAGCAGAGCGATGCGATGGCTGAGGGTGTGGTGAGCGTATTCAGCTCATCATGATGGAACATGACACGATGGAAGCGTTGCTTATATGGTCATCTTCGGCACGCATAGAACACCATCGAGAACAGCATGTGGTGAGTGTATTGAGATTTAGCGCAGACCAAAGCGGGGTGGATAAAGAGTCGCTGAGCCGGAGATTTGTGCAGAGGCTTTGGTGTAACCGGCACGATCAGATGGAGTTGAGTGTACGATGGAACTGACCTCAGACACAGCCATCAACTCGGTGGCGAGCCAGCAAAGCGTAGCTGGAAAGGAAAGCTGAGCACCCACTGGCCGAATGGGCTCGCGGGAACTTCGTCTATCAGCAGCGCCACCTCTCGGCCATCCGGCGGGCACCACAGTGGGGCAAAAGCCGCGTCGTTTTGCAGCTGAAGAAGGCGACCGGGCCAGCTCGTGATGACAATCCTCACTGCAGCAGGTTACCTTGAAACCATACTCAGACGGCCACATTGGAGGTCGTTAATTCTTGTTGGATGTAGCGAGGCAGGTGTTGACGGGCTTCAGTGAGGCTTTGAAGGCTGGGTAGTGCTTTCCATCAACCAGCTGGTAGAGCAGCGTCTGGTCGAGTTGGTGGCGTTCGTAACCGTTTGTTTGAGTGGGCGATTGACTCGCCGTGGCGTTCTGCTGCCAGCGACATGGGCATCCTCCGCTGATGTGGTTATGTACAGTATCAGCGGCTTGCATTCAGACGTCCAGTCTGGCTAAGACATCACGCGCTAAATGCCCAACGCAATAGCCACGAGTTGTTTATCAGCCTACCGGTTGAGCAGAAGGTTTTAGGTTCAGGGTGCTATTGCTCCACCAATCACAATACTGAAGCTAACTGTTATCGGTGGGGCTTTTCTCTTTATTTCTGTTGCGGCAGTTTGCGTTTATCGGTAGTCGTCAGGCTCTGCACCATCCACATAGGCTTAGCGGTGCGATCTTCAACGCGCCATCACAAAACTTTCTTTCACGCACAGTCAGCTTGTTGGATGTTTTATTAACAGCCCAAAGGAGATGTTGTAGCGGGCGGCCACGGAAGGTGAATGCTAGGCATGATCAACCTCGGTCTGGCGTCGCGACTGCGAATTTCGCGAGGTTTTCCGAGAAAGGTGGTGCGCTTCGCGGATCTCCGGAGCGCGCGGACGTAGTCGGCGCCATTGCCGATCGCGTGAAGTTCCGCCGCAAAAGAAGGCTCGCTGGACAGGATCCTTTGGGAAGATAACGGTGGCGCCCAGAAAGGATTTCCGCGACACCGGACAATGGCGGAAGCCCCTGGCATGGAAAACTTTGAAGGTTCGACAGCGATGCAGCGATGTTTCCAGTGCGGGGCTCAAAAGGAAAAGATCCCCATCCCGGATCGAGGATGGCCGGTCGGCAGCGACCCGCTCCGTCGCAAGGCGGAAACCCGCGCCTCGAGAAGAACCGCACAATCTCGTCGGGCGCATCTTCGGGTCGAGAAGGTGACCGGTGCGGGTGGCGTGCCATCCTTGCATGAGTGCACCAACCACCAGCCTGCAGTCCGCCTCAGCAATATCGGGATAGAGCGCAGGGTCAGTCCTTGGATATCGTTCCGGAGTAGCCACGCCGCGCTTGGTATAGCGCTGGAGTTTCCGGTTTGGAAGCTGTCGATTGAAACACGGTGCATCTGATCGGACAGGGCGTCTAAGAGCGGCGCAATACGTCTGATCTCATCGGTATTACGTGATACAGGCTCGCGCGTCCGGATGGCTGGCGGCCGGTCCATTTGCTCACGACGTCTGATCGACTCGCAGCATTTCGCGATCGCCGCGGTGACAGCGCCGGCGGTCTATACGGCTCTCATCGAAGATCTCAATCGGTGAGATTCAGAATGCCGAACACCGTCACCATGGCGTCGGCCTCCGCAGCGACTTTCACGATGGGGATCCGGGCGGTAAAAAAGGCGTGGTGCTTAGGCCCCCCATACCTACAAAAGTAGCCACGCATCTGAAGCTTTGCCCATGAAGCAACCCGGGCAATGGCTGTAATTATGACGACATGAGTCCAAACCAGACTGCATAAGCAACCGACAGGGATGGATTCAAGAGACCAGGAAAAGAAAATAAAATGCGATGCCATGTGTAACAACGGCGGAAGGGTGAAGCTTAAGTAAAGGCAGCCCTCAGCTAAGATTTTAATGCCGGATGTTACGATTACTTCGCCATGTTGACAACAAAAGAAAAACCACGAAGCCTTTCAGGTATATCTCCCAATTTATTGTAGAGACTTATTATGCGCCTTAAAAATAATAAAAGACTTGACCTGATGGTTTGGCTGTGAGCGTGTGTGCTTAGTGCATCTAACGCCGGAGTTAAACCGCCGCGCGTAGCCTCAGTCGAAGCAGATGGTATATTAGACGCATCATTTACCAACCCCCCGACTTGATGATCTTTCGCCTTTCTGAAGCGAATAGAGATTCTTCCAAGTGATCTGCGCGTGAAGAATAAATGATCTTCTTTTGTCCCAGATGACTTGCTTAGCTTCAAGTAAGAACGGGCTGATACTGGGCAGGTAAGGCGTTTTATTGCCCACAGTCGGCAGCGACATCCTTCCGGCGCGATTTTTTGCCGGTTATTGCGCTGTAGCCAAATGCGGGACAACGTAAGCACTACATTTCGCTCATCACGCCGGCCCAGTCGGGCTGCGGGTTCCATAGCTTCAAGGTTTCCCTCAGCGCCTCGAAGATAGTCCTGTTCAGGAACCGGGTCAAGAAAATTCCTCCGCTGCCGGACAATACCAAGGGCAACGCTATGTTCTGCCTTTTATGTAAGCAGGATAGCTAGATCAATGTCATGGCTGGCTCGAAGATACCCGCAAAGAATGTCATTGCGCTGCCCCATTCTCAATTTACGCTCGCGCTTAGCGGATAACGCCACGGGATGATGTCGTCATGCGACAGGGTGACTTCTATGGCGCGGGCGTCTCGCTCTCGCGAGCCAAAGCCTCCATGAATCATTGAGCAATGCTCGCCGCGTCGTTTCATCAAGCTTTACGGCCACAGTAACCAACAAATCAATATCGCTGTATGGCTTCAGGCCGCCATCACTGCGGAGCCGGCCACAAATGCACGGCCAGCAACGTTGATTCCAGATGGCGCTCAGCGGCGCTTAGCACCTCTGATAGTTGGTTCGAAAATACGATGGTCACCCCGCTTCCTCATGATGTCTAACGGGCGGGAAGTAAGCCGACCGCAGAATGCCGGGTCGGCTTGATGTTAGAACCAGAAGCAAAGAAACGGATAACCCAGACTGGCGACGGGGCGCTAAACCAGTGAAAAACGCTGCGCCACCGAAGGGCGGCACAGCACTGCAAAACGATAGCTGCTTGCGCGCTTGCTACAAGGGCTAGAGGCCAAAGACTGAAAACCTGCACCAGCCCATGCAGGCGAAGCGGAAGCAGAGCAAAACAGGCACTGAATAAGCTAAAATGCCGTTTGAATAAACGCCAGGCTAAAATAAACTGGGGTTTTAAGTGGTGCTGGCGTTGGACACGTAACGAGCCAGGCGCAGCGGGAAGGGAACAAAAATGCGCGGCGTCCCCGTGACAGATAGTTATACAAACGCATAAACAGGTAGGTGTACCATGGAATTACAGCTTAATGGATTTCGGTTGTAAGCTCAATTCTGTTTCGTTGAGCATTGGGAAGAAGGCGTCACCTCGAAGGTTGATGTGCCTCAGATGAAACGCCGTGGGCGTGAGGTGATGCCAGAGTGTATATCTCAGCTCCGCCCGCGACACGTAGAGTTCATTGCCGAGTTCGGATGCCAAAACGTGGCGACAGCACGTTAAACAACTACGCAGCCAGTGGCGCGGTAGTTAGCTGGCGTGAATTACCAATGTGTGACGGTTCGGTAGGGAAGCGCCGATGGGCCTCAGGTCTTTCGCCCCATGACAACACGGCTTTTTCCCTCAGTGAGTCTGCGAAAAATCTTCACCCTTGCTCACCAGGGCTTTTCCGGGGGATATTAGGACCATTACTTAACCCGATTGGCTCCCCATCGCCTTGTGAGATAAATGCGTACTGTTGAGTTCATATGGCTAACTTTGTTTTAGAGACGACTGCCTGCTGCGCCAGCTATCGTTGCTGCTCCATAACATCCGAAACTATCGACCCACGGCGTAACGCGCTTGCTGGATGCCCCGGGCATAGACTGTACAAAACGGTCATAACAAGCCATGAAAACCGCCACTGCGCCGTTACCACCACGCTGCGTTCGGTCAAGGTTCTGGACCAGTTGCGTAGAGCTAACGCCCACTTCTGCATTACCGGCTTACCAGCGAACAGGCTTATGTCCACTGGGTTCGTGCCTTCATCCGTTTCCACGGTGTGCGTCACCCGGCAACAGCAGGCGAAGTCGAGGGCATTTCTGTCTGGCTGGCGAACGGGCGCAAGGTTTCAGTCTCCACGCATCGTCAGGCATTGGCGGCCTTGCTGTTCTTCACAGTGCTGTGCACGGATCTGCCACGGCTGGGAGATCGGAAGACCTCGGCCGTCGCGGCGCTTGCCAGTGGTGCTGACCCCGGATGAAGTGGTTCGCGCATCCTCGGTTTCTGGAAGGCAGAGAGCATCGTTTGTTCGCCCAGCTTCTGTATGGAACGGGCATGCGGATCGGTGAGGGTTTGCAGCTGCGGGTCAGGATCTGGATTTCGATCACGCTGATCATCGTGCGGGAGGGCAAAGAGGCTCCAGGATCAGACATGATGTTGCCGAGCTGGCACCCAGCCTGCGCGAAACGCTGTCGCGTGCACGGGCATGGTGGCTGAGGACGGGCCGGGGCCCGCAGCGGCTTGCGCTTCCCCTTGAGCAGAGTATCCGCGCGCCAGGCATCTATTCTGGCCGTGGTTCTGGGTTTGCGCAGCACACGCGTCACGACCGATCACGGAGCGGTGTCGTGCGTCGCCATCACATGTATGACCAGACCTTTCAGCGCGCCTTCAAACGTGCCAATAGAACAAGCAGGCATCACGAAGCCCGCCACACCGCACACCCTCCGCCACACTCGTTCGCACGACGGCCTTCTCCGCAGGAGGCACTGCAAAGTTGGCGATGGGGCGGCCTTTGTCTTATTCAAAGGCCGCCCATTTCAAAACTCTGCTTACGGGCGCATTTCGCCCGGGATCACCATAATAAAATGCTGAGGCACGGCCTTTCGTAGTGCACGCATCACCTCAGCCGCGATGGTGGCGTAAGCAAATCTTCACATGGATTTAAATCCCAGCCGTGGCGCCGATTATCGTTTCAGTTTGCGTGATCATTCAATCACGTTGTTCCCCAATCCTGTCGAGTGTTCAACGTCAGACCATCGGCCTTCGCGTTTGAAGGCAGAGCAAGCGTAGGCAGGCGCTTTATCGTGTTGATGAATCGCGGGATCTGCCGCTCTTCACGTTGTTGAGTTTTGCGAACCGGTATGCAGCTTTGCTGTTGACAGGAGGAGAGATAAAAAATCGACAGTGCGGCCCCCCCCGGCTGTCGACGGCCCGAAACACAGATTACGCCCAGCGGCCATGACCTTCATTAAGGTTTCATCCATGTGCCACGGGCAAGATCGGAAGGGTTACGCCAGTACCAGCGCAACCGTTTTCCATTTCAGGCGCATAACGCTGAACCCAGCGGTAAATCATTGGGTGATCGACATTCCTCCACCGCGTTCAGCCCAGCATCTCCTGCACGGCTCACGGTAACTGATGCCGTGTTGCAGTACCAGCGTACGGCCCACCAGAATGATGTCACGCTGAAAGGAAATGCCGACCTTTGAATGGGTTCAATGCAGCTCCATCAGCAAGGGATGATAGGTTTATCACCACCGATATTTGCAACAGTGCCCACTTCGACGACTACCTGCTGCCGGCCGAGAAGTTCGCCACCTCAACAAGCGCCCTGCCTGACGATCAGCGAACGGCGACCAGTACACGGAAGAGCCGTTTGCAGCTGCTGGACGAGCAGTTGGCCACCGTCACCACTGACCGGGACAACGAGCTGCTTGCGATGCCATCCTCACGCCGAAGGTCAGGGCTGAAAATCACCCGCTGGATGCGGCGGTGCCGGATCAGGCACCAGAGCGCTGATCGTAAACCAGCCAGTTACTGCCGCGCATCACCAAGATCACCGAACTGCTGATGGACGTGATGGACGACTGGACGGGCTTCAACCGCCACTTCACCCGCGAGCGGACGGGGCCGGGCCAAAGACAGACGCGCTGTCCGCAATCTCGGTGATGCGATCAACCTCGAGGCTGACCAAGATGGCCGGAGTCGAGCCCCAGCCTGACCTACATGCGGCTGTCGGCTGCAAGCTGGCACATCCGCGACGAAACCTATTCGGCGGCCTTGGCCGAAACTGGTCAACCACCAGTATCGCCACGCCTTTGCCGCCCACTGGGGCGACGGCGACCTCATCCTCCGATGGCCAGCGCTTCGCGCGGGTGGCCGGGCGAGAGCACCGGGCACGTCAGCCGAAATACGGTAGCGAGCCGGGACGGCTGTTCTATACCCATCGACCAGTACGCGCCGTTCAGCACCCGCGTAGTGAATGTCGGCGTCCGCGATTCCACACCTATGTGCTCGACGGCCTGCTCAACGCCTTGAGTCCGACCTGCGGATCGAGGAGCACTACACCGACACGGCCGACTACGCCGTCACGTCTTTGCCCTGATGCTGCACCTGCTAGGCTTCCGCTTCGCGCCGCGCATCCACCGCATTATCGGCGAGAAACCAAGCTGGCGTGCCGCAGGGCGTGCAAAACCACCGACGTTGCGCCCGTCCGGCGGCACCCTGAACATCAAAAAACACGTGCGCGTGCCCACTGGGACGACATCCTGCTTTGTGTCGATCAAGCAGGGCGCAAATCACCGCCGCTGATGCTGCGCAAGCTCGGCAGCTACCCGCGCCAGAACGGTTTGGCGGTGGCCCTGCGCGAGCTGGGCGGATCTGCGCTGTTCATCTGGACTGAAACGGTGTTGAACTGCGCGCCGCACGCGCAGCCAGCTGAACAAAGGTGGGAGGCGCGCAGCGCTGGCGGGGCGGTGTTCTTCAACCGCCTTGGAAATCAGGGATCAGACTTCCGAGCAGCAGCGCTACCGGGCCAGCGGCCTCCAGCACAGTGACGGCGGCTATCGTGCTGTGGAACTTACGGAGGGTATTGCTGGAACCGCGCCACCAGGGGGTTGAGGTCGGCCCGGCAAGCCAGTGGACGGCGAGCTGCTATTCCTGTCGCCCGCTGGGCTGGGGAGCACATCAACCTAACCGGCGATTACGTCACAGCCCAGAGCCGCAGACTATGGAGAAGACGGAAGTTTCAAAGCCCTTACGGATGCCCAGGAAAACCCAGCGTACAGGAATTTTTTTTTTCCGGAATTCTGCGAGGCTCCCTAAAATGAATATAAATAGACAGAATAAAGGGTTATTTAAT
>CTX-R1
TTGTTGTACTTCGTTCAGTTACGTATTGCTAGAAGTTGTCGGTGTCTTTATTGGTTTCGCATTTATCGTGAAACGCTTTCGCGTTGTTCGCCGCTTCATGCGCCAGCAACTGATAGCTGTCGTCAAGCTACATCTGGCTGCGCTCTTTTCCATCGCCTGCACCGCTTCTGGCTAAACGCCGCAGGTCATCAGTGATCACCGGATTAAACGTTGGGTCCATCGTGCCCATTTTTCCTGATGATGTACCCGGAATGTCGCGCAGAGCTTCGGTGATAAGGGTGTGCCGTCGCAACGACGCGTTGCAGACTGTTGGCATGGTATACCGTGTCGGCGTCGGGCATTCGCTGGCGTGACCATCGCTCCGCCAGCCATTCTCGCATGTAGTGGCCCGCTCGTTCCAGCACCGCCTTTCATGGTGAGCTGCCGCCAGGCATCCACTCCGGCCACTGATTCGGCGTGGACTGCTCCAGCGCTGCCATTGATGGCCAACGGCGCGCAGGATTGTGTCGGCTCATCATCAACACTTGTTGCGGTTGAGTAACCTTCCGGCGTTGTCTGCGCGGACGACAATAAACAGCCCTGCCACAGCGGCGGCGGTATCAATTTTTCATCCTACAACCTCTTGTTGTTATCAATCTCGCGAGTGTGACGAAATATAGGCATTTTCCGGGAACGGTTTCGCAAAACGGAGATTCAGAAGATAACCGGCGTTGGCGTGTTCAATTTACTCGAGATAAAACCTCATACTTAATATTGCGGGCGCAATAAAAGTGCCGTCGTCAAGATACGATTCACGAAATCGCGTGTTATCAGAATGTTATCAGCGAGAACGTTCCGTATCGACAAATTCTTTTGCGCGGTAATGAACAGCGTTCTCCGTTTCAAAGACATATTCCGTGGTGGCGTAAGGGCTTATTTTGATTTCACGTACACGATATATTGCACGGTACTGGCCGTCAGCGATTTCATACCAATCTCTTTGGGCATCAACGTCTCAGAGGCGTAAACGCCTGAACCTGCGCTATGCGTCGGTATACGCCGTCACCCAGGCTCAGTTTCAATAAGTAGGCCATATTCCACACGGCGGTAATATTAGTGTAAACAGTTGCGCTATCTGCTCTGTCGTGAGGATGCCCGCGTTTCCCGCAGAATCTGAGCTTTCGTCATTCCGATAAATGCCATTGGGTATCTCTCCGTACGCGTCGTTCATCGCGCCGCGAGCGCGCAAACATCGACCTCTAACTCAGACGGCTTGCATACGGTGTAGCTCCAGAACGCGTCCTTCGGGTCAATCAGTACGGAGGTCGGCGTGCCACGTCACCCTGTTGTCGCGTTCTGGTGTCGTGAGCTGATCGCGCACCACCGGATGGTTATCTGATGTTTGCCAGCAGATCGTTGATCCTGACCGTTTCAGGGTCGGTATTGACCGCCACAATACCCTTTAATAGCCCATTTTTGCTCAGCGCTTCCCGTGTCCATTTCCGCTAAGGCACTTACATCCCGGCTAAGATTTTCGCCTTTCTTGCCAGCGTTCAGGCTGACTCTGGCGCGCAGATCAAACGCGCCGCCAGCGGGGCCGATTACTTTATTGCCGCTTTCTTCTTTACACCGCTTATCGGGATCGCCGCCGCGGTAACAGCTGATATGCCAGCGCATGTTGGTTGGCCTCCTCACCCAGATATTTACCGTGTTGCAGCCTGGATACGGTCGGCAAACCTGCCCAAAGCGCAGGGTTGTGCGTCACCGTAATCGTGCGCCCTGACGATACAGATCGGTGAGCAGATCAGCGCCGCTGCTCATTCTCTTCATCGGGTTGCCCGATCGGTTCATCCGCGAAATAACCGGCGGTTCGTTGACCAGCGCCCGGGCATTTTGCTGCTCACCACCAGCGGAAAGCTGGCTCGGCAGGTGCGTCACGTGCCCAAGCCCTGCAATTAGCACCTTCCTCGCCGCCTTCATCCACCACGTAATGCTGGGCAGGCATGTTTTCAACGCGGTTAAGAACGGGATCAGTGGGACTGCTGAAATACCGGGCCGTTTTCTCGGCGCAGCGACAACCCTCTTCATCCAGCGCGGCGGCTCGATCAAAACACCTGCCTTCGTCGCCGTATCAAGGCGTCGAATATTCATCAGCGTGGTTTTACCAGAACCAGAAGCGCCCATAATGGCGACAAATTCACCCTGCGCAATGCGCAGATTAATGTCATCGGGCGGTAACGTCCTGAACCGTTTGTAAGTGGCGGGTTTCGATCGCCACCTGGGGATATGCGTAACGGACGCTGCTTCTCCTTTCAGCGCGGGCTCGACGCTTACCGCGTCGCACGGAACAATCGCCGCCAGAATGGCGACCAGTAAAGAACAACACCAGGTAATGGGCAACACCGGCAGACGCAGTGAAATAGCGGCATTAAGCGTTAATCCCAACAGTTGCGCCAGCAAATATCCCAGCGCCCGGCCGCACGCCACCGCCAGCGCGATGATGCTGGTTTCCAGCAAACGCACGCGATATCGCCGTTGCTGGAACCAGCGCTTTGCAGCGCAAACTCGCGCCGCTCGCCGTCGCCATCAGCGTGGTATTCACGCACAGCGAGCGCCAGTCACAATCGAGATAGTCCCATCAGACTTTAATTTTATCCAGCACCTGCCAGCCTTCGAAGCAGACCTTACGCACCGGACGAATCTCGAGTCAGGATACTGCGCCTGCAACCGGCAGCGCGGTTCTCCACTGGCCGACATCATTACTGACGCTCAACAGCCGTGTGATTTTGCCAGCTGATGCAGCGAACTACGCCACGTCGGGCTGACGATCAGCATGTTGTCGTCGCATCGCCAGACTCACAATGCCTTTAATCTGCAAATTCTTACGCTGATTGTGATCACCAGCGTGATGCTGTCGCCGGCTGCGTTGAGGCGTTCCCGCCAGTTTGACGCCGATCATCGCATTACGGTCATCAAACTAGCAATCCAGCTACCGGTGACCTGCCAGTACGGCACCAGTTTTGCAACGACTCAGACCGCCAGCCATCACCACTTTTCCAGCTCGCGCCATGCCGTGGCACAACCTGGACTGGCGCCATGCACCAGCCCTGCGGCGCCTGATCAGGAATGCTCTGCAACTCCTGCTGCGGCATACTGGAACCGTGCTGACCCGATGTAAATTCGCGCCGAAGGTGCCATTCTTCGCTCATTTTGGTGTTAATGTCGAACCAGACGGCAGAAAGCGCCGTACGATGGTCGCCCCCACCATCCAGCGCGGCAAACACCACGCTGACCGCTGAAACGCAGACGCAGCGCCCGCCGCCAGCAGCCAGAGCATGGTACGTTTAGCATGCGCCCAGCACCTCACCCAGGATACAGCCGGGCAATCCGCAGGCCGGAACAGTGCCGATCAACGCAATCGGTACCGCAATCACCAGTACGCACGGCACCACAATCAGGCAAAATTAACTGGCGATCGAGCATGACGCCAATCGCTCGCCAGCCCCACCAGCAATACATCCCAGCGCACCGCCAGCCAGCGGACGCCGCTTCAGGTGAACAGCAGCATAATTTGCCACTGTCGCGCACCAGCGCTTTCATCAAACAACCGATCTCTTGGCGCGTTCCATAATGGTGCTGGTCATCAGCGAGGCGATCCCCATTGCGGAAGCCACCAGCGCCGCGACATTGTGACCGCCATCAGCAACTGAATTTTATCGATCACCACCCCTTCGGACGCCATGACCTGCCATACCGGGCGCGCTTCGCACCGGAAATCGCCTCTTCCAGCTGATGCACGATCGACACATGACCGTGCAATACCAGAGGTCGTATAACCACTTCGGCGTGAGCGTCAGGTTTTCCCGCGCGGCGGGACAATTCGTTCGGCACCGTCAGCGCCGAGACGCGAATCGCCTGCACTTTTCAGGAGCCCAGCAGGTGCTGTACGTGTAGCGGCATCACCAGTTGGTTGTCTTCATCGCCGCTGGAGGATACATGACGGTGACCTGCACTGCCTGCGCCTTCGGTACGTAATGTCAGCTTATCACCGGGTTAGCCATTGCCGCGCCAGCTCATTGCCGACAAGTGCGGCTCTGCGCCTGCGGGTTCCTGCGGCCAGTCGCCGGTCACCTGCCAGTATGGGCTGACCGTTTTCTGCCGTCATATCCCTCTTCATCAGGTATCCACTGGCTGACAGAAGAAAGTGCCCAGAATCCACGCTGGTTCTCCCTCCCGCGCTGGCTTCATATGAGCATCAGCAAACCCGAGCTAATGTTGTTTCGCCAGAGATATCTTTGATGTTCAGCAGCTCGGCTTCATCAAGAAAATCCTGACCGGAAGAAGCGGATTACTGCTCTCACTAAACAACGCGGGCAGCTTTCAGCCTGTCCGGCAGGTTTCAATCAAAATGTTCGCACCATAGACTTCAGCTCTCTGGACATTTTGTCGCCGATATCATGGACACCGCCAGCAGCGCGGATCAGGCTGGAGGCCAGAAAACAGTGATTATCGCCAGCACTTGCGGCGTAAATTGCGCCCGGGATCGTAACATCGCCACAGCATGATTATTCCTCCTCATGTCGGCGGAACAAACTGCTCCGGCGTTTCACGGAAGCGTTCATAGTTAGCCTCGACGAGAAGAACCCGGTCTTGCCGCCATAGCTGTATTTGTAATCGGCTGAGGTGATAGTCAACGTTGAACCATCGACCCGGATCGGTCCTTTAATAGTCACAGCCGTCGAAGTGGTTCACCCCTGTCGCCAGTTCTTTACCGGGGATCACCAGCTCTTTTCATCATTGTGCCAGTTTTCAATCGGCACCGGTTACAACCGACGCTTGCCGATGAACGGAATAAAATATGCACTCCGCAGGCGACGCAGATCGCCTGATTGCCCTCCATGACGCAACCTGATCGCCGCACAGCAGGCAGGCGTCGAACACCACGCCAAAACGCAGCTTGTCGGGATAGCGGTTAATCACGAAGAAGCGCACCGCTTTGCCATCGTCCATACCCAGAACGATGCACAGTTACCGTCACCGAAGCTGTTCAACCGGCAGGCGCACCATGCCATCGCTCCCCAGCGTTACGGGCGCGGCTTCAGAGAGTTGCGGCGGCTGCAGGGCCACTTTATCCCACAGTGGCCTGCGATAACGACCACCGCGCAGTTGGCGGTAACCACAACCGCAAAGCGTTGCGACGCTGCTGCCAGCGCCAGACGGTGAGCAATCGGTTCTTCGGTTTCCCGCGTCTGTCGAAAGCCCGCAACAGCACCGGAAGCCAGCACAGCACCAGGGCCAGCAACAGCGGCTCCCGCCAGTTATACAGCGCCGTGTTATTGTGACTTTCGCCACGAAGCTCAGCAGTGATTTTCCCCAGCGGAACAACCTGTAATTTCATCAGCAACAACAGCAGGTTGCCGCTCAGCGGCAGCCAGATCATCACCAACAGAGATGGCGTTAACAGCCAATTACAGGTACCGAATACGCCGCAGCAGCACGAGTACGCCCGCCAGACAGGATCGCAAAAGCGGGGCGACGGCCGTCAGGTTTAACAGCAGGTCAGTATTCAGCGCATGCGTATGGTCAGCCCGCCCAGGTGGTCCAGCGCCCAATGGCGGGCAGCGCCGAAAATCAGAATCCCCTACGGAATGGCGGATACGCGTTGAAGCCCTGAAACGGGACAAACAGCAGCGATACCATGACCTCGCCCAACCAGCAGCAGTTGTACCGGTTGGCTGCCGTGAATAAACAGTCCCGCCAGCACGCCGGCAATCTTGATCAGCAGCGTCGGTCAGCGGACGTAAAGAGGATCGTTCGACTCCAGAACGCCTGGAAAGCGCAATGCGAAAAGACCTGTAGCGTCGTGACGAAAAGTAACTCTTAACTTCGACTCTGTACGGCGGGTTGAATTAAGCGACGGGCATATGATCGGTCGACCAACGCGCCAGAGAATCCTCGCGTTGGTTAGTCGGTTTAGTTCAGACCGACATATTTAAGCTCGTAGCTCACATCAAACCCGGTTTCCACCAGCGGCTACGCCTGTTTCGCTGTCGGTATGGCGATGCATCCCGGCTTTGACGGCGGTTCAATGTGGTAGGTCGCACATAGTTGCCGCCCATCATTTGATGTTCGCCATAGTGCGGGCCATCGCTGGCAACCATCGGCATGAAGGTGCCTTCCTGTTTTCGCCCGTGTCGTTGTTGACCGGTGTGGCGATGGTCGGAGTACGGGATCCATTTCCCCTGCGCCAAAGCCGTTTTGTGCCTTCTACAGCGTGGATATCGCTTCAGGGTGAACATCGGCTTTTGCTGCCCAGTGGCCATGCCGCGCGGTTCCATATCGTCGGTTGCAGGTAAACGGCCATAGCTCATTTCATTCTGCATGGTGACAGGCTCGCCTGCCGGGTACTCTTTAAAAGCAAACGCGGCGGTAATGAAAATGCTGGCCATGCTGCGCTGGCAATCGGGGTTTCTTCATGGTCATCAAACGTATCCTCGTCTAAAACAACATTATACAACGATTATGGGTTATTTTTATCGTCTCCCGGGAACCGCGCTTTTGCGCCGCATCACCCACAGCGCCACCAGCGCCGCGAGCAACGACCTGCGGTAACAACGTTTCCACGTGGGATAAATCCCCAGCCAGCTGATTCAGGAAGCCATTAATCAACGTGGCTGGAACAGTTTGCCTTCACCAGTTCCAGAACGCCTTTGCCCGCAAGACGAGGCCATCAGATACGCTGAAACTGCCGGTAAACATAAAGAAGGGTTTCGGCAGGCGCACCACTAGTAACATCACCAGCCCGGGCGAGCAGCAGCACCGCAGCCAATCACAAACGGCGCCAATCGCCATGGCCGGATACCGTGTTTTGCATCGCCAATCAGAACGTAATGAACGCTGTTCCGCCCTTCGCGGTGCACCGCCGGAAGCGGTCAATATGGTCGAGCGGGAGCCTCGCGACAGGAGATGGGAACTGGTTGCCTTCAGCCGGGCACCAGTGGCGCTTCCACTTTGGACGGCAGCCAGTAACTCATAAGAACAACATCGACGGCAATCGCATCGTTATGCCTTCCAGCAGTTCACGGCTGGCGCCGGGATAGTAAAGCATCTGGAAGATAGCGGCGGTGATGACGCTGGCGATCAGCTACAATTACCGACGACCGTCGCGGCAGCTTATCCTGATGGTTGTTTTCACCATAGGCGTGCCGCAACAATCAGCGCCAGCCCTCGCGCGTGATCATCAGACTATGGGCAGCCCAGACTCCACTGGTTTCTTCGCCCTTCGCCCAGCATCGTCACGGCTTTTGCAGATCTCACCGTCAGCGCGCTGGCCTCTGCATTCAGGCGCTCGAAGCTGACAGCCATCAAGACTGACCCGGTAAATACGCCTCAACGTGGTTTAAATGCCAGAATCGCGAGCCGTTGTTTCCATGCCGCTGGCTTCCGAAGCGGTCGAAGTAGGTATCACGGATATCCGTCGCATTCTTCGCATCGCCGCCCTGATAACGCGCTCGCGTCCTGAATGCTGGTTATTCCGTCACCTCCAGCCCAGTCGGTGCGGTTATTTCCCTCGTCCGCCGCCAGATGTTGTCTGCGCTTTGCGCTGCAGCAACCTGCTGATCGTCGCGGGTGGTTGTAAACCGGGTAGATATCCTCGATATCTGTAGCAGCGTAGTGACCTGATGAGACATCGTTGAGATGGTCAGGTTACGCAGTCAGCGCAATCAGGGATGAGTGTTGGTTAATGGAGGCGGCATCTGCTTTGCAGAACGGTTTTGTCTGGGGACATCTCCATCTCAGTTTTAAGCCCTGATAGTGCGCCTGTTGAACGCTGACAGCAGCGCTGTAATTCCCGGCCTGATATTCAGTGACCGCCTGCGCCAGCAGAGTCGTCGGTATCCTGAAACTCCTGCCAGTGAACGGCAATGTCGTCCACTGGACAGCGCGTTATGCTGTCTTCGGCCGCCAGACGATGCCGCCATCCAGCACCGTTCCACTTCACGCAGTGCGGCTTTCCAGCCGATCAATACGCGCACGGACGATCAGCGAGCGGTTTTCTCGCCAATCATTCGTGGATCTCGCCGAATGCCTCTCCATCTCATGTAACTTTGCGCGCGGGAAATGTTGATGCGGATCGGCCTTCGGGTTCTCGAACACCTCAAAATAGGCCATTTGGCGCGATGGCGCCTCGTCGGCATGCTGTTGCTGATAAGTTCCTTCTTTATCAGACGTTGCTCGATATCTTCAATCAAAGGCGCATAATTCGTCGACGCCCAGACACTCATGCTTATAAACAAGCCAAAGGGAATGTAACAAAGAGTTGGAAGTTACGCGTGCACCAAAGAATACAAATGATAATTATTATCTATCTTTTTGTCGCGTTATACGCAGGCACGGATCATAAAAATGTCAATGGTGACAAGTTATGTGGCTGTTCATCAAATCGTGATGAACACACACGATATGCGTTGATAAAGGGACGTTATCTCCTGTTTTCTCATGGAATTAACGGCGGCAGGCGCGGTGACAGAGGAATAAATCCTGCCGACGGTGATATTATTCATTATCGGCGGGCGAAATAAACGCGTTATTGCGTACGGCAATATTCAAAGGTGGGATTATTTCGTCGCTGGCAAGACGCTGTAAATTGACCATATCCTGCGGCCCCATCAGTGGTTAATACTTTCTCAACGCCGGTTGTCAACGTCGCACCGAGCTCGCCGTCAACGGTATTCATCGGCATGTTCGTTTATCCTGTATATTTTCAATACCGGATGTCGCTGTTATCTAATCGTTCCACAGCCTGTTTGCGCCAGTTAAACGTCTTCACCTAGCCCCAGAAACGGCGTTTCCCGTTTGCTTGATATTCTAGATTTCTCACCGTACGACCGTCAGCCCCAGGCAAAACGCGGCCATCATGGTTCGCACTGCACCGGTAACTGGGTATTGATAACCTGCTGAATTTCTGTTATTTTATCTTTCACAAAGAACACATCGCCACCGTACCCAGCGCTGGCAAGACCTGCATGGGTCGCGTTCAGGGCAAGTTTTCACACTTCTGCGCGGTGTCCGCGCTGCTGCCAGCCACCAGTTCTTGGAATCTAAATTAACATGGCGTTGAATAATAACGATGATAGAGCGTTTCGACTGATTTTTATCTGGGTCTGGTTCATCAGGCCCGCAGCGATAAAGTGCCGCCTGTTTTCCTCCTCTGTCGGCTCCGTCATTTCTCCACGGAACAGCAAACCATGCCGCCGCGCAGCAAAATAAGGACACAAAGCACCATCATTGATGCAGCAATAATTTTGCCGCCGTTGGTGTTATCCCTGTCAAATGATCAGAAAAATCGCCTGAATATCACGGGCTTTCATTCAATTAAAATGAATATGCCATTATCAATTCAGTTTGCAGCATCAGGCGGCGGTAAAGTAATAACTAGCGTCGGTAAAAAGCAGCAAAATAACGAAAACCGCTCTCCGCTCGTTTATCACCCTGTCGTTAAAAATGCCGGGTTCCCCGGCACGCTATCAAGCATAGCTGCCCGCCACGGGCAACAGCTTCATGCCCCAGTAGCTGGTCAGCCGCTGGTCGTAGTTACCACCTGCCCCTTCGACACCACCAGCGTTGGCGACGCTGATTTCCCGATTTCGTGATATCTCACCGCCGCTATCATTCACGACGAGGGAACGTCGCCCTTTTACGCGATATGTGAAACCTCCCGTGTTACCGGAACGCAGCGCGATGGTCATGACGCTCTCCCCGCTCGACAAACGGGCGACATCCGGCGTGGTGAAGCAGCCTTTCGCACCAGCTCGCCAGAAGTGAGCGGCACCGGGCGTTCTTCGCGATCGACGCCAGCGTTACGGTTTCCCCGTCAGCGTATGCGGCGTGCTGTCAAACATGGCCGGCATCTGCGGAGAACGCCAGACATCCAGCAGGATTATCCGCCAGCCAGCACAACCAGTAAGATCGCGCCTTCACGCAGCCAGCGGCGCAGTTTACTGAGCGGGGCCACCGCCAGTTTTCTTCACCACCGCCAAGGGTCTCCCGATACCGCGCCGGGATCATCTCGTCGCCAATGATGGTTGCCGGCGTCCCTGAGCTGCCAACCAGCCGGGCGGTTGCAGATTGGTGTCGCGTCTCCATGCTTTTCTCATCGGGTCAGTTTGGATGAAATTATTGTACTTTCTCAGGGCTTCCCGGCATGTCAATGCGCCAGTGTTTGATTTCTGTCTGCGGCACTGTTGCAAAGGATTAGCGATGAGGCAGCCTTTTGTCTTATTCAAGGTGCCCATTTCCAAAACTCTGCTTACGGGCGCATTGGGGATCACCATAATGGAAATGCTGGTTTGGCCTTTGCGTAGTGCATCACTAGTAGATCCCTAATGATTTTGGTAAAATCATTAAGTTAAAGATGGATACACATCTTGTCATATGATCAAATGGTTTCGCGAAAATCAATAATCAGACAACAAGATGTGCGAGCTCGATATTACACGACTCTCTTGCCAATTCTGCCCAATTAGGTGATGCTGCCAACTTACTGGTTTAGTGTATGGTAGTGTTTTGAGGTGCTCAGCGTGGCTTCTGTTTCTCAGCTGTCCTCCTGTTCAGCTACTGACGGGGTGGTGCGTAACAGCAACACCGCCGGGCATCAGCGCTATCTCTGCTCACTGCCGTAAACCTTAGCAGCTACAGTTCACTTACACCGCTTCTCAACCCGGTACGCAGAAAATCATTGATATGGCCATGGAATGGCACGTTGGATGCCGGGCAACCGCCCGCGTGGGCGTTGGCCTCAGCACATTTCCGCCATTTAAAACTCAGGCCGCAGTCGGTAACCTGTCGCGCATACAGCCGGGCAGTGACGTCGTCTGCGCGGAAATGGACGAACAGTGGGGATACATCCCAGGGCTAAATCGCGCCAGCGCTGGCTGTTGCGTATGACAGGCTCGGAAGACGGTTGTTGCGCACGTATTCGGTGAACGCACTATGGCCACACTGGAGCGTCTTCTAAGCCTACTGTCGGCCTTTGAGGTCGTGGTATGGATGACGGATGGCTGGCCGCTGCTTATAGATCCGCCTGAAGGAAAGCTGCACGTAAATGTAAGCGTTACACTCCAGCGAATTGGGCAGCATAACCTGGATCTGGTCAGCTTGTCTGGCGAGGCTGGGACGGAAGTCACTGTCGTTCTCAAAATCGGGTGGAGCTGCATGACAGGTCATCAGGCATTATCTGAACATAAAACACTATCAGTAAGTTGGAGTCATTACCGTGAGATAAATATTACAGGGCATTTGAATAAAGTATACTCTCTAAAATGTGTCATATTACCAATACCATAGAGGTGATGCTGCCAACTTACTGTGTTCTATATGATGGTGTTTTGAGGTGTCAGTGGCTTCTGTTTCTATCAGCTGTCCTCCTGTTCAATACTGACGGGTGGTGCGTAACAGCAACACCGCCGGACATCAGCGCCCTCTCTGCTCTCACTGCCGTAAAACACTTAGCAGCTACAGTTCGCACCGCTTCTCAACGGTACGCAGAAAATCATTGATATGGCCATGAATGGCGTTGGATGCCGGGCAGCCCGCATTATGGGCGTTAGCCTCAACACGATTTACGTCACTTAAAAACTCGGGCCGCAGTCGGTAACCTCTCGCGCATACAGCCGAACCCCGTGACGTCATCGTCTGCGCGGAAATGGACGGAACGGTGGGGCTGTAATGTCGCTTTCTGGCTGTTTACGCGTATGACAGTCTCAGGCGGTTGTTGCCGTATTCGGTGGTACTATGGCGACGCTGGGGCGTCTTATGAGCCTGCTGTCACCTTTGACGTGGTGATATGGATGACGGATGGCTGGCCGCTGTGAATCACCTGGGGAAGCTGCGTAATCAGCAAGCGATATACGCAGCAGGTGGAGCGGCGCTGAATCTGAGGCAGCTTTGGCACGGCTGGGACGGAAGTCGCTGTCGTTCTCAAAATCGGTGGAGCTGCTTGACAAAGTCATCAGGCATTATCTGGGCAAACACTATCAATAAGTTGGAGTCGTACGCGCTGGGGGTTGTGGCTGATGACGACAAATCATATATCGTGATTTATTTCTCTGCCTGCAAAATATCGGGCCGGATTTGTATGCGATTAATAGTAAATATCATATCATCTGCGGGTTTCCCCTCCCGCAGGTCGGTTTCAGCGAAACCGGAACTCATTTTCGGCCTGAAGTTGTCGTTGACTGCACCGGCTTGTGCCCAGTTGAAGCCGCTGACTTAGTTTCACGAATCTCCGAAGATGGCTTTCCGGAATAAAATAGATATTTGCCCCGTGCCCGTGGGCAGGCCACGTATAACCTGTTGCAGGATGATGGTGGAAGTGCTGCCTTCTGTTGGATTAGAGGCGCATCCAGTGGTTGGCCATCACGATGCAGACGTCCTGAAAGTGGTCGAGTCACCACCCGCCCCAGTTCATTGAGTGGCATCCGTAACGGTGATGTTCGCGATGAAGAGCTTGATCATCGTGTTGTCCGCGTGCAGGGCCGCTGAACGCTCGTAAAAGCGACGATTTCAATCTGGTGGTATGTGGTCGCAGGCCGAAATGCGAATGTTCCGTTGTCGGTAATGAACTCACACCAGCAGCTGAACAGCGCCATGTCGAAGCGTCCTGCAATCCACCATGATACCGCAGCCCTGAAGCGAGCGCAAACATCGGGTTATGTCTTCGTACGGCGTAACGATGACGTTACCGTCGCGGCTTGTGTCAAGGTATGCTGATAAAATCCCCGCAACTTTAGCACTGATTTCCGCGCGGCATAGCTCCAGCGAAAATTAAAGTCATGGCCGGCGAAGTCACGGACTTCATCAACGAACAACTCATCATGGTAACGAACCGTCGGGTACGGATATCGGCGCTTTAACCCCGGGCTGTCAGCAGGTGGTGAAGCCGCCGGTGATACAGCCGTCGGCAGGATCCTGATAATGCGGATATTCGTGCGCGGTATTCTGGAAGGGCTGGTTGAAGCTCAAGACCGCGATGACAGTTGCTCCTGCGGAAAGGCGAAAACGAAACCGTGCAAACTCGACGAGGTCATCACACGGATCCGTACGATCTTGTAAAACGTCTGATAATCTGCGCCCGCAGATGTGCTTCATGTTACGGTGAAGGTCAGGATCAGCGTCCGCCGATTCCTCTCTTAACCGACGTATCAGCATGGCAGTGGTTTGCAGCCAGCAATACCAAATATCACTCTCTTATCGCCGAATTACCTCCACGGACATGTCCAGAACGGTCAGCTTTTCAGCGTGCAGCTGTAACAGCTGGAATGCTGCTTCTGCCTTATTGGCCAGCATGTAATCCTGAACCGTGAGTGTCCGGCGGGTTCCGCGGAAAAGCGCATCACACAGGTCGGCTTATCCTGACGCAGGCAGATTTCAAATGTGGGCGGCTGTTGTCGTGGTGTAAATGCCGGGAGCAGAACAAAGCGTCAGCATAGCATTCTGTCCGCAATTTTGCTGATAGTTGTCATTGTCGCGAGGGCCGCGACACGATTTTCAGAGAGGCAGGCCAGTTCAAGATAACACGACGGAAACTCGTTCCGCGATAGCGATGATGTGAACCCCGTCATCCTCCGGTGCCCTGCCATACAGGCGGTGATAAAGGCCTCGGTGAGACAAACTCAGCATCCCCTCCGCGAGCAGCACGCGTCTGGCCAGCACAAATTCCAGCACGTTATTATCCGGTGCTTTCATAGAAGGCGGCAGTCTCAGCGGAAAGTTCATTCATCAGTACCGGCCGGGTAGCTCCGAGGAGAATAGCTGCCCGTAGGTCGAGGCGGGAGGAGATATGGCTACTGTGTGGCAATAAACACCTGCGTCTGCCGTTCCGTGGCAAGCTGATTAACCAACCTCTTCATACTGACATGGCTGAGATGGTCTCCGGCTCCTGAAACAACAGCGCGTGGATCTACCCCCTGCCGCTGATGCCGCTGCCAGCGCAAACTCCGTTTTGATGAAACACTGTCTTCCTTTTCCGCGTGACGAATGGAAATACCGTCCTCAGCCAATGTCGAGTTCGCCTCAAATTCGTTAGCGCCGGAACGCACGCGCCAAACTGATACGTTTTCAGCGTGTCGTTTATGGCGGACAGATGCCGGGCGCAAGTGCATTTTCTGTTGCCGGTAACTGTTTTCAAGCCGGTACCGATCGGCCACCGGCACATTGACGCTGTAAACTGTGCGCGTATATGCTCCTGTTGTGCTCGTTATCAATGCGTGCACTGTCTAAGAACAGGTAACAGATAGCGTCTGAAACCTGCGAAATGACCACCGGAGAATGTGCTGAACTGCACGGAATAGTATTCGCCAGGGAAAATTATGGGATCCTGCTGCAAACATGGTGTATATCTGGCGTATTCTCCATCATGGGAGCAATGCGCATTCTGGACATCCGCATCGATACCCGCCAGATTTTGCCTGCCGTTCAGGTCAGGCTCTCCCCAATACTCAGGAAAACGTCAGCGGTCGGCACGGGTAACTGTTATTTTGGCGCTCACCTTCCTGAAATGCCTGACTGCTGACTGTGACAGGGCGATTCCACCCCAGCGCCTCAACCCGATGCCACTGTCCTCAGCACAGGTGAAACCAGCAGAATAGTGCTTTTCGGACTCATTGTCTAACCAGAATGTTGATCGTTGCTTGAGCTGAGTCAGTTCGGAAACTTTGAAGTTTTGCAGCATAAGCGCGTGATCAGTGGCATTTTATTCCTTATATACCGCTGCCTGAAGAGCGTGGCCGACGCCGACCCGCCTGTTTGTTTTACAGCGTTATCTTACTGATCTTCCAGCACAAGACCCGGTACCCATAAAACTCTCTATTCGTCACCAGAATGGCACAGGCAGCGATGGCGTGTCCGGCTATCGCCGTGTCGTTCGGACCGATCGGCGATGCCGGCGAGACGCAGTGCCACCTTAATCTCCGTTCATCACCGCGGCGCGGTCCCACGGCAGGACGGCATCAGGCCTTTCTCACAGAACGCGTCAACAGTTGCGTGGCGTGGCGGGCGCTGGACGGTGGCACCGAAGCGCATCTCGGAGTAGGTGATGGCCGAGACCACGATACGGTGACGCACAGCACCGACTGCTCGGTGTAAGCATGCTTCAGGTTGCTCGCGCATGATGAACGAGCAGATGTTCGTGTCGAGCATATGGAATCTTGTTCTGAGTTAACTCGTCCTTCGTCGCTGACGCGTCCTCGCGCTCCGTCATAAAAGTCGGATCCGGCCTTTTCTGGCTCGGGAGAATGAGCCCGAGGTCGGCCGGACGGGGCGCAGAATGTCCCCTTCCCGGACGATCTCAGCTCGCTGCCTCAAAATCAGATCGCGTGGAAGGCGGATAGCACGGTGTTGCCATTTTAAAATGGATACGGTTCTCATGATTCTCCCGGGTAAGTGTGGATATGTGATGCATATCGGAATGATATTCATTGCACCAGGTGTGTGCATATGTTTAGTATAGGCAGATGTCAGGCATATGGATATGTTCGGCCTATGTTATTTTCTCTCTTTCCCCGTGCAGGTCGGTTTCTGGTGGTTCGGATCCGCGGATCCTTCGCTGCCGCCCATGGTCCCTTTCTGGATGTGGTGGCCGCTCCATGACATGACACTGTATGTTGTGTTTCTTCCCGTGTTCCCGAGCCAGTCATCAGCGGCAGAAAGATCGCTTCGCTTTATTCACTGATCTGATTCACTTCCGGAAAATCCTGAATCCGATAAAATCGGATCATAGAAAACAGTCATCTTAATTTATCATGGTTGCCATTGCAGGTTGTGTGTCATGATTACCTTTTCAGGTCAGTTATTGATGGTGGTGTTAATAATGGCTGGATAGCAATATTCCGTTGCCGGAGGCATGTTATAGCATAATACTGGTGTATACTTAATGGTGTGCAGAGTATAGCAGATGGTGCATTATGGCTTGGCACGTACAGTCACCGTCGACAGTGGCCAGCTATCAGTTGCTCAAACTATGATGTCAATATCTCCGGGCTGGTAAGCACCACCCTGCAAGAATGAAGCCCGTCGTCGCGTGCCGAACGCTGGCAGGCGAAAATCGAAGGATGGCTGGTCGCCCGGTTTATTATGAAATGAACGGCTCTTTGCCGGCAGAGTGGGGACTGGTGAAATGCAGTTTAAGGTTTACCTATAAAGAGAGCGTTATCGTCTGTTTGTGGATGTGCAGAGTGACATTATTGACACGCACAGGCGACGGATGGTGATCCCACGGCCAGTGCGTCTGTTGTCAGATAAGGTCTCCGTGAGCTTTACCCGGTGGTGCATGTCGGGGATGGCTGGCGCATGACCACCGATATGGCCAGTGTGCCGGTCTCTCCGTTATCAGGAGTGGCTGATCTCAGCCACCGAAAATGACATCAAATGCCGATTAACCTGATGTTCTAGAACTCTCATCAGGCTCATACACAGCCAGTCTGCAACCATGGTACCAGCAGTGTATTCTGCCCGGACAGTCTGCACAACTTCCTGTTGCCATTGATTATCCGGCAGCTCTGGCACTCCGCCAGATGTCGATAGTTCATGATGAACTGCCAGAAATATCTACTGGCTCCCAGGTGATGCCTACTTCATTATGTCCCCGGATCTGCGCCTGGGTCTGCTCTGTGGACACCGGCGCGTGATGAGCACTGTAGCGCTGACGCGGGGATTTTCGCTCGCCTCCGTATCCGTTTGTGCAGCTTGAGCCCTGAAACAACGGACCGAAAAGCGCGAGGACGGCGGGAGAATGCCGCCGGTCATGAACTCTGGCTGGTTCGCTCTCTGGCTCTGGTACGTCAGCCAGCTGGACGTGGTGGCTGAAATGCCCATGGGCATGGCCGTCTTTGGGAACAGAAGCGCGGATCTGGTGACGGACCCAGAACGGTCAGGACACGGATTGGGAGGCGGTTGCCGCCGCTGCTGCTGACGGTGTGACGTTCTCTGTTCGGTCACACCACGCCGTTCCGCCATTCTATGCGATGCATGCTGTATGCCGGTATACCGCTGAAAGTTCTGCAAGCCTGATGGGACATAAGTCCATCAGTTCAACGGAGATCTACAGTTTTGCGCTGGATGTGGCTGCCCGGCACCAGGTGCAGTTGCATTTGAGTCTGATGCGGTTGCGATGCTGAAACAATTATCTGAGAATAAATGCCTTGGCCTTTATGGCAAATGTGGAACTGAGTGGATATGCTGTTTTGTGTTAAACAGAGCTGGCTGTTGTCCACTGAGAAGCAGGCTGAGACAGTCAGTCTCCCATTATCATGGATCCGCATTATTAATCTCAGGGCCTGTGTAGCGTTTAGGAGTAGTGTTGCAGTGCCTGTGTGCTTGAAAACGATTTGTGAATATGCTTGTGGGAACAATAGAAATCTTCGTGCGGTGTTACGTTGAAGTGGGCAGTTATGTCAGCAATGGACAGAACAACCCTGTGAACCTGGGAACCATGATGTTTGGTCACCGATGGCTTTTGCAGCCAGTAGTGCTCGCCGCAGTCGAGCGACAGGGCAGAAACCCTCCAGTGACTTGAGGCTTGCAGGGCAACACTTATATTCTGCTTACACGATGCCTGAAAAACTTCCCTTGGGGTTATCACTTATCCACGGGATATTTTTATAATTATTTTTGGTTTTTAGATCTTCTTTTTAGAGCTGCTTGTGGGCCTTTATCCCATGCTGGTTCACAAATGTTGTGACAAATTGCCCTTAACCCTGTAACCAAATTGCCCTCAGAAGCTGTTTTCATAGTTATCCTGCTTATTGACTCTTTTATTTAGTGTGACAATCTAAAGCTTGTACACTACATGAATCTGTCATGGAAACAGCGGTTATCAATCACAAGAAACGTAAAAATAGCCGCAGATCGTCAGTCAAACAGCCTCACTGAGGCGGCATATAGTCTCAGGATCAAAACGTATGCTGTATCTGTCGTTGACCGAATCAGAAAATCTGATGGCACCTACAGGAACATGACGGTATCTGCGAGATCCATGTTGCTAAATATGCTGAAATATTCGGATTGACCTCTGCGGAAGCCAGTAAGGATATACAGCAGGCATTAGAAGTTTCGCGGGGAAGGAAGTGGTTTTTATCGCCTGAAGAGGATGCCGGCGATGAAAAGGCTATGAATCTTTCCACGGTTTATCAAACGTGCGCGTCCATCAGAAACTTTACAGTGTACATATCAGCCCATATCTCATTCCCTTCTTTATCAGTTTGCAGAACCGGTTTACCCAGTTTCGGCCAGTGAAACAAAGAAATCGCAATCCGTATGCCATGCGTTATACGAATCCCTGTGTCGGTATCGTAAGCCGGATGGCTCGGGCATCGTCTCTCTGAAAATCGGTGGATCATAGAGCGTTACCAGCGCCTCAAAGTTGCAGCGGCCAGCGCACGGCTTCGCCGCCGCTTCCTCTGGGTCTGTGTTAATAGGATCAGCAGAACTCAATGCGCCTCTCATGCATTGAAAAGGCCGCCAGACGACTCATATCGTATTTTTCCTTCCGCGATATCACTTCCATGACGACGGATAGTCTGGGGTTATCTGTCACAGGTGAGGGTGGTTCGTCACATTTATTCTGACCTACTGAGGGTAATTTGTCACAGTTTTGCTGTTTCCTTCAGCCTGCATGGATTTTCTCATACTTTGAACTGTAATTTTAAAGGAAGCCAAATTTGAGGGCAGTTTGTCACAGTTGATTTCCTTCTCTTTTCCTTCGTCATGAGCCTGATATCGGGGTTAGTTCGTCATCATTGATGAGGGTTGATTATCACAGTTATTACTCTGAATTGGCTATCCGCGTGTGTACCTCTACGGAGTTTTCCCGCTGGTGGATATTTCTTCTTGCGCTGAGCGTAGAGCTATCTGACAGAACAGTTCTTCTTTGCTTCCTCATAGTTCTGCGCTCCGCTATGCTCCGGTTGCATGCGGCGGCGCTAGTGATAATAAGTGACTGAGGTATGTGTCTTCTTGTATCTCCTTTGTAGTGTTGCTCTTATTTTAAACAACTTTGCGGTTTGCGATTTTGTTGTTGCTTTGCAGTAAGTGCAAATTTAATAAAAACGCAAAGCAATGTTAAAGTGTTCAGAATGAAACTCATTACTTAACCAGTGCATAAGCATGGTCATGAAATGACAGAGGCTATCGCCGTGCACAGTTGTGATGACAGCCCGGAAGCGAGGAAAATAACCGGCGCTGGAGAATAGGTGAAGCAGCGGATTTAGTTAGGGTTTCTTCTCAGGCTATCAGAGATGCCGAGAAGCAGGGCGACACCGCACCCGGATATGGAAATTCGGCGAGGACGGGTTGAGCAACGTGTTGGTTATACAATTGAACAAATTAATCATATGCGTGATATGTTTGGTACGCGATTGCGACGTGCTGAACGTATTTCCACCGGTGATCGGTTGCTGCCCATAAGGTGGCGTTGAAACCTCAGTTTCTGTTCATCTTGCTCAGGATCTGGCTCTGAAGGGGCTACGTGTTTTGCTCGTGAGTGGCACGACCCCGAGGGGAACAGCCACCTCAATGTATCACGGATGGGCCTCTTCATATTCATGCAGAAGACACTCTCCTGCCTTTCTATCTTGGGAAAAGGACAGTGTCATATGCAATAAAGTACTGCTGTGGCCGGGGCTTGACATTATTCCTTCCTGTCTGGCTCTGCACCATGTTGGCTTTGAGTTAATGGTGCAGGAAATTTGATGGTAAACTGCTTACCGATCCACACCTGATGCTCCGACTGGCCATTGAAACTGTGCTCATGACTATGATGTCATAGTTGACCGACAGCGCCTAACACGGGTATCCGGCACGATTAATGTCGTATGTGCTGCTGATGTGCTGATTGTTCCCGCCTGCTGATTGTTTGACTACACCTCCACGCAGTTTTTCGATATGCTTCGTGATCTGCTCAAGAACGTTGATCTTAAGGGTTCGAGCCTGATGTATTTGTACCAAATGCAATATGTGGCTCTCAGTCCCGTGGATGGAGCAAATTCGGGATGGGAAGCATGGTTCTAAAATGTTGTACGTGGTGGATGAGGATTGGTAAAGGTCAGATCGGATGAGATCTGTTTGAACAGGCCATTGATCAACGCTGTGGTGCACGGAGAAATGCTCTTTCTATTTAGAACCTGTCTGCAATGAAATTTCGATCGTCTGATTAAACCACATGGAGATTAGATAATGAAGATGCACCTGTTATTCAAAACATACGCTCAATACTCAACCAGTTGAAGATACTTCGTTATCGACACCAGCTACTTCGATAGTGGATTCGTTAATTACGCGCGTAGGAGTAATAGCTCTTATTGTTTGCGCCTGTATGTGGTCGGGATGTGAAGTTTACTCTTGAAGTGCTTCGGGGTGACGTGTTGAAGACGCGGGTATGGTCGGGTATTGAACGTGACCGGGGCTGCTACTGAGGACGCGCTGGATGATCTCGTCCCTTCTTTTCTACTGACGGTCAGCAGACACCGGCGTTCGATTGAAGAGTATCTGTGGTGTCATAGAAATTGCGATAAATTCGCCGTCATTAAAGCTGCTGCACTTACCGAAGGTGATTATCGTGTTCTGGTTGGCAGGCTGGATGAGTGAACGGATGTGTATCCAGATTGGGTAACGGTGTCCGTAACAACATGAACGTGGTCAGCGTTATGCAAGCCGATTGCGGGAATGGTTGCTGGAAATGTTCTGCGCTGGCTGATGCGGAAAATATTTCACGTAAGATTATTGCCTAACTGTATCAACGCAGCCAAATTGCCTAAATCAGTTGTTGCTTTCTCACCCCGGTGAGACTATCTGCCCGGTCAGGTGATGCACTTCAAAGCCTTTACAGATAAAGAGAATTGCACTTAAGCAGCAGGCGCCTTCATGAGCAGAAAAAGCTGGGTGATATTTGAAGCTGAAAGGAAGTTATCACTCTTTTAACTTCTGTGCTTAAGAAACGTCATCTGCATCAGAACTAGTTTAAGTCGACATCAGTTTGCTCCACGGGCGACAGTATTGTATAAGGGCGATAAATGGTGCTTAACACGGGCAGGTCTCGATGTGTTCCAACTGAGAGTGTATGAAAATTACATTCTTAAGGAACTTGAAAGCCAGCACCTGATGCGACCACGTTTTAGTCACCGTTTATCTGTCTTTGCCATGTCCTTTGTACAGGCCGAAAGCATAGCTGGCCTGGTATTTCTCTGGGCCCACTGTTCACTTGTATCGTCGGTCTGATTATTGGTCTGGGACCGGTCACTCATATCGTCGGTCTGATTATTAGTCTGGGACCATGGTCCCTCGTATCGTCGGTCTGATTATTAGTCTGGGACCCGGTCCCACTTTCGTATCATCGGTCTGATTATTAGTCTGGGACCACGATCCACTCGTGTTGTCAGTCTGATTATCGGTCTGGGATCACGGTCTGTATTGTCAATCAGACTATCAGCGTGAGACTACGATTCCATCAATGCCTGTCAAGAACGAAGTATTGACATGTCGTCATGCCTGTAGAGCTTGAGTAACCTCGGTGTGCGGTTATGCCTGCTGTGGATTGCTGCTGTGTCTGCTTATCACAACATTTGCGCACGGTTATGTGGACCAAAATGCACAGTTGCAGGCCGTGCCGGCACGTTAACCGGGCTGCATCCGATGCAAGTGTCGCGCTGTCGCGGCCTCTCACCCGGTCGTTTCGTTCCTCACTCCGCGCTGCGGCTTCGGGCCCGTCTGCATTCGTATGCGGTCGCCCGCAGGTGCGGCTTTGGCCTGATGGAGCCGCATGTGAGAGGAGAATTCCCGTAACAGCTGGTGCTCCGAATCGTATGTGCGACGAACCGGCACAGATCGCTGAGATTAAACGACTGGCCAGCGGTGCAGTCACACCACTTTATCGCCGCGCCACAAATGAAGGTATTCAGCTGTTTCTGGCCGGAAGTGCAGTTCTGCAGACACTGAAGATGTGCGGTTTGAACCATGCCCCGGACTGACGGCTGCCGGGCGTGGCGTTGTATCCTCGGAGAATATCGTTCACCCGCTGGCTGACACCTGCAGGACGGTGTACTGCTGGATGAGCAAAACTGCCTGATGCTGCATGAACTCTGGCTTTGAGCGGTACTGAACAGCGTCGCTGGAAGGATTACCGGACGATGTAGAGACCATCACCGCACTTTTCACCGCAAAGAGGTGACTGGTGTGGCTTCTGGGTAACGAGGCTGTATCGGTGTGGTGGAACGTCTGTGTGACAACGTACTGCCGGAAAAACCATGCCGTTTGACCTGCTGACGGTTCTGCCCACCCACTGGATGTTGAAGTGAATGGCTTAACGGTGATGCGAACGGTGTTCTTTCTGCATATCACTGGTATATACGGAACAGTATGGCGTGAAGTGGCCTGTGGGTATGATTATCAGCAGTCAGGCAACTTCATTCAGGTGGATTTCGATGCGCCGTGGTGTCAGCCGGAAGCGACGTTATGCAGAATTAAGCCGCCGTTTCAGCTGCACAATGTGTGGAGCACTGGTATGCCGAACAGGGCTGCAATTTCTGTGGCTGGCGGCGATATGAGCGTGGCGAGCTTGTTGATGTGCTGTGGGGAACTGGAATGGTCTTCCCGACAGATGACGATGAGCTACCGGAAGTCACCAGACCTGCGGATAGTCGACAATGTGGCGCATTATGGCGGATGGTATGACGGAACGGGCGGGCAACGCCATTTCTTCAGTAAGGATGTCGCCGGGCTCCTCTTTTACCGCCGGCTGACGCGGCGCAGCAGGGAACGCACTGTGGTCGGTGTCCCGCGTCCGGTGGAGCGCAGGACGGGCATACCGCTCCAGCTGGCACCGGTGACAGTGTCGCCAGCCGTCGCCTTTCTGATGTGAACGCCCTTCAAGCCGCTTTCGCGGCGCCAACCGCCGTCAGAAAGACGACGGCTGCAGTGTGACCACGGTCGGCTGACCCGTTACCGGATGAGCAATACAGGCAGCGGGAACGGGCACCACGAGATGCCCTCCGGTGTCCTCTGTATGAAGGGCGTTGTTATGTCCCATTTTGTCCTCGGCTTTGCATCGATATTATGGCCCGTATTCCTGGTGCTCATTGATTTCATGCGGCTGACCGCCATACCTCGGTTTTCGTGACGACCGTTTCAGGCGCACCATCGCCAGCGATAAAACCGATGAATGGCTGCAACCGGCCTGTAATGAAATGTACCGCCTCAAAAGACGCGCTGATGTAGGTGAGCTTCTGGCTGGTGCGTCGATCGGCTTTATGGCCGCACGGAAAATGCGGATTCAGCGTTGTTGGTCGCAGTCAGCCCCTGCCAAAACGCCTTGCCACATCGGGCGCATATGTGGGCTATCACCACGAATGCGCCTACATCTGGCAAAAAGGCCGTCGATCTGCCACAAAACCCGCTGCCGGACGTGCTGGGCTGGAAATATTCGGGTAATCGTCATCACCCGACGGAAAGCCGTTACAGCCTACAACCATGATGAGCTTCACGCGAACGCAATTGTGCTGGACCCGTTTGCAGGCAACGGCTCAACTGCGTCACGTTGCCCGCCAGTCAGACGCCAGTATATCGGTATCGGCTGTGAACAGTATCACCGTGCCGGACGGCAACGACTGGCCGCCGTGCAGCAGGCCATGCAGCAGGGGCCGCGAATGATAGCTGGTTTTGAACGGAGGCTGCGTAAATGAACTATGCCGGACACGAAACTTCGCGCCGACGTGGCAGGTGTATAATAAACTGTGACCTTCGGGCGGGCTGAACGATATGGAGCATCGCTGTCGCTTTGATTCCGATGTGCTTGTTGAACACCTCTGACGCCAGACGCTGTATCGCGCCAATCCTGTTCATGGAGGCGTATACCGAATTCTGGAACTGGATTCCTGCTTCAAAGATTGAGAAGGAGGAGACGAGAATGCTTGCAGGTTATGCGAAACGCTATGCCGGGAGCTGGCTTAAAAGTATCCGGGGCTTACGCCGCTGATGCTGCTCTGGTCCCCGGAAAATTCAGGCCCTCATGACGGAATGGATATTTCTCTGTCCGATGTGAAATCAGAACCGTCTGGCGGGGACATCGGAAGACCAACGGACTGAATCGGTATTTCTTCCGGTGCGGCGATGAGATTATCAATAGCGTGAGAGAAAACCGCGAGTGACCGTCCCTGCTGAACTGCTGGCGTCCTGGTCAGACCGCCGAACGGGCACTGTGGAAACGTGAGTGGGCCGCCCACGTGATAACAACCTCGCCGTCCCGGAATGCGTCACCCGCCGACAGGCGGTGGTTATCAGGCGCGCCCTGCTGAAAAACAACACGCGAAAACGACTGATGTTATCGCCGCCTGCGGGCAGCGATTCAGGAAGACGAATCATAGACAAACGCTGAATGCACTGATTTATCGCCACGCTGGCAACCTGCTGCTGGCGCAGGGCACAGCCGGAAGAACGGATGTTGATAGCGTAATCCGAAAGTATCCGGGCTGGATCAGCATTACGATGCGGCTGGATGTGCCCCGGCCAGCGACGTTACTATCAACCGTCACGGCGGCGTACTGCCACCACTCTGCCTCCGCCATTCAGAAACTGACCAGGTCAGGGCGGAACTGGTACTGTCCGGCAGTCAGTGGCAGTCGCCGGTACTTCCGGCAGACGGAACACAGGTGTTTCCCGTATGCCGGAGGGTGGCTGACCGAAGACGAAGGCGGGGCAGTTCTTGATGCAGTGCGCAATGCAGTACGGCATCTGTTACCAAGTGAAGATGCCCGGCGTATCCGGGCGGCGCTGACCTACCGGTCGAACGTTGCTGACCGCCAGACGCCGCTTTCGTGGTTGTGAAGGAAAGCGATTACCCCTGCTGGCTTGATGAAGATGGCGAAATCTGCCCGTGGTGCTCGATGCCATTCTGGTCGTGGCGCTCGTTTTCGTCGGTGAAATGTCTGGTCGGAGGAGTGAGTGTGGGCATATCCTGTCCAGTGGGCTGGCCTGCGATGTGCGTACCTGATGAACCGTCCGTCGCTGGTTTTGACCGGGATATTCTGCGGGAGATGGTCTGGAAGCCCGGACTGAAATCCGCAGCGGATCACTGGCGAAAATCGGAAATGATGACGCTGGCGGAAAATCTCGCCTTTGGCCGGTCCCGGAAGAGCAAAGGATGTCGCCGCAGGCTCACTTTACCCGGCCATGCGGGGCATGGCCTTGTGGGTTTTCAGTTATGTGGCCTCAGCGTCGTGTGCGGGCTGTGCCGTGCCTCCATCATGTGAGCTTCTGCGGGCGGGTTGCAGGTAAGGTGAACCGCTGCGGTCGCAGTCCCTCAACCCGTCTGCCGTGATTTTCCAGTTCACCCGCTCAGATTTCGCGGTCTCACCCTCCAACTCCCGTCAGCCGTGCGTCAGGCTGCAAACTTCCCTGCGCCGCCCGCAACCCTACAGGCCCGGCAGGCTGGAGGCACGGCGCCAGTGTCGCGGAATATGTGACAACGGAGAATCCCATGCAGTATGCGAAACCTGTCACTCTGAACGTTGAAGAGTGCGACCATCTGTCTTTCTGCCTTACCTGTTTGGCACGGATTTTCTTGGCCGAAGCGTCTGTATACGCGCTGGCGAAAAATGATGCCGGAATGCTGAGGCAGTTCTGGCACTTCATCCGCCTGCCGGACGTTGGCGGTTACATGATGCCGGATGGCGACCGTTTTCATCTGGTCAACGGTGAAACTGGTTTAACCGTACGCGTGAGTGCTGATGCCGCAGGCATCATCTGACTCCTTGTGATTAACCGCGGTTGTGGCTGTACCTGCGACAGCGGGGATGCAGGGTGACACACGCAGGATGCGTGCGGTTGTGAGCCACATCAATTTCTGCAGATGCAACGCGATTTACGCGGCACTGGACTGATTAACGGACGGGCGCTTGTTATGTAAAGAGACGAGAACATGCTGCGTGAAATGCATCCGCGATGTGCTGGATGCAGGTGCCGGACGGTGGGCCGTTTTGCCGTGTAATTCTGCTGACCCGTGGGGATGTGCGCCACGCCGAGACTGGAACCTGTCAGACGATGAGCTGGAAACCGTCATGCAGCGGCTGGTTGATGCCTTTGAATGGTGCGGACATTGTTCACGACGTTGTTCGTGACTGATGGAAGAAAGCGTGCCAGCCGTCAGGTGGTTCGCGGTGATGCTGGAAAAGTGATGGCGCTGGCAGGCGGTGAAATAAAGCGCCTGTATGCCGTCGGGGTGAGGTGGGGGCGTGATGCGTTCGTCAGGGAGGAACGCCGGCAATAGACGTTGTGTTACAGGCGCTGGACGGGGAGCACATGTCATGGTGTCAGCGCAGAAACCCGCGAAATTCTGCGCAATTACAAGCCGTGATTAATGCGCGACGTCGTGAAATGGGGCGAAACCGCTGCCACCGCGCAGATTGTTGATGAAATCTGCGATTTTGTGGCGAATCAGCAGGCTGTTTTCTGGGCGGTCACTGCATCTTACAGGGCAGCGAACAGGTGATACAGGGCAGGCGGTGAAGGCCGCCTGTCAGCCCGCGCAGGCCACGGCGGGCTGACGCCTGCCGGAAGGGAAAGCGGGCCGCTGGCGTCGTGCCTTCCGTCTGTGATGTCTGTCCCAGGAGTGTTTCTTCTTATGTTGTGGGTGTTTCTGATATTTGTTTGTTCTTTATCTGCTGCTCTGACTACTGCAGTGTTCTTCTGTCTGCCGGGTCGGGTAGCAGCGGCACAGTGCTGCGCCGCCCTAAGAACAGACGTGCGAGTTCCCACACTCGCTCAAGCCTTTATAAGTGCTTTCGGTGAGCACCGGCTTCCCTGCTGTGTAACTGTCGGTGGCAGTTCAGGTCAGCAACTCGAGATTGGTCAGTTCGTCACTGCCGCCTGGCTTTCCTGATCGGTGATGTATTCCATCCGGTCTGGTTGGTTATGGGTTGTCCACTTTTTGCGGACAGTGTTTCCCTACTCTTCAGAGTTGAACTACTGTCTTCATCTTCTTTGATTTGCCTTCCAGATTGAATCAGACGACGTTCAAAGTGGATTTCCATTTCCGGGGGTGTGTGGTGTTGCTTCGCCTTTGATTTTATGGCGCTTTATCGGTGTTTCCATTGCCCGGAAGAGTCAGAATTTTCCCTTCCGGGGTTATGGCTTTAAGATCAGCGCCTGCAAGGAAGTATCGTCCGGCGATCCACCGCAATCCTTTCGGGGTGCCTTCTTACACCATCGCCATATAGCCAGATTTGGGTGTCGACATAATTCATCTTCTTTCGCCGACGTGTCGGTGATGGTAGCCATCGGATTACAGGTTTAGCTGACTATCGGTTTCCAATACCAGGAGCGTCGGATTGCGTTGGTATTTCTCTGACTTCTGAAGGAAGTTCTTCAGGTTTTTCTTCGACGGTTTAATCAGCATTTTACCGTTGTGCTACGACGTTCTGCCTAAAAGTCAAACCTTTATCTATATGTGTAATCGCGGTTTTCTTCCGACAATTTCCAGCCCTCATTTCGCGCATGAAAGCTGCAATCCAGTGGTCTGACCTCATTTTCCAGCAATTCACGGGCTGCCTGAACAGATGAAATCATCAGCATATCTCACATAGATTCACTGGTGCTTTCTTGATGCTCCTTTTCTGAACGTTTGCAGTTCCTTCTCCAGTCCGTCCAGAGCCATGTTAGCTGAGAACAGGATATGATGCCTCCGGTGTCCCTTGTGGTTAAGCCACGCCTCTTTCCATGGCTCCTGCTGTTTTAAGCAGTCCTCCTGTCCATCGGAATATGGAAAGCAGCCAGTCATGGCTGATGTATCGAAACGCCCTTGCAATATCGCCCTCCAGTATCCCATTTGGGCGTGCTTTCTAACTCATCATGAAAAATGGACTCAATGGCGTCATGCGTGCTGCGCATTGGTCTCAATGCATGGCGTATGGTCTTAGTGGTCGGATACGGGTTCCAGGCAGCCAGTGCCTGCATGGCCCGGTCCCCTCATTGTGGGTATGCCCAGCAGTCGCGTTTGCCGTTTGATTTTGGGATATGTATTCGCCGTAGTGGCTGTGGCCTGTAACCACACAGATTCAGGCTGCATATTCCTTCCATTTCTCCACTTCGGTGTGCCATATTTTCCGTCAATACCAGGTGTCCTTTTACCGGTATTTTCAGTTACGCCTGACAGCCGGCTTTGCCGGAGAATGGCGGGGTGAGGGATGCTGTAGTTCTCTGACCTGCCGCCATTGTTGCTGTCAGGTTGCCTTTACGTATTCTTTTCGCACCCAGGCATGGCGTAGCACCAGTCATGGTGTGCCAGCCTGTCGGGTGAAATTATCGTGGACACACTGATGTGTGTGTCTCTCATGATATCCTTTGACCTTTACAGCACTTTCATGCAATTAAAGACCAGACGATCTGCCCGCTTTCGTCAGAGACCTGCCCGTGTCCCAGTCATTACAACCGGGCATTGCTTTCCGTCCTCCTCTGCCCGCACCACCACAAATGTTCCTTACGGTTCCGCCTGCCTGGGAGCAGCGATACCAGGTTGCAGGTTCGCTTAACATACAGAGGTCAGGGTGGGTTCATCTCTTCACCGGTCTCTGCCCATGTGCTCCCCTGTGCGAGGTAGCAACCGGACCCCGTGCCCCAGTTCAGGCCTGTCATCTTTGGCCTGTTGCCGATAACAGTGTTTATCAGCAGTTCATGTGTAACCCTTCTGACCAACCTTGCTCCTGCCACATGATGCTTGCAGCAAGGTAAAGCCCCTCACGAGACTGCAGGCTGACGCCAATCTCGTTGTCAGGGCTTCAGACCCCACCGTTGCCCAGCGCCTGTCTGACAGGCTGGCTAATGGGATAGCTGGTTTATCAATAAATAATACATTAAGCGACTTCCTGTCGCGCACTGCTCGGCTCCCGGCTGCTGGCAGCGTCAGGCCGACTTTCCGACAGGCAGCTGCTGGCGCACCTGCCAGTCTCCGCCGAACCCGCTGGCGCGGTTTCGGGTATCGCTGGTCGATGCGTGAAAACCTGAGCTTGCAGCGACCGTTCGGTCGCGCCGCCTCTGTCGCGCCAAACATTTCACGCTCCCGGCATCCCGGCAAAGGCCGCCAGGATGTAGGCGCGCTTGCCGTTTCGCGCACTCCGTCGTTGCGGCGGGTCCCTGCTCGTGTGCCTGCCGGGTGCCACACCCACGTATGGGTCCCTGTCGCCGGGGCTGATACAGCCACAACCTGCCGCACTGACTGTCGGGGTAAATGAACAGCCCACAAAATTTTTGCAAAGCGGTAAAGTACGTTCCTCTGGACGGGCGTCAGAACCGTGGCAGTGATGCCTGCGGCGAAGGTTCTCAAACAGGTGAAGTTCATACCACAGAATGCAACAGCAGGTTCCCGCGAAACGTCAGGCTCCGCGGCTCCCATCAACGGGTGATGTTCTTTAAAATCAGGATTATTCAGGCTCGGCAATACGCATTTATTTGTTCTGTCAGTCATCCGGCTGGCAGTGTGGGGCTGCAGGAACAGAAGGAGGAAAACACCGGAAGCGTAGATGCAGATATGAAAAAGCAGGTCAGGGACCTGTAATCCACATACAGAATCGCCGCAATCAGTTTTCACGGCTTCCTGCTGTAGTCATAAGGAGTTTCATTTTATGACGGTAAGTATTGTTTCACCTTCCGCAGCGGCTGTATTGCTCGTCATCCCCGTTTCGAACGCAGAAGACATCCCGCGCCGGAAATTGACCCCGATACGTGAAAGCCTTCGGGCGACACATAGCGGAGTTCACCGGGGCGTGGTGATATCCCCGCCATGAAAAACACGGCCTTCAGTCTCCTGCACTCGAACTGAAACGCGCAACTGATGGTGAGCCGCGGCTGGCCAACAAACGGAAGAGAACATTTTATAGCAGCAATCACCACGGCCGCGGAAGCCGCCAGCCTGTGCAGATATACGACCTACTCACCGGATGACAACAAACTGCGCCTGTATGCCGCGTCGTCTTGACGGAGACGTATAAAGTGCATGATGCCGGTTTTCGCTGGGCGCAAAACCTTTGTTTGTCACGCCAGCACCCTGGACACCGGGCCGGGAAGACGTGCTCACTCGCGCCGGAGATTGAGGATGAAGACAGCGCATCGCTGAACGTCGGAAGCGCAGGCGGGTAGCGGTTTACCGGATACAGCAGAAGCGGGCCGAACAGTCCGCACAGGCATGATGAAGTGGAAAGACTGTACGATGATCCCGCGGTCAGCCCGTCTTGTGAGACATCACAGCGAACGCCGCCCGTCGTGATGATGCGCAGCGTATTGAAAACGGCATGAAACGTGCCGTGATGCTCTTTGAACGCGTGGAATGAAATACTGGGAAGAGCGGGCGCGGTGCAACTTCACGCGAAGTATAAGAACGTCGGATGTTCATGGCGTCGTATCAAAAATCAAGCTGATTTGCGCAAGGCTGAAAGACCGGCAGTCGCAGAAATATCTGACGATGTGGCAGGCTGGATGCTGGATCTGAATATGGCAAAACTCATGGCGAGTCGCTGACCATATCAGCGCCTGTTCCATGGATAAGTACCCGCGTCCGGCAGAAAAAGCCAGTATGAAGGGGTCGTCGTTATGGTCGTACGGATGATGACATCATCACCACGGAGCAGGCCCGCGAAATTACGATCCGTTATCGCAGACAGCAGATTCAGCATCAACGCTGCCACTATCAGAACCGCCTGATCTATGAGCGTGCCATGCTGGACGAAAGCGGCGTGGTTGCCGGACGCAAGTTTTGAGCCGAGGCGGGCAGATTTTGGCAAGGGCGAGTGGCGACCATCATTCGCGTGAACAAAGCAACGGGCGGTGAGTTAAGTCACAACGCCGATACAGTTCCTCGATTTTAGCGGCACGATAAACGCCCGTCGCATCTGGACCACAAAGCGCCATCGGCAGAAGGGCCGTTGTCGCCAGACAGGCCGCAAGCGCCGCCGGTATCAATTATCCGGGAGAAGGTTTCGGAAATGACAAAGAGCACCGGGCCGCCCTGCCCGGGACTGTAAGGCCGTGCGCAGTCATGGCAGAGACAGAAGAGCACGGAGCATATCGTTACCGCCGCACAATGGACAACAATTTCCGTCTGGTGAATGTATCACCGACGCGAAATCACGGAAATCCCGCAAAATGGGCACCCGGAGAAATCCCGGGGATGGCGAACAATAACATGCACAGTCAATTAAGGGCGTATCGGCTGATGCGCGCAAACAACGGGCCGGTTATGAATTCCGGCCAGAATTTCAGCTTTGTGACACCTGCCCCGGTCTGCGATCTTTGGTGACGCTGGCGGAAATCAGCAACCGTGATCATTCTGAACCGCCGGCACGGGTATGCGGGCGATTCGGGATACCGCGCCGGGAGCCATGTGTGATGCGGTGAAAAGTTAACGCGGACTGGTCCGGTATCTCTGGGAAAATTTTAACGGTGTCAGGGTGCAGCATGGTGACTTCGTGGAATGGCGGCAGTATTACAACCGTATTATGAATTCGCCGTTCAGCAACGGGCGGATATCGGCATATCCTGCGGGCCTTTCCTCGCGTCCGGGGCGTGCTGGGTCGCTGTCTGTCTGAACGGGCCGCCAGCAGGAAGCTGTACCGTTTTCTGACGTCCGCGAGGAACCGCGCGGCACGTTTGCTGATGTTCCGACGATGTTATTCATCTGCGGGCCTGAACGCAGACGGCAGAGGATGCATCGCCCGTCGCCCGCGCCGGGAAAGACCGCGCGCGGTGGCAACAAAGGGCCGCGCTCGCGCCTCATTACATGAACGTTCTGATGGGGCTTCTGTTTCTTCATGCCTGTCATTTGTCTGTTACTGATGATGTTGTTGTTCCTGCTGCTACTGCTACTACTGCACATTCTTCTTTCCTGCTGCTCTGATTCTGGCTTCTGCAGTGTTGTCTATCGCCGGGTCGGGTAGCAGCGGCACAGTGCTGCGCCGCCGCCCCTAAGAACGGAGCGTGCGAGTTTCCATAGCAAGCCTTTATAAGATTACTTTCGGTGAGCACCGGCTTCCCTGCTGTGTAACTGTGCAATATGCTTCTTGATTTGCCTTTCCAGATTGAATCAGACGACGTTCAAAGTAGATTTCCGAGGGTGTATGGTGTTGCTTCGCTGGTTATATGGCGCTTTATCGGTGTTTCCGTGCGGAAGGTAAAATTTCCTTCAGGGTTATGGCTTTAAAGATCAGCGCCTGCCTTCAAGGAAGTATCGTCCGACGATCACAATCCTTTTCGGGGTGCCTTACACACCATCGCCATGTAGCTCGCCAGATTTGGGTGTCGACATAGTGTGTTTCTTTCGCCACGACGTGTCGGTGATGGGTAGCCCATCCCCGGATTACCGGGGTTTAGCTAGCCTATCAGTTTCCATGCAGGGCGATCAGTTGCGTTTAGTCTCTGACTTTACAGAGGAAATTTCTTCAGGTTTTCTTCGACGGTTTATCGGCATTTGCCGTTGTACTTCTGACGTTCTGCTAAAAGTCAAAGCCTTTATCTATATGTGTAATCGCGGTTTTCTTCAAACAGTTCAGCCTCGTTCGCGTAAGCTGCATCAGTGGTCTGACCTCATTTCCAGCAATTCACGGGAGCTGCCTGAACAGATGAAATCATCAGCATATCTCACATAATTCTTTGCTTTACTTTTCGTGCTCACTTTTCTGAACGTTTGCATCAGTTCCTTCTCCAGTCGTCAGAGCCATGTTGGCGGAACAGGGGATATGATGCCTCCCGGTGTCACTATTCGTATGGTTAAACACGCCTCTTTCCATGTAACCTGCTTTCAACCATTTTAAACGATCTCCTGTCCATCGGAATATGGGAAAGCAGCCAGTCATGGCTGATGTTATCGAAACACCCTTTACGTATCGCCCTCCAGTATCCATTTTGAACGTGCTCTACAACTCATCCGCAAAAATGGACTCATGGCGGTCATGCGTGCTGCGCATTGATTGAAACCATAGCCTATGGTCAGCAGTGGTCTCGGATACAGGTTCCGGCCAGCAGCCACAGTACCATGGCCCGGTCCCTCATTGTGGGCCTGCCCAGCGGTCGCGTTTTGCCGTTGATTTTGGGATATGTATTCGCCGTAGTGGCTGGCCTGTAACCACACAGGTCAGGCTGCATATTCCTTCCATTTCTCCTTCGGTGTGCCATATTTTCCGTCAATACCGGGTGTCCTTATTTTCAGTTACACGCCTGACGGCACAGCTTTGCCGGAGAATGAGCGGGTGAGGATGCGCTGTAGTTCTCTGACCTGCCGCTGTTGCTGTCGGGCTTGCAATCCGTAACTGTAGCTTTTCGCACCCAGGCATGTGCTTTCCAGTCTATGGTGTGCCAACTGTCGGGTAGGGTATCGTGGACACTGATGTGTATTCATCTCACTAATCCTTTTGACTGCTTTACAACTTTTCATGCAATTAGACCAGACGGAAGTCTGCCCGCTTTCGCGTCAGGAACCTCCCGTATCCCGGTCATTACAGCGGGCATTTACTTTCCGTCCTCCTCCCGCACCGCCTGGTGTTCTACGGTTCACCTGCCTGTAAGGAGGCAGCGATACAGGTTGCAGGTTCCTTAACATACAGAGGGTCAGGGCAGGTTCTGTCTCTTCTGGTCTCTGCGCCCATGTGCTCCCTGTACGCAGAATTGTAAACGGATTGTACCTTTTGGTTGGGCTGTATCAGCATCTTGGCCTGTTGCCGATAACGGTGTTTATCAACAGTTCACATGTGTTAACCCTTCTGACCAGCCTTGCTCTCCTGCCATGATGCTTGCAGCAGGTAAGCCCCTCACGGGGCCTTTACCCAGGCAACGCCCGGCTCTCCGTTGTCAGGGCTGGACCCCGCCGTTGCCGGCAGCGCCTGTCCCATTAGGCTACAGCTAATGGGATAGCTGGTTTTATCAATGTAAAACAATACGTTAAGCGACACCATGTCGCACGCGCACCTTCGGCTCCCGGCTGCGGCGCATCCGGTCGTCGAGCCGACTCCGACAGGCAGCTGCTGGCGCACCTGCCAGTCGCCGAACCCGCTGGCGCGGTTTCGGGCTGTCATACGGTCCGATGCGTGAAGCAGGCTTTGCAGCGACCGACGGTCGCGCCGCCTCTGTCGCGCCGTGGCCTGCGCTCTGGCATCCCGGCAAAGAACCGCCGGGATGTGAGGGCAACGTTTCGCGCACGCGCTCTTCGTCATTGCGGCGGGTGCCTGCCGTTGTTGTGTCCGGTGCCATACACCTGTTTAGCCCTGTCGCCGAGGGGCTGATGCAACCACAACCTGCCGCACCTGACTGTCGGGGTAATAAGACTGGCCACAAAATTTTACAAAACCCGGCAGAATTTGCGTTCTCTGAGACAAGGTGCGTCGAACCGTGGCAGTGATGCCCACTGCGGGGTTCTCAAACAGGTGATGGTGAAATCTCAGAGGGAACAGGTCCCCGCAAAGGCGTCACTGCGGCTCCCGAAACTCAGCAGCTACCGTGTTCTGTCAGAAAAATCGCTTAAATTCAGTCCTTGCAGCCCTTAAAATTACTGCCAGGCTTGTCAGTACCAAGTTTCCGATACCGCGGCTACGCTAACGGGGTTAAAGAACACTTATACATCATCGCTGAAAGCTTGTATGTGGTTTTCATGAACAGGAGGCTGGGAGAATATTCACTCTCTACCGATAGCCGGTTAAGCTTAGTACGGTAACTGGTAACCAACTGCTAAGAAAATTCACCATGAATAATAATTGTGCTGATTACCTGCAATTATTGGTGAAATTTCTGTTCATATTTTCATGCTTGATGTCTTGTTTGAGAAAAACACTATTTGTTGAATAGTTTGATTCTGGTATTTGGAGTCTTTAAGGGATTCTATATGGATATCACTTTTTATATTGTAAATAATGCCGCTGTAGAAGAACAACAGCAAATGAGAGTGTGTTACAATAATCTTATTTGTCTCTATTTTATCGAATCAGGTAGCAATTTAAAGCTTTCAATATGGGGTAAAGTGTTTCATTCTCCAAAGTTTTGCTAAATCAATTGAGGTGTTTTGATGTCATTGCTGGTAATGAGCTCAATTATGTGAGGAGTCCATTTGATATTGTCAATCAACACTTCAGTCTAATAGATGGTTATAAAAGCCATGCAAGATAAAATAACTAGTCTCGTCTTCGATAGAATGGTAATATATAGTTTGGTACTGTTTTATGTTGGTGTTTGATTTTGCACAGTAATTAAGTTATGAAACAAGTTAGTAATGACTCAATACTAACAGGCGATAGTAATATTCTATAACCCTTGTAATTGTCTCATCATCATCATAATCAATCCACATTTGTATTTCTGGCAAAAAGTTGTTGCTAGGCCTCTGTTTTTAGTTTACAGTCCTTTCCTTTTCTCAGGTTGGCTTTTGAATAAATCATCATTATTTTATCAACCCTCAGCCGGGAGGCAATTTAGAACTGGTTGCCCCTATATTTCCAGAGCACCTGGTATCACTTAACCCATTACTGGCCTGCTGCCGCAGATATTCCCGTGGCGAGCGATAACAGTGCACTATGCGGTTGCATTCGTTATAATGTGAACGCCTCACCGGGTTCTTTGCTGCCGTTAACTTGTCTGGTTTGGGCATGATACTGATGTGATCTGCGCTTTATCGTTTTCTGAAGCTCTCTGCTATTCGTTACTCTCCGGACTCGCACCGCCATGTTCTTCGGTTAATTAACATCCCGGGCGAACTGGCGTATTTCATTAACCCGGTAGCATGAACCATTATCCGTCAGCCACTCCACTGGAGGCGACGGAGAATCGTTACTTGACGGCGTTCCACCGCTCCCAGCATGACGTCCTGTACTGTTTCACTGTTGAAGCCGCCGGTATTGGTGCAGTGCCTCACAATCACAGCAGTCAACGCGAACGTGACGCAGTCTCTCCGTTAGCCGCAGCAGAACTCCAGACCCGTCAGGCACCATCGCTGATTGCTTTCTTTCTGACCACTCTGCCTGTATGTGCCCGTTTCGATGGCGAAGGTACAGCAGGTTTTCGCTCAAGCAACAGCGCATTCTGGCGCATGATCCGGTAAACGTTTGGCATTGATCGCGGGCATACCATCAAGTTCTGCTGTCTGCCAGGCTGCTGCCATACCGACGATAACCATGGTGGCTCGATAACATGGTGTATACGGAGAAGCACATCCGCCATCATCAGTGTGACGACTGCGGCGGCCATCCATCCAGTCATCAGTTCGTCTGTGAGAATGACGTACAACTGCGCACGCAACACCGGAGACAACGGCTGATAGCTTACTCCCATCCCCGGGCAATGGGGCGCGTGCTATCCACTTTTTGCGCCCGTATTCAACGGCTAAGAGTTCATTTTCCATCGTTTTTGCCGAGCAGGCGCTGGAATTTCTTTCAATCTGCTTCATGGCAGCAGCAAGTTCAGAGGCAGGAACGACCTGCTCTCTACGGCCACAGCAGTAAGACTTCCTCTGGTATTGCTTGCGCCAGAAATAACTGGCTGGCTGCCACACCGTGTTGCCGGGCAACAAAGGAACCATCATTCAGTTCAAAACTCTGCTGAACAATTGCGTCTTTTCCTGTAGTACGCCGTCTGCATTTCTGCAGTCCTAAGACATCTGCTCTCAATGACTAGTCTAAAAACTAGTGTAAGACTATCCTTATTTAAGTGATATTAGTTATCTGGAAATTCAGGGCCGATCTATCCTCCACTGGAAATGCTGCTGGAAATTCTGCGCCACATAGAAAAACGTGGCTCGCTGGAAACTGCGTAGGTCCGCCAATACTGTAATCAGATTTTCGTTATGCTATCGCCACCGGACGAGCCACTGTCAATCCGGCATCAGGTGTGTTACGCTGGCGGCACCAGCTACGCATTCCCGAGCAGATGGCTCCTGTTTTCTCGGAAGCTCCTTTGAATAGCAGTCCTGTTACCCGCATGAGCAAATCTTCTGCTTCGTTCTCAGACGCCATTGACTACGGTCCGCTGGTCAGAAATTGATTTTGATAATGCCTGTGGACGTCCTGTGCATTAATCGCCACTGTCACGACGGGCCACTGACATTCTGCTGCGGCTCAAAAGGCTTTCTCCGAGCAATACCAAACTGGTTTTCCGGGACGTTGTGATATCAACAATGAGCGAAGCCAGCATCAATATGGTGTAAACGTATCAGTTACGATGGCAGGGCAACCGGTCATGGTTTCGTCACCAGTACCATTCTGCACAGTGGATATTCTGCACGGATTGAAATGCAGTTAGCTCATGTGGATAAAATTCCATCAGGGGTACCTATAATCATGCCCTGTATCTCGATGGTCATGATGATGCAGTAATTTTCTTTATTCACATTGATTCACTTTCCAGCGGAGAGTTAATTACACTTGTCCTGAAATTATTCTCACAATCAATAACCTTTCCCTCTGATCTTACAGATCAGAAGTTCATCAACACAATAAGTGATATTGGTTGTCTGGAGATTCAGAGGGGCCAGTCTGGCGCGGTCTACTATAATAATTAGCGGAGATGTATGTCACTTAAGGCGGTGCCACTGCACTCGGGTTTCTGTCTACACTGTCAGTCGGGCTCTTGGGCTATGCAGATGTGTCAGCTTCACCCGTGCACAGGTGAGGCTGGCACTCGTCGTGCGGCTACCGTCCTAATACTCGGGCAGAAGACTCAAAACCGGTAAAATGATGCTGTCAGGATGGTTTATCTGGACGATGTGCCATTTAACAGTGGTGTTGTTTTTGTAAGTATGGTCAGTTGCATCAGCGGGGAACTTGCTCACCATGATATTGACTTACTACTGATAGCTATTGATGAGCATGCCGATTGCCACAGCTATATGCGGCTTGTTGAAAGTCACGGGTTGATCTCTCATCATTGCACACTCTGGATGACGATCCCCGTATCACACACCTTCATAAAGCAGGTGGCCATTTCTGGCTGTGATAAATTTTCCATCTATTCTGCCCTGTGCGTGGTTTGACTTTGATAATCATGCCCATGGGACTGGACAGGCAACCCAGAAACTGATTTGGGACATAAAGCGTATTGCATTGTTGGTAGACACTTCACATACCTATATTATTGCAAGACGTCAGGGATAGCTTGATACTGAATGAGCATGAACTGGAAGATACATGGCTGCGGCTGGTTTCTCCCACACGGCGAGCAGGATATCAGGCCGTGATGGGTGTCACTACCGATACCACCAACAGCTATTATTACTGACAATGATCTGAGTGGGTGCTGCCATGGCGCTGCAGTTGAGCGGTCGTCTTTCAGGAAAGCTGCGGTATCTCTGGTTGTATATGATGGTTTGCCACAGGACAGTATTATTGAGCTGGATGTAGCTGCAGTTATTCCGTCAACTGCAAACCTCGTTGGTCGCCAGATTTCCGAGATGATATATCAGATATTACTGATTCATCATCAAAACCACTACCGTTGTCTGGAACCCATTTATCCGGGAAAGGCGAATTCCATTCTCCTTGCTCCTGATTTTTATCCAGCTCACATATCCGAAGACGTTTTGGTTGATACCCGAAACGTTTCGGATCAACTAATGGTATCCCTGAAGAGGAATGTATGGTTTCAAAGAGATACTGCAGACTGAGCAGTCCTCGCTCCTGATTTGGTATTAAAACCCATCCCTTGAAATTATCTGGTGGGGCTCTGCACTGAAACATTTCTCACGGATGACTGTGCCAACTGGAAAGACCGAGGGTTGCGGGCCGTCTGGATATTGATACGCCACTGACACTGATGGCTGAAAATGCTGGGACTTTGGCTCTCGGAACTGAAGGACACAGGAATGGCTGTTCTCTCTATTTTATAGTTGACGTGGAACATACCGAAAACACTCTGAGACTTACCAGTGAGATTCGGTAGCCGGCCTGCGTCTGGTCAGCGAGCTGGTGGTGGCATATCCCAGGAATTCTGAAAGTTCGTCATGCATGACCAGCCTCAGGGGACAGCGGGCCAATCGTTTCGCCATCTTTACCTTTAGCGGGCGTGCGGAAAAGTCATGGCTTTTCACGGACGCTGGACTCGTAATTTCAGCCGCACAATTTTACGTCTCCTCATGGTCTTTTGTTCTGGAAAATCGCAGGGCAGGACATCTCATGGTATTTTCCGGCGCTTTGGTGTCGGCACGCCGGGCTTCTCGGAACAACAGGGAAGGTATGGGCTGTGCATCTGGGGTGAGTGATCACCGTATGAGATGTAGGCAAAAACGACTTGAGCGTTACGTTCAGGCTGAGGCTCTGTGGATGCCGGGTGAAAATATCAGGAAGAATGAAACCCTGTACATGATGGCCTGCCACTCTGCGGATGGCCTGAATAGAATGAGTCAACCAATGCCATCGTTTTTGCGTGATGAGAGTATCCGTTTCCCTGAGCAAAAGCCCACCCCGTGCATCATGCAGGAAGGTATTTGTTCAATCTGATCCTGATTACATCTGCAGATGGCTGAGCGTGCAGCACTGGGCGTTGAACGTTTCATTGATGATGGCTGGTTTAAGGACGTAACGATGACCGCGCGGCTCTGGGCGACTGGTACCGATGAACAGCCTGAACAGGCTGATGCCAGTTATTAAACATGTAGGCTCGGTATGGAATTTGGCATATGGGTTGGGCAAATAACCGGATTCTGACCTGTTTCGTCTTCATCTGTTTCTTGTCAATGCACGGATATTCCCAGCCAACCGGAAGATATCGGTATGTTCTTAACCTGAATATTCCTGGGGCCTTTGCTTACATTATGAGACGTTTCTCTGGTTACTTTGGGAGAACATCCGGTTGATTATGTGAAATGGGACATGAATCGTGAGCTTGTGCAGGCAGGGCATGAGGCCGTGCGGCAGCAGATGCACAGACCGTCAGTTCTATCAGTGCTTGATCTCCTCCGTGAACGTTTTCCACATGTTGAGTTTGAGTCCTGTGCTTCCGGTGGGGCGTATTGACTGAAGTCCTGAGCACGGTTCTGGGCATCTGACAATAATGATGCTGAGCGCTGCACCGCCTGCTGTGGCATGAGTTGCACCCTCCTGAGGTGATGGGCACATGTGGCCATCGCCGCTGCCATGCTTTCCCGACAGCACAGCATCGCTTTTCGTGGGCTGACAGCATTGTTCGGCCATATGGGGCTGGAGCTGGATCGGTGGCCACCAGATGCAGAGTCCCCGACGGTTATCGCCGGTATGCCTTGCTCTATAAAGAATGGCGACAGCTGATTCATACAGGTGTTCTCTGGCGTGTGGATGGATCCTTGTGATACTGAGTTCAGAATCCTTCTGATCGGTCTGGGCACTTTTATGATCAGCCAGCTTGCAATGCCGGATTACGGGCGTACTTCGTTTCCCGGTCTGGCGGCGGAAGTGCGTTCGCTTCGGGTTATTGATCACCCGGACCTCAGTGTGGTCGGTGAGCGGTCTTCATGCGCAAATTACCTGTCTGGATGAATCAGAGCCTTGAGGCCAGTGGTGAATGGCTGGCACGGGGATTCAACTCCCATGCTGGATCCGAGAGTGCGATTTTGATAGCACTTGAAAGAGCTGTGTGAAGAAGTGCAGACTCAGCTCATCCTGTTTCTCAATATTATCCCATTAGAATAATAATTCTGCAAGTACGCATAAAAATCCCGATTTCTGGTTATGGTCTGTTCTTTCTCTACTTTTTCATCACTTAGCCTGTTTCCGTTTGCCTGTGGCTGTCGATGGTCAGGCTGAGTAAAACGGATACAGTATAGTCTTTTCATGTCTTTCTCTGCCATCAGTTTCCAGCCATTCTTGGGGTCATATCAGATCCTTTGGGACTGAAAAACCTGATCTGGGTAATCCAGCCTGTTACTGGTATTTTCACTTACTTTTTATATGTATTTGCGCCCCTGCTGCTTCAATATCAGGCAGGCGCACTGACTGGCGGTGTTTTATTGGTTTTGTGTTTTCTGCAGGTGCCAGGCAATGAAGCTTATATAGAGCAGGTCCCAGTCGCAGTCGTGGTTGAATACGGTAAAAGCGAGGATGTTCGGGTGTCTGGGCTGGGCGTTCTGTGTCTCATATGGCTTTTAATGTCGATCCTTCTCTGGTTTCTGGATGGGGTCAGGAGGCGCATTATTATTTGCTTCTTCTGTTGTTTTCCTGGCACTTGGTACCAGCCAGACGGCAATAGTTATGAATACATGGTGCCAATTCTTCCTGATTTCGACCAGAATGGTCTTCAGCCTATTTCACGTAAGTCAGATGTGAATGTTTGTTCTCACACGGTGGTGTGGCCTGTGTCTATGATGTATTTGATCAACAGTTTGCCCTTTCAGTTCATTCTTTGACACTCCTCAGGCAGGAATAAGCATTCAGTTTGCTACCACTGCGGGAGATTTGTAATGCCATTATAATATTTCTGTACACCATGGATAATTCTCGCATTGGTGCCAAAAATACCCTGCTTGTTGCGGAAATTATGACCATCCGCATTACCGGTTCTGCTTTTACCACCGCGACAGTGGTGATTCAATGCTTCACGCTCTTGAAGTTCCATTTTTGCTGGTTGGGGCGTTCAAATATATTACGGCGGTGTTTGACACCGACTGTCAGCGACCGTTTATTTAATAGGTTTCATTTCCAAACAACTTGCTGCAATACTTCTCTACCTTTGCCCGGCCGCCTGTATGATCGTATGGGATTCCAGAATACGTATTTTGTGCTCCGGGATGATTACTCCTGACTGTTACCGTATTATCCTTTCACGCTGAGTTCTTCCCGCAGGGCAGCCACCCTTCTGGCAGAAAAGCCCTGCAGCGCATTCGGAGATTAACTGATGAAACAGCGTCTTGCTGGCACAGTCCGCCCATGAAAACTTTGCGTCGTGTGTGCACGGTACCCGATTTTCATCTGGCTCCACCGGCTGGATGAATGATCAAATGGCCTTATTTACTTCAATGGGCGTTACCATGTGCGTTCTTCCAGCATCTCCTGCAGCGCATATCAGCCAATACACTGGGGCATACCACCAGTACCGACATTGCGCTGGCAACACGAACCTGTCGCGCTGGCACGGAGATAAATGATCGTGATGGCTGTTTTCAGGAGTGCCGTGGATGATGATGGCGTGCTATCACTTATTTATACTGGTCATATTTGTCTCGAATCGTGACAGCAGCATTATCCGTGAAGTACAGTGTCTGGCTACCAGTCATGATTATTCACTTTGAGAAGCAGAACGTACGACACCTCAGGTATCATGCATTTCCGTGATCAAAGTCTGGCACGAAGAAGGCTCGGTGGATGGTCATTGGTGCCCAGGACGCTCTGACAATGGGCAAGTTCTGTTGTATCTCATGGGACATCTTTGCGGGACTGGCACATCATGTTCTCGCTCATTCACCAGCCGGAAAAGTTATGAGGTCTTGTTCTTCAGGTGTGGTGGTACACTGGCTGATGTTCTCACCACAGGGGACGGCCTTCGATTTATCGGTTCAGCCAACCTTTTTCAGAGCGGTGTGTTGGCAGGGCTGGAAGCTGGTTCTGTCTTTGCGGGATTTGAAGAGCTGGTTATGGTCATGACGCTCCACAGTCCATGCTGGCTGAGGACGGCAGGCGTATCATTATGGCATGGATGATATGTGGGATTCACCCGTGCCCACCGCAGTGAAGCACGGGCAGGATGTCTGACGCTGCCCAGAGTTTTTGAGCGTGATGGCCGGCTGTGCCAGCGACCTGTGCGTGAAGTCGAATCTGCGCAGAAATGCCAGCCATTATCCCTGTAAGGTTACAGGGTTTGATACTGACCGAAAATGCTGAGCCGCAAATTGTGGTGACGGCATACGGTTGACAGTCATGCGGAGCACTATGGCGTCCGCCTTGGGGCGGTCTGCGACTTTATGTGGATAATCAGGCGGACGACTGGTGGCGCTATTACCTGAGGAAGGGCTGGATGGTTACCGCAGTGTTGAACTTCCTGATACAGAATATCGACTCTTCGTATTTTCTGCTGGATCGTTCATCTGTTGAAGTGTTTGTTAACGATGGTGGGGCAACCTTATCCGTCGTATTTATCCGCAAAGCGGACTCGAGACAATTATCGTTATATGCCGCTCATGGCGATGCGATATTAACTAATGGCACTTTATGGATGTGACTGAGACCATATCGATATCAGTATTTTGATATTATCTGTCGTACTTTGCCAGTACATTAATTATCTTTGCTGTGTGCTTTTGGTAATGTGTTTATATACCAATCTGGTGAGAGTATGAATGGTATTTGTGTTGATACAGAGAATATAGAGTACCCACATTTGTTTTTATTTAAGGGTAAAATGAATAAGTTACTCTGGGTTTGTCTGTTTTTATTACTGGAATACAATGCGTGTGCAGCAAAACAGAGGGGCTAACGCTTGAACAAGAATGGTGCTGGAAGAACGCACGGAAGCTGCAGAAAAGGGCGGAAAAGCAGAAAGAATGTTAAAAGTTTTGATACAGAACAACATTCTGAAATACGTCAAATTAGTTCAGAGCAGAATAAAAGCTGCTAACAGCTATGCAGTAGTTGAGTCAACAAAGAAAAACATCTTCTCCCGAGGTTTCTGCTCTCTGGTTACAATGATTTGAAGTTTTATGGTGATGTGAGTTTAATATAGATGCTGCCAGTAAACCCGGTCAGTTATTAATGATAGTTCAGGGCGAACAGTGAGTCAGTGAATGAACGGTGGGACCTTAATGGCCGTATTCTATTAGGTTTTGACGGTGCCGTAAGCGATAATGGTTATTTCGCTGGATTTTCAAGCACAACCACTGTAGCGGATATGCAGTTCAGTGAATATTGATGATGCATTATTCTTTTTGGAAAAGATGACGAGTGAAGGAAAGTCGGTCGTTTTGAAGCTTACGATATGTTCCTCTAAATCAGGATACTTTCATTGGTATTCCGGTAATACAGCTAACGATATTTATGCTGATGGCCGTGGTTATATCTATATGATGAAAGAGGGACGCGGTCGTTCTGACGCTGGTGGTAATTTCCTCATCAGTAAACAACTCGATAACTGGTATTTTAAGGTTAAACACGTTACTTGAAGACGGAACTTTATCTTTATATAATAACATTATCATGGACGATATGGAGCAGCAGAAAATGTCGCTTATCTGCGCCCAGTACTGGTCACCAACCGGAAGAATTCACAGTCTCCGCAGCGATGGAAGCAAACGTGGTAAAAATAACTGGCTATACCGATAATAGAGAATTTTGTCGATCAGTCAATCGTTTATGTTAGCATGACATGAACGATCTGAAAACAGATCGAAAATGGCATCGTGGTTACTCTTAATACCGCCTCGGATGCCAGTAACCAGGAAGATTTCACTGCCAGTAGTAATGCTCTGTGGAAACGTTCCGAACTGGGTTATATCTACGCACATAATATTGATGAATTTGGTGGTGTCGTGTGTAATAATGCTGGATTGATGGTGAAGGAATATACAGCATTCACCATTCGCTGCATCGCCTCAGTTTGCTAATGTGATGGATACTGGAGGGCACAATATTTACCTCGGGGCTTATTACTCAATTCTGGATGGTAACTGTGAATCATAGTAATTGTGACATTACCGATGATCGTTACGGTGCCCGATTGCATTCAAATACTTTTTGATGCATAGTAACAAAGTATTGTTCCACACTTACATTAACGCGTTTTCGGGTACACCATCGGTGAGCATACGAATAATCGCTGTCTGTCGATAGTTGATTTATTTATTGCGCAACGAGCCAGCTACCGGGAACTGGCTCTGAAGTTGCGATATCCGTCCTGAAAGTACTGGCAGGGGAATAATGCCAGACTAACTCTGACCAGTGCCGCCCGGTCTCCGCCAGCGCAGCAGAGCCATCGTACTGTCAGACCGTGGGCTTATCCCGCGCGAACTGTACAATGACAGTGATAACCGTCAACCATACTGCGAAATATTTGCCCCGGCGTGTCGCAGAGTGCACGAATAGGGTGATGCTGCCAACTTACTGATTTAGTGTATGATGATTGTTTTGAGGTGCTCCAGTGGCTTCTGTGTTTCTGTAGCTGTCCCTCCTGTTCAGCTACTGGCAGGGTGGTGCGTAACAGCAAAACACCGCCGGACATCAGCATCTGCTCTCACTGCCGTAAAACATGGCGGCTGCAGTTCCGCTTACACCGCTTCTCCAACCCGGTACGCGCAAGAAAATCGTGATATGGCCATGAATGGCGTTGGATGCCGGGCAACTGCCCATAGGCGTTGGCCTCAACACGATTTACGTCGCCCAAAAACTCAGGCCGCAGTCGGCCTCGCGCATACAGCCGGGGACGTCATCGTCTGCGCGAAATGGACGAACAGTGGGGCTATGTCGGGGCTAAATCGCGCCAGCGCTGGCTGTTTACGCGTATGACAGTCTCGGAAGACGGTTGTTGCGCACGTATTCGGTGAACGCACTATGGCAGAGGCGTCTTATGACCTCTGTCGCCCTTTGACGTGGTATTATGGATGACGGATGGCTGGCCATATGAATCCCGCGCCTGAAGGAAAGCTGCACATGTCAGCAAGCGATATACGCAGCGAATTGAGCGGCATAACCTGAATCTGGCGGCTTGCTTTTAGCTGGGACGGAAGTGTGTCGTTCTCCAAAATCGGTGGAGCTGCATGACAAAGTCATTGGGCATTATCTGAACATAAAACACTATCAATAAGTTGGAGTCATTGCAATATTGAATAATAAACAACACAAATTGCTTTCTTTTCACAGCACTGCTGAGCACCTTCTTTCTCAATATGTTTCCACCGAGCGCTGCAGGGTACAGTTGAATACCGTGCTGCAGATTGTGGCAGGCGTTAATCTGTTGCAGCGTCGCTATCAGGTCGTTTCATTTGTGTTGCTGTCTTGTCACACTGGCTGCATCCACCGTCAATGCCATGATACAGCTTTGTACTACGGGAGTTATCTGGTCTTTTCATCATTCATCAGTGATTGTGTTCCGCGGGTGATTTTCTCCTTGGATAAACACAGAGTCCATCTGCGCTGCACTAGAGTGGCTTTCTTATTGGCTATGGGTTTTCATGTTTTCTGCGATAGAAAATCATATGCTGGCGCGTTCCGTGGACTGTCAAATGATGAGTTGCAGATGAATGAACTTTTATTATTCTTTTATCAATGTATTATTCTGACCGTAGGCTATGGCGTCTTGTTGCCGTCAGCTGGCCGGCTCGTAATGCCACTATTCTGGATTCTCACGGGCTATATTTACTCACTGGTCTTTGCCCGCATCGTCAGTGGTTTTCGGTCTCAGAAATAACTCTTTGTACCAGCTACCAGTCAGCTGGGTTCTGGTGGCAAACGGCATCGTGTATCGTTCGGTCAGTGACAGCCTAACCGACCACTGAAAACGGCAGAGCTGAGCTGCTGACGGAAAATTGCTACGATAATTGGATGCAGGAGGTGGATCGCCCGCACGACTGCGCGAAAGGAATTGCGTTGGTCGCAACCAATGGTGGAAATATTCGTGATTATGAAGGTGTTGATCGTTTCGCGAGCCGCTGCTGCCAATGATTGCGATTATGCACCTGCGGGTACGGCTTCGGAAATGACCCGTTTCTTATTATGGGGTCAGTTTGGATATCCGGAACTTATTGTACTAAGGGCTTCCCGGCATGTCAACGCCAGTTTTATAGTTTCTGTCTGCTCGTCAGTAAAATAAAGGGAGAGACTGCGGTACTATAAACGGCCATGATGAATCGTTATCGATTCAGGCCCTGATGAAAATTGCGTGAGTTCTTGTTCGTTAAGCGGATACGTATATCCTGTACAATAGCCAGATAGGCCTCACGGGTCTAACCCTTTTCATCAACAGTTGCAGGTCAGATGGTTATACTGCTTTGTGCTTTGCAGCTGGCTGGTGGCCTGATCATCACCGTACAACGATACCCAGCACAACCTCGCGTTTTGGCGGCGATGGCTACAACAATATGAACCTGCGCTCAACCAACGTACAAACCCAACGGCTGAATGAGTCAGTCCTTTTCTCTGCACCAATCAAACCGAACGGGCCCCTGAACCAGAAGCGTTCGCAGATATGGATCGCCTTTCGTTATTCTGCCAAGCGGTTACCCGCCACTGCTGTGTACTGGCAGTCCAGCGGGCTGCCAGTTGGCATTATTCTTCCGTCCTTAGCTGACAAAGGCAAGTATGGCGGCCAGAGGCCGGTTGCGTATTTTCATGAGGATGATGAAGGTAATTTAAAACGGTTTAGTGAAGGCACGAACCGATCTCCATCGACACTCACCGATCTCGCTCACGGTAATACCGCACCGGTCACGCTGTCGTGAGGACGGTGGATGGTGCCGAACAAACTCAGGAGGCAGCGTGATGCGACAACAATCACAGATTACCGTAAACAGTCTGAATGACGGGTTATTTCAGGAAAATTGAGTGTGGTCAGCGTGCAGGGATATGGGCTATGATGTGCCCGGCGCTTGGGCTTTCTGCCTCAGGCGTGAAGGTGGTTCATTACCGTGTTACGTGTGGCAGAAGACAAAGCCCCGTGGATTGTTCATTAGCCTGAGGCCCTGCATGTAGACAGCATCAGGATAGCCTCTTACCGCGCTTTGCCAGGAGAAGGCCATGGAAACCACCACGCAGCTCTCTTGTCTGGTGTGTTGATCGTGTCTCACACTGTTGATATTCACTTATCTGACTGAAAATCGCTGTGCGAGATTCGTTACAAAGTGAACACAGGGAAGTGGCGGCTTTCATGGCTTACGAATCCGGTAAGTAGCAGCACAGGCGGGCGCAGGCCCGCCTTTTCAGAGCTGATGCTGGTCTGACTACGCTGAAGCGCCTTTATAAGGTTGCTTTGGTTCGCCGGTGTACCCTATCCCTTCACTGGCGTGGCACGGCATGAACAACAGACTGCCGGGAAGGCCATTTCCCCTCCGGGAACGGGGATGAACGTGCGCCTGCGGCTGTTCCTTTCGCAACCTCTGTTGCCAAGCCTGTCAGAAATCATCACCTTCCTTTGATTATTCTCTTTTTCCTGTTCTGACTCTGATTACTGCTGCCTGATTATTGTCTGTTTTGTTGTTCTCCTGCTTATACCTTTTCAGGCGTCCCCGGCGGGCGGGCTGTCATGAACAGACCAGCGAAGCTGTCTCCATACGGCTTCCATCCCGGACGAAACCCCAGGCTTGCAGCGACCGTTCAGCATACCTCTGTCGCCATTATTTACCTGCGCTCCTTACATCCCGGCAAAGGCCGCCGGGATGGGCGCAACATAAATTTCGCAAACCGCGCTTCACGTCGTTGCGGCGGGTGCCTGCCCGTTGTTGTCGGTGCCATTCACCTGTTTAAGCCTGTCGCCGGGGCAAAGACAACACAACCGTCTCCGCCAGTCGGTGTCTTCATCCCACAAAACTTTGCCCAAAGCGGCAAAACTTTGCGGTCGCCCCAGACAGTCGTTTCCGGCCGTGGTGGTGCTTGCGGCGGGTTCTCAGGTGATGGTGAATGCCGGAGAGATTAAAGGCAGGTCCCCGCAAACGTCGAAACCGCGGCTCCCGAAACTCAAAAGATGATGGGGCTGAAAACCAGGAGAAAGCAGGATGAGTACCCAAAATATCCACGTGCTGCGTCGTACCTTCTTGTTGCCGGGAAGAAAAACACCGGGGAAAGTGGGACGTCCTGAATTCAGCAGCCTGACTGAGCTGAAAAATATCGCAAAGCCACCCGGAAAAGATGGCCTTCAGCTATAGCTACGCGCTCAGCCGGGTGTGGATACGCCAGTTCCGCCATATCAACATTGCGGAAATGATCACTTCAAACAGTTCCTGCATCAGATTAAGCGTGCTGACCTCGATATCCGGGCGATCACTGACCGGATGTGATGAATATCCCTCTGATTGTTGCTGACTTGTTGTGATGGTAGGAGGGATGATATTAGCGGAAAATTTTTATTAAATTTATTTTCATAAAGGGTAGCTGTTATGCGATTAGCTTCCGTTTTGGTCGGTATATTCCATCCGCCGTGAACGATCCTTTAACGGATGATGAATTAATACAGTTTGTGCCTTCGGTATTTTCGGTGATAACATGGTCCCAGGTGAACGTTATACGTATATTCAACAATCATATCAATAAGTTACGTGATGAAGGTTTCCAGCCATTCTTTGCTGTCAGGTCGGGTTCGTGATTTGGGACGTCATGACCACAGTAAACATATGTTACGTCTTCGCAGGGAAGGGCATATTAACAGGCAGGAGGTTCCTGAAATTATCCTGCCAATTCATGATAGTTCATCCAGTTATCAGATGATCCCGGAATTTTCGTTTGTCTGCACAAATGCTGGTGTGCGGAATAATTTTGGCGAATGCGCGTTCCACATAAAGGTGATATTGTCGGGCAGGTTATCGAGGGCATGGCTCGGTGTCTTGGTAAGGTCACTATTGATATGGAGGCGATGAAAATTCATCTTAGTGACGGAAGCAACATTTATTGGTAAGTGCTGCACTGATGGTCAGGTGAAGGTAAGAAAATAAAACGCCAGTGACCTGATAAACAGTACTCCCGTCGTCAGGAGGATAAACAGGCAATCCTCTGAGACAGCTTTGGCGGGCTCAGGAGAATATGATAAGGATTATCGGGGCGAAGTGCCTCGGGAAAATACCGAGGACAAGTGGTATTGATGGTGATATGAGATCAGCGTTGTGGGTGATTGCTGAACAGTTCAGAAAGTGGAGGTCATGATGGCTAAGTAAGCCCCGAAAAGGGTGCGGGCTTTACTATATTATCATTCTTCGACATCGCTGTGTCGTCTGATATGCATCAATTTCATCCTTTAACCGGTTGTCTGCATGTGCCCGCGAAAATGGTCGACGAGGCGCGCAGTTACCGGGTATATAATATGGGTTCCCGCTTCGCGGGACTTCGGCCCGTCGCATTATCACTCATATGATATTTTGTGGCCTTCCATGCCGCTTTTGCGGCATAACCATTCTGACAATGTCTGTAGATTATTCTGCGCTGTTAATTTCCGTAAGTGATTTCTTTGTAGCCGGAATCGGATACCTTTACTACTTTTATCGGTATAAATCCGACATCTGATACGTAGGCAAGACATTCGTTCTGGCATTCGGTTTCTAGATCCTGCATTATAATAGCAACGGCCTCCCGAGTGACGCCCATTTTTAAATACTGTGCAGATAATAAGCACCGGTATAAATGCTAAGCCTGCGAGGATCTGTTGTCAAGGTGTTCCGGCTTAATTCCATAGCGGGCCAGTTCGTTAAAATGCGGGAATCTACACCTGCATCAGTCGCTGCCATATCCGTTACCAGTTAATACCGACGGCATTAACCCGTGATTCTCCATGATATTGCTCTCAGTAAATCGGATCCTTTTGTAATCCGTCCTGCAAGATCAAAGTGGCATGGCGGATCTCATTTATAAACATCAGGCAGATGGATACATCCATTTTCATTTTCCACCTCTGGTGAGCTTTGTCCGTAAATAATTTAACCTCCACAAGGCTCAACATGTTGGTGGTTCTCACCACCAAAAGCACCACCCACGCAAAGCAAGTTTTGCTGATTTGTGTTTTAAATCGTATGATGTAGACTATATTTATATTATATAATTTTGAATTATATTGCAGAGATTCGTGATAAGATTCTGATAGTGATCTATCACGAATTGTCAATGATTCAGTAATGACCTTTTGAAACATCTATTTACTTGTGGTGAATCTATATTGAATTCGTCAATTGATGATTGTAATTCGTATAGTGAATCACATTGATTTTAGTATGATGAATCTAATGGCGATTCGTCATAAGATTTAATGAAGAGCACGAAGAAATATATTGTTTGTTTAGGAAGGTGAATAAGGTGTGTTATATGGCCAAAATTCAGGTTTATGTTGTGATGTCTGAAAAATAAATACTATTGCTTTTGTGCAAGGCGAGCAGAGGGCAAAGAAAGATATTGAAAAGTTATTCAAGTGTACTCCTCTATATTTGCTTGAGTTAGGATTGCGGTATGAAGCGCAGATGGGCAAAAGAATCAGCGTTTAATCAGGCAGAGTTTAAATAAGCTTCTTCTTGAGTGTGTTGTAAAAGCACGGTATGTTGGCAAGATTTTAGGTATTGAGTCTCTTAGCCTCATGTTCCGGAAAACCAAGTTTGAATATGCAATATGGTTGAAGATATCAGAGAAGGTGTCGGATTTGAGATGGAAGGTTTCCAAAAATGATGATGAATGAAATAAATTTTGACTTGTTCCAAATATCATGAGTTTTATGGTTCAAACTGATAATCAGAATGAGTAGTATATTGATTATGTAGTTAATGCGTTAAAGGTAAACTGAAAATCGCCGATGCAGGGCAGCCACTCCTGCATCGACTCTAGAATCTTAGAGGTTCCTATGTGGTACGTGGATCGTAGAGAAGAGCACTCATCAGTCAATTGCATTTCCCTTAGTCTTGGAGAGGCTATTTCGTTTTTAAAATATCAATTATGTCCGCTTCGAGGATGGTTCTTTTATTCAGGAAAATATACTTTGAAAACTTATCGTTTAATTCATGTGATGAATGGTTTGATAGTTTAACGTTGGAATGTAAATTACAGTTATCCAGAGCGAGATTGAATCATGCTCTTCGGTTTATGGTGTAAATTGTAATAATGACATGGCTTAATAATATGTTATGGAGTGTGATCATAGAAGTGTTATCACACCATGCGGCTATTTCTTTATCTGGAGATTTATTTGGGTAGCAAATGATAATCTGCGTTTGTTGTGTCTGAAATACATAATGAATTAATTGTACTATCTGATGAATATGTAGGCATTGAGCCATATCTGATAGGGTTTTAGCCATTATTCATCAGCAAAGATAATTTTATCACTGTGTCTAATCGAAAACCATGAAATTATTTAAACGACATGGATTTAGTTCTAGGATCTGGTTGGATGAAATGATTAGAACGGAAAGATACTTCCTTTATATGCTAAAGTAAAAGAAATATTGGGAAGATAGGCTGTTAACTTATTGTTACTTTGCAGGAATATATTGGTTCCCATTTTTGATAATATGATTTACTCTATTTTGTTTTCATTAGATGATGATTTATATGATTTTATTATCTCAAGTAATTATACCCGGAGAAACGTGAGCAGAGGGAGAACCAGGCACCGGGTAACAAAGTCTTATTAATACTGGATGAGACAACTAATCAGAAACTTTTAGCAGCTAAGAGATCACGGCGGAAGAACAAAACTAATAGGGTGTTCATTAGACTAAAGATCATCTCCAATCGTTTCAGAACTTTTATAATGCATCTTTAGTAAAGGAGGAAGCTGAAAGCATAGACGATATATAAAGAGTTTTATTTTCACTATCAATATTAAACAGAGGAATCATATGGACGCCGTTTTAAGTGTTCCAAGGGTTTCTGCGCCCGTCAAAAAGTCGTTTTTCTAAATTCACTCGTCTGAATATGCTTCTTTGGCTCGCGCTGTGATCCCGGCTGCTGTTCTGATGATGTTCTTCCCGCAACTGGCGTGGCCGCCGGCGGCAGTGGTCAGGACTGATGGCAAGTGGTAGCACCACAGTTGAAGCCTTCGGTAGGACTCCAGTGTTGTTAAATGGGTTGTTCTGGCTGAAGTTCTGGTCGGTGCGGTCCATGGCATGATGACAAAAACGTCAAGTTCTGGCCGGTTTGCCATCATCTCTGTATTTATTGCTGTGGGTATGGCCGTCGTTGGCCTCTGACGAAATAAAACGATGGGAGACGAGAATAAACTTAAAATATCGTTTCCCGGAAACACTGACAACCAAGAGCCGCTGGTTTGGCCTGCCATGGATGAACTGATCCCCGCGGCAATCTGTATTGGCTGGGGTATCACAGCATCAATATCTGTTCGGTATTGGTGCAGCGGTTCTGGTTTGTCAGGATTAAAAACTGAAAAAGGGCGGGGCAGTTCACGGTTGCGTGACCTGATTTACTGGTATATGCCAACAGCCCTGCTGCGCGTATTTTCATAATGTTCCCGATTCGTGTTTTCCGGCGATGGATTAAATAGAACTGACCGAGTTGTTATATGGAACACGGTGCCCGTTTAAGTACCAGTCGTGTAATGGCCATCGCCTTTATATTTATGTCAGTGCTTATTGTTCTCAGCCCTCTCTGTTAACGTCATTCAGGGTGAATAACTACCGTCTTCAGAATGAGCAACGCACTGCCGTGACGCCAATGGCATTAATGCCCCCTTTGCCGTGTCACAGAACAGTGCCGACGCCTCTTGTTAGCAGATGGCGCTGTCATTTATTGCCCTCCGTCTGAATGTTTCATCAGAAACCGCGATGCCTCACATCGAAGGCGCTTCTACCAGCTATATCCCGCCCGGGCGCACAGAACCAGATGAAAGTTATTCTGGCTGAAGAAGCGAGAAGCGTATTAAAAGCTGTGTAACACGTGAACTCAGCCTTTTGGACTCGCCAGTGTTCGTGTCTGGCCTCAGCAGTATGGCCGTGTGGAAATTCAGTGGTGTGCTTAAAACTGGATTGGTGATTCAAAACCTTTCATTATCAAACATACATCCCTTATTCTGAAGCGGAAAACAGGGTGACTGACTGGATAATTTCAGGAAACAGACGATAATACAACAACAATATTAGGCGTTTCCTGCAGCGTGATGGCCGGAGTCAGCCACCGTGGTGTAATGGTGTGAACGGTGGTCGGCCAGTATTGCCATCAGCAATACCAGCCCAGTCTGTTTACCGTTCCCGGTGACCGGTTATCGCCGTGAACGGTCTGGATGGTGCCCCTGACCAATGAGCAGACCTCGGCAGTGTGGTGGTGGCCACCGTCAACCGCCCTTCCGTTCATTCTGGAAACAGACGTGGTCCTCTTTCCATTCAGGCCGTTCCCCGTGAAGGCGCGGGGCGTACCATTCAGCTGGTCAGTGACCTGCGCGGAACCGGAGAAGAAACCGGTGGGAAACGTCCGCCTACGAATCCCTGCTTGTGACCATCAGCCGGGGCCGTCCGTGGCGAGGAAAATTGCCCGCAGGCTGGTATCGGGTCCCCGGTGACAAAGTACAGGGCCCCGGCAGGCCTGTCTTCGGCAGTGCCGTATGGACGGAATCACCTGAAGATGGTCCGCTTTGCCGTGGAAATAAAACGCTGTCTGCGGATATCGGAAAGTGACTTCTGGCAGCCAGGAACCCGATGCCATGATGTCAGCCAGCCTGCCAACCAGTTACTGGCAGGTGCGCGCATGGATGTGTATGTCATCCGTGACGGGAGGGCAACTGATGACGATATCAATACCATTGTGAAACGCAAGCAGTACCTGTGGCCAGGGATTGTGGTTGTCGGTACAGCCTCCGCAGGGCACTGTATCTGTCCTGATGTGGACATGTCCGGTAACGGTGAAACCGTGGCTGAACAGGAGCCTGTGCCGGATATGACCGGTGTGGTGGGTCGAACCTTTGATGACAAGGTGCGTCCAGCGCCTGCCACCACCGAGATGCAGGTGACGGCAGCGCAGATAAGAAGCAGTATGAAATCCGTCGTGAGCTGGATGTTCTGAACAAACAACGCGGTGATGACCAGCGTCGTATTGAAAAGTTGGGACAGGACAATGCGCCACAGCGAGCAATTAAAGCCACAGGTGCCTAATCCCGTCGGCGACCGGTGAGCTGCAGCGCCGCAGATGCCTGCCTCACCGCCCGGCGGAAAGGCGAGCCACGGCGAAACACACCCGTGTCTTTCCGCCGCAGGGCAGCGTTGCTGTTCCACCGCCGACGGCGTTTATCCCGGTGTCACGCCACCACCACAGGTGATGTACCGGTCTGTGCCGATAACCGGATACAGCGTAAGGTGTTACCGTAATGAGGAAAACAGGGACCATCACTGCTGTACATTCCGTCAGAAGTTTTGCGAAAAGCCATGCTGATTGAAGGGGCGGATGCCAATGCCTCTGTCACCGGTAATGAATCCACGGTGCCGATGCAGCTGCGTAATCACCGGCACAGTGGAAATGCCGAACAGCAAGACATTATGACGCAACGGGATGTTTGTGGGTCTGGAAACACAGGGGATGTGTCCAGTGAGCGTGCCGTGTACGCACCCGCAATATCGATTTGCCTGAAGGACGGCAAAACTATTGATATGCCGATTAAGGGGCATGTCAGCTTCCGGTAAAACGGTATCAAGGCGAATTGGTGATGCGTAACGGCAAATCCTCGGCTGGGCATGGGCGCAAGGATTTGTTGACATCGGTCAGGGGAATGGAGCGCGCCTCCCAGCCATCCAGGCTGAGTGCCACAGCCTTACGGAGCTGGTGATGTCCTGAAATGGGTATCAGTGGCGGCATCGAAAGCCGCACAGACGCTCAGTGACTACCATCAAACGTGCCGAACAGTATCGCAGTGATACCGGTGGTGCAGGCAACAAGTGACCGTGGTGTTCAGGACGGCTTCCAGCTGAAAACCGTGGAAGAGATGGCGCTGGAACGCACGCAGGCAGAGCGGAAGGCAATCGGAAAGTCGGTTCCGCATTCACCATCGGCTGAAGTCATCTTGGCTTTAATACTGACCAGATGCTGAAGCAGCTGGGCAGCCTGAATCCGCAGCGGTTATGATGTCCGGCAGCGGGGAGGGGCAGCGATGGCAAATAATATGTCGTCCCGTCAGGCGTGCCATGCCGCCGGTATGTTGTCGCCCGGGTTTCTGCGAGGACTGTTCCTGGTGTCTAGTACACCGTCTGCCACTGGCCACAATGGCCCTGATGGCTCTGTTTGTTTTATGGAAGGACAACACCGCATACAGGGAAATTACTGGTTGGGAGATTAACTTCGTAGAATAGGTAGCACCTGCCGGACGGATCTTGGTCAGTGAATGCTGGTTTCTTCCTCTGATTCAGGCAGATGAAATACAGGATATCTGCCATTACCGCGCGGCTGATGCTGCAGATTGTCTCCGGGGAGACTGACCGGTCACTGATGCAACTGATCACCCGCGTATGGGCAACACTGGCACTATGTCTCGCTGGCAGCGATCTGAAATGGTGCGACGGAAAAATGAAATGTATCCGGGTGTACGGTGAACATCTGAAAGTTTATACGGAAGACCCTGCCGGGAAAATCAGGAAATGCCCTGTTTATCTTCCTGATGACAGAACAAACAGAAACAACGGAGATAAAATGAACATGCGTATGTGTGTTAGCCCTCTGTGGGTAAAAACCGTGTCAGATGATTTTATTCATGCTGTTCTCCGGTAACTGCGCCACAGATCGTACTTCCTGCACCGGAGAATTCGGTTCTTAGTCATTGCCAGTTTAATTTTAATATGGCTGCTGTCGGTGTGATGAAGAAGGGTATGTCGATGAGTTTATTTTCTTCTCCGGGCATATTGTGGTTGCTGGACAATCCAGTGGCAGAAAATCTGTTCAGTGAAAAGAACTAATCGACAGAATTATTCAAGTATAAGAATTTGTCGATGAATAAGCGTTTCGATGGCGTCAAAAATAAATTATCCAGGTGCTGTATGAGTCCGAATAACACCTCCGTTATGAAGTCAGTGCACCGGAACCTGATGCGGGTGGGAAACGCATTGTGGCATATGTTTATAAATCATCACGGAGTACGGTTTTGAAAATCCTGACATTGTAAAACCTGTACGGTCAGGGATTTGAAGGATTTTGTGAGCTGCGATGAAAGTGAGGGACAATGAAACAGATTTCTTTCTTTATTCCTCTGCTGGGACCTGTACTTTCAGCTGTGCCGGAACAGTGGGGCCCAGGTGTAACGCCACCATCCGATACCTGTATGACGATGGAGCAGGCCAATGAGAGGCCAAAAACTGGGCAGTCCTCCAGAAGCAAAGCCGGTTGCGGCATCACTGCCGTGCACGGCTGAAGGAACTTCCGGACAATGCCGGTGCAGACCCGTCACCGCGACCACTCGTCCGGCATGGGCCTGCGGTGACAGCACATCCGGGCAGAAACTGCTGGCACCACGCCTTCTTACCGCTGCCCGGGGAAGTGAAGCGGTGGTCGGTCAGTTCAGTTGCGCCATTAACACCTCCTCGTCCGCTAAGTGGGTGAGCAGACGGCTGCATTATGGTGGCACCTTATATTGATGAAATCAGGATATTTATCATCAGCCATCCAGCGTGTTTTGTTATTAAACCGTCTGCGTGGGGAAAACCTGATAATTAACTGACCCTGAAGTTGTATATCAGCCGGCAATGCCGGCAGGCTTTCTAACATTCAAAATCTGCCTGTAAAACGAGAGTGCCCTGTGCGTGAAAAGGATGGGCGGTAGCGTGTCAGAACATGTCGGGAGGAATATTCCGTGGTGATGAAACCGATGAAGCATATTCAGTGACAGAACAACTGACCATGACAGGAATAAATGGATACGCCAGAAAATAATGCTCATGGTGACCATTTATCTCTGGCAAACGTGGAAATCCTGTTCAGGCCCGGCGGAAATATTTCCGGTGTGACGTTGTGCACGTTGAATATCAGGCGTATCCAGGAAGACAGAAAACATTATGCATAAGTCGGTCGCAGAACATGGTGATTTAATTCCGGATGAACGAGTGGATATCCAGAAAGCAAATCTTTGTATGCGCCGGGAATGGCGCGTTAATTACAAATGACCCTTCATGGCTACCGCATTCTCGCTTTATTTGTAAGAATTCATGTGAATAATCCACTTGAGCCGTCAGTTGCTCCACTCATCACAGCACTGCTGCTGACGAATCCGCAAAGGCCAATGAAGTTCTGGGCGAATGGAAGCTTACAGTTCAGTCGTCTACTTTGCCGTACCGTGATTACAACGAGAATCGGTCTGTTCATGAATGACACCACGATGGGCTTTATGCTGGGCTTCCATCAATGGGCGAATGAGGTCATTGTGGGCCCTCAGTCACATGCTGCGCATGACACCGCGCGGGGTGCGTTCTGCATCCATCGATGTCAGTCAGCTGGTTGGTGACAGGATTGAGCCACGGGCTGCGTGAGTTCTCTGGTCGGGTGAACAGGCTGGTGGTTTAACGCCATTACCCGTGCCTATTATGAACGCGGCAGCGACGTTTCCGCTGCCGGAGGGGATGAATCTGCCTGACCTGCGCCATTACCGGTATTCTTCTGCTGTTCTCCCTCGAAGAAAAAGCCGGGTGATATTCTGGAAATGGAAAGCACGGTGAAAATCATCCGGGCGTCGTTACAGGGGTAGTATCACCACACAGGCGGTGGATCACAGGCCTTTATCGATATTGTCGGGAGATAACCATAACCCGGACTCCCTGTATCGAAAAAGACGTCAGCTGGACCCGTATTCTGATCTGAATTATCAGTGTGGAGGACAGTTTTGACCTGAAAGTCCGGGCGGATTACCTGACGCTGGGCCTGCGTGAGAAAGTGCAGGAACAGCACGGCCCGCATCCTGGGAATTCCATCTGGCCCGTAACCCGGAAATCGCCTTCCTGTGGAACATGGCCGACAACTACAGCAACCTGCTGAACCCGGAACTTCTCAGCTCTCCTGTCCGTTTCATCCTGGCCTTTGACTCTGGTGGTGGAACCGGTGAAAACCACAGCAAGCCAGCCCTGGAAGTACATGGACTGGAGAAAAGTGGTGTCCTTGCCAAATGGTTTCCGTCCGTGGAAGAGGCGAGAGGAGTGGGGAACTGCGTCAGCGGCTGGGCTCCGGTCCGGTCTTCTGTCGTGTCCTACTTCCTCAACATCACAGCATTCTGCAAGGACAATGAAACGGCGCTGGTGGGCAGGACATTCTGAACGCTTTCGTAAAACGGTTTGAGCTGATTCACCGCGCTTTAACCATGCGCAATTTCACAACCTGTCTACCTTTATGGCCGGGAAGGGCTGTTAAACGAGGCAGGTGTGGTTCAGCGCGCGAGAGCTTTAATGTTGCCAACTGGTGCCGTTGGTGGCGGATAACCCTGGCACCAGCAGGTCTAACAGCACCCACCTACCGTAACCAGCTGGCGTTTATCGATATTTCTTCCGGGGATGTGCACCAACTACAACATGGCGGTCTGTAGCACCTCCGGGGCCGGTAAAACCAGGCTGATGCAGCCACTTATCCGCAGCGTGCTGGACTCCGGGGCTTTGCCGGTGTTCGACATGGGGATGTATAAGTCCTGTGTGAGAACATGGGTGGGGTGAAACCCTGCGTTTTAACCCGTTTGCGAACATCACCGATATTGACCAATCATGGAGCGTGTCCGTGACCAGTTGTCGGTGATGGCCAGCCTTATTGCTGGATGAAGTACATGAAGGTCTGCTGCTGCAAGGCGGTCAGGAGCCTCTGGCTAAAAGAATAAGGCGCGCATCGATGATGTGGTTTCCTGAAAACGCCCGTGATAACGACCAGTATGTCGAGTCACCGACCATCCGCAGCCGTCTGGACGAAATGATTGTGCTGCTTGACCAGTACACTGCCAACGGCACTTACATTGATATTTTAACTCCAGTGAGCCGTCCCTGCAGATGACGCAAAATGGTGGTGCTGGAGCTGGGCGGACTGAAGACCGTCCGTCACTGCTGGTGCCTGCGGTGTTCAGCCTTATCATTTACATCCCGAACAGGATGTACCGCACGCCGCGTAATCTCAAAAACTGAACGTTATTAGTGAAGGCTGGCGTCTGCTGGACTTCAAAATCACAAGGTCGGTGAATTTATTGAGAAGGTTACCGTACCGCCCGCCGTCATACCGTGCCTATATCACCATCACACAGAACATCGTCGACTCTGACAAGGCCTCAGTGCTGCACGCGGCATGGGGTATCACTCCTACAGAGTATCCTCGACAGAGTGCGAAGAGGTTCGCGAATACAACCAGCTGTATCCGGACCAGTTCCTGCACTCTGGCGTGACATGAATTGGTAAGTTTGTGAAGACCAGTGGTTCAGTTCCTTCCTGCTGCGTTGAAATATTCCTCTGGCATCGTCTGTTGTGGACCCGTTAAGCCGCGCCATGTACAGCTCTGACGGCGGATTTTGGTTTGTGCAGCAGAAACGTAAGAGGGCTGGTGTTGTGAGACGGTGTGGCGGCTGGCGTGGAGAAGTCAGGGCCGGAATGGCTTCGCTGGGCTGGCTGGAAGGGTATGAAATACAGGGTGGCATGGTTCAACGCAGAAACATGACGTCGGCAGAACGACGCAGCCATGGTGGACGGTGCCGGGATGCTGGCAATGGTGGGCTACTGAACGCAGCCGTCAGTTACGGCATTGTCAGACTGAACACACCGATGACTGTCGCCTTCAACATGAAACAGACCGTGGATGCGTTTTTGACAGCGCCAGTCAGAAACAACTGTCAGAAAGCGCAGTCAAAGCCCCTTTCAGCGCGATTTTAACACGGCACTGAAATAGCCTGCAGGTATGGCAGCAGAAGCACCACGCGGTCATTCTGGTGTCGCCTGTGAGGGCTCCGGATATCACCCAGAATCCAGCAGGATATCGCCCGGCGAATGAGGTGAACCATGAATGCCGAGGCAGTGCCCTGCTGATATGGGGCAGAAGTGTGGCCGCCGCCACGATCTTGGTACTGGGGCGATCTGGCCGGTAAAGGAGCCGGACATGCTGATGATCATGCAGCGCGAGCGGCCTGGAGCAGTCCGGTGAATGGGCCGAAAATGGATGCCTTTAGGCGGGTGATCCCGCAACAGTCACAAGCCCCTGCCGTGCCCGGTATCGGACGCACGGAGAAATATGACCGGTTGTTTGACCGTCCGTCAGACTGGCTGCGGATATCCGGGATAACGAAAGGGCAGGTGTTTGCCCGTCAGGGTGAAGTGATCGTCCGCTGCAGTATGTTCCTTTAACCAGACGCTGTATTTCATCAATGGCGATGATCCGGCGCAGGTGGCTGGATGAAACGCCAGACGCCTTACACTGAAACAAAATTATCCTCGTGCAGGGCAAGTATCCCGGAAGAAGTCTGGACAGCCGTGTTCACTTTGACCAGAACGGTGTGCTCTGCCAGCGCCTCGGCATTGATCAGGTCCCGGCACGGGTGAGCGCCGTTCGAGCGATCGCTTCCCTGAAGGTGGAATTTATTCCGGCAGAGGAGGGCAGAAAATGAAGCGAAGCCTGTGGCTGCTGATGTTATTCCTTCTCGCCGGTCATGTCGGCGTCACGGATTCTGCCTGTGAGGCGTTTTGTAAACGATCACGGATATCTGCTGGAGCTGTATTTTCCCGCTCTCGCTGGGCATTATCAAGGATCAGTCAGGGTAAGGTCCCCGACGACCGAGACCTGCCCGTCAGTTGTCGGCACCGCCTGTATTCAGGCGTATCGGGCTGGCCATTGGTTACAGGGCCGATGGCGCTTGTGGACGTCACCCGATCACCGGGATGCATGGTTAGCCACGGGCTTCAGCCTGCCGGCTTTGGTAAAACGGCACAGGGAACGGCGAAAAAGATGAAACAGGTGAACGGGCGTTCTATCACGTTCACTGGTACAAATACCCGCGTACTGGCTTAGCATCATCATCATGGGCTGTCTGGAAGGTGGTGACTGGTCTCAACATCTTTCTGAAATCGACCCCACTGGACGGACGGCAGCCTGACCATTCTCAATCAAGCTGTCTTTACTTAATCCATTGCTGGGGGCCTGTGCCGCAGATCTCTGCCAGCGCCTTTAACATGCCCATCGATGCTCTGTTCTGGTGTGCCAGTTCGCAGGGAAGTATGTACCCGTTCAATGGCTGGGTGAGTAATGAGTCCAGTCGGTGCAGTCCTCCCCTGCTGGTCAGTGGACATGGCATTCAAACTGCACCGTCGGGGCATGATTATAATCATCGGGAAAATAACTTGCCGTCTGTAATGAATATCCGTCCCCAATCCTGCCCAAGAACGCTGGCGTTACCAGATGGTGATATGTATCCCGGACGGACAGTGCCACCGGGCACAGCGTGACCGCTGGGCTCGGAAAAATCCACCCAACACAAAGAAAAACTTCGGCTACCTGATGTGGCGTAAGCAATAACTGTGTATTCCTGTGAGGTGAATGATGAAGCTGAGTATGAAATCTCTGGCAGCACTGCTGATGATGCTGAACAGGGGCGGTTATGGCGTCAGAAAACGTGAACACTCCCTGAAAACCGCCAGTTCACAAACAGCGAAAATTTAAGACAACTGCGTGAAAAACCTGACCATCAGCTGGCTTTGGGCGGAGAAACGGTGCTGGAAAGCCCCTTCAGCGTTCAGATAACCATTTCACGGATGAGTGGTTCGTAAACAGCAGGCTTCGCAGGACGAAACCCGGCAGGGTGCTATATTTTGTATTCGTTTTCCATTCGAGGGCTGAAACGGATGCTGGGCGGCCCGGCACTACGAGCCACCACACTGCGGGGCATGGTGAACAATGACACAGAAGACCACCGCTGAAGCCGTGCTGGTCACTGGTGAAAGACGGCGCGACTGACCAGATCGACCCGACGCTATTTTCACAGTACGGCATTCGCAGTCTTACCGGTACTGGTGTTCTACGGTCAGGGACCACGGCAGCATCATCCGGAAACCTGCAGGTCGGCGAGCGCGCTGGAGAAAGTGGCCGCCACGGGTGACTGCCAGCAGGTGGCTCATGATTGCACTGGCAGGGAAGAGATTCCGGGAAGTGACGTATTTTACACTCTGACTGGCTCTGGTTGCCCGGCATGGCACCAGGCTGACAGCAACAGTGATTACCGGGCAGCTCTGATTTTGCTCACCGAATCAAGGGCAGGGCCCAGCAGTATTCAGGGCAGCCACAGTATCCCCGGCTATAACATGAATCGGACGAGACAAAATATTACGGTGGCATGACTGCCGGCGGGGATGGCGGCCTGAAAAGCGGCACCACGGAATGGGCGACCGGTGAAACCGGAAAAACCATCACAAGTCATTCATAGACAAGCCGAACATTCTTTCTGCCAGGGATGCACCGTTTATCCAGACCGGCAGGGATGTGGTGAACCAGGCTGACAACATTGTGGGAAACACCGGGCAGTGCGGTGCGCAGGAGATTAGCCAGGTGAATGCACGGGTGCACTGCAAGCAGGAGGGATTTACAGGTGGAACCACTGCACACGAACTGCCCATTAATGGGCACCGCAGGGAGTACCATGGAAACCCGGACGCTGGAGTATGAAATGGGAGTCACAATACCTGCACGTGAAGTGAATGGGTCAGTATGTTGTCTCATTACCTCTCCATTACCGAGTAGGTGTCGGTACGCATTACAGCTGGAGTCAGCCTCCTGCAGAAGGATGTACCTGACAATTGCAGTACTACCCACTGAGCTGGAATGCCCGATACTCAGCAGATGCCTCATTTACATTTGCAGAAAACATGACTGCCGGTGTTGCTTTTACGTCTCACCCCGTCCGGGTCGGGAATACAAAATTCAGACGTGCAGCAATGAAGCTGCGTCTGGTTGTCAGGGTAAAGCCTCTGTACACCCATATGTTGTCTGGTCTGAAAGCTGCCCGTTCAGCAAGGGCTGGGAAGCAACAAAAACAGAATGTACAGGCTGGCGGGAACAGGACGCTGGTGAAGAGGCGGTCAGTCATACAGCATGTACCAGAGCTGCTGGGCATACCTGCCAGGGACACGGCACCCAGTCAGCAGATGAGGAACCTGTCAGACCTACACCGACAATCCTGCCTGGCCTTACACGGTGTGTCACACCAGTGTGCCTTTTACTCCGAAGAAGGTGCCTGTCTGCATGAATATGCCACGTACTCCCTGTGAGTCAAAACATCCGGGAAAGTGATGGTCTGTGGGGACGTATTCTGTCTCGATGGCGGATGCAGTGAGCTCGAGCAGGGAAGAGTAATGATTTTGTAAAGCAGGCTGCTCAGCTGGCGGCACTGGCCGCTGCAGGTAAGGATGTTGCGGCGCTGAACGGGAACAGTGTCCGTGCTTTTCACCGGTCAGGCGAAATTTTGTAAGAAGGCTGCAGCCGGATACAGCAACTGCTGTAAGGACAGCGGCCTGGACAGGATATCGGGCTGGCTAAGTGATGAAAAAGCCACAGCTAAAGCAAAATCAAACAAACTGACGTCAGTGTGAAGTTCTCATTTCGAAGAAAGTGCTGGGTGTCTGTCTGGAGAAAAACGCAGCTACTGTCAGTTTTGATTCGAAGCTGGCGCAGATAGTCCAGCAGCAGGGACACAACAGTGTACGTATCAGTTTTGGTGCAAAACATCCTGACTGTCGAGTTTGATTC
>CTX-R2
AAAACAAGCCACCACGTGCCAGTCCCACTGGTCAGACGTCCTGGTGGTTCACGCCATCTGTGGCAGAAGAACCCATCCAGGAATGGGAAGGGCCATCACCCATCATCCATCTTCCACCCAGCCATCCTGCCCCAACAGCCCATCCTGTCTCCTCCCACTGCACAGAACCAGGTCCTGGCCTTCACAGCCAGCGAACAGCCCACTGAACAAGGCCCTTCCAGAAGTGTTGGGGTCCCAGCCTGGTTCAATGGGTGGGAAGAAGGGCATGTAGGTGGTGGGTACTGAGAACGCCCACCAGAATTGGGGCAGAACCTCCACGGAAGACTGGGGAAGGCAGAAGAAGGCACAATGGCAGCACAGGTCACACAACAACCAGCCAGAACTAGAAGAATGGGGAACGTTTTTGTGCTGCATGCCGTCCTCCAGCTGGAACCATCCAACCAAACGGAACCAAATGCTGAACCCACCATGTCCCAGAATGGGTGTATGTCCAAGCCAGGCCTGCCTCCCACGCCCACCAACCCAGAGATAGAGAACCAGAAGAACCCATGGTGGCAGAGGTGTGATGTGGCAGCAGAGGGGAACCAGAGAGACAGAGCAGAACCCAGGCAGGGGAGGCAGGAAGCCAGGATGGTACAACCCAGAACCCAACTGATAGGAGGAGAATAAAGGTGGGGTACGTGTGGAAGGAGCGGCGCAGCACAGAACAGCAAAGAGCGTTTACGCAACAACAGCGCAGCATACGCCTTGTTCGCGCGTCGCCCAGATGCGAGGTATGTCGTTACGCGTTGAACGCCACGATCTGCTGCGTTACGAGGTGCAGAGATATGGCGTACGCGCAGAATATTTTGCACGCGTGAGAACCAGGCGACCATACAAACCGATATGGTGGTATGTATGAGAAAGCGGCAGGTACGGCAAATGAAGCAGTACATGCGGCAGTGCGCAGCGTGTTGCGCGCAGCGCATGCGCGTACGCGCGTTGATGGCAGAGGCTGCGCGAGGCAAGAGGCGGCGAAAAGCGCGATACGCGCAACGCACGCCAGCATGCGCACGCGGCGGCGCAGAACGCAAGAAGACGCGAGGTAGGTGGTAGCGTTATACGCGAGCAGCGCAGCGAGCCCATGGTAGCGCCGGCACAAAGATGTTACACGCAGCGCATACAGGCGCAAGCAGCACGCACAGCAGAACCAGCGCGGCGAATGAGATACAGATAGATAGCGGATATTGAAGCGATTTATGAAGACTGCGTTAAACGTATACGCGCCACGCGCGAAGGTGCCGGCAGCAGGCGTGCGCGTTAGAGATGAATGGAGGCGTCATGCCGCGGCATACGCAAGGTACAGCGCGCGGCAGCGCGCACAAGAGCGCTAAAAGAAGGTGCGTCGCAGCGCAAGAGAACCAGGTGTTATGCGGTACAACAGAACGGCATGGAAAAGGCGTACAATGGAAAGGCACGCGGTGCGCTGTTGAAGAGGCAGCAACGCTGCCAAACGGCACAGGCAAACGCTGCAGAGATCCATATGATAATATACAGCGCAGCGCAGTATCATGCGTATGTTTATGACGAGAAGAGGCAGCGGCAAAGTGCGTTGTTCGGCAGAACATACGCAGCGGAAGAGGCCATACCATTATATTGAACGGAACCGATATGAGCAGCATACGCAGGCAACATGAACGCGCGTCGGCGTAGCGCAGAAAAGCCAGCCAGCGCGCTATACGCTATGCGCTAGCGTTAAGGCAACAAAGGCATAGTGGCAGGTGCGGCAGCGCGTCGGCAATGGCAGCAAGGCGGTCGCGCAATACGCGCGTACGCGCCGCAATGCCTGTTCGATGCCGCGAGCGGCGCGAGCACAGCACAGCAGCGGCAATGCGCGCCGCGGCGCATGAACGGCGCAACCTGCGCTGCGCGTGCGCAAAGCGTACAAGCGCAGCGGCGGCAGTGAGCAGCGATACGCAGGCAGAAGAATGCATACGCGCTATGTTGCGGTGCTATACAGCCCGTCCTGATGCCATCCACCATGTCCACGTCAGGTGAAGCGTGGCCCGATCCTGTCATGCGTTAATCTTAACGGCAGGCCTGCCCACCGTCCAAACGCCCAGTGAACCATGTCCGAATCACCAAACAAGGTCCCATCATCGCCCAGCGTCTGTTCGCCCACGCCCGAGGAATAGAGGTCCAGCCTTTGTCTTCCTGTCCACGCGCCCACCACGCCCTTCTCCTGCCCACGCCAGGCAGGAGGTAATCAACTCTAGCATTAGCTACAATACTAAGCAACACTAACCAAGTCTCCAACCCTGACCCCGCGCCACGGGTATTCTTCGTACTGTTCCCTCGAAGAAAAAGCCGGGCTGATATTCTGGAATGGAAACTGTGGAAAATCATCCGGCAACAGCGCCATAGGCCAGTATCACCACACAGGCGGTGGATGCACAGGCCTTTATCGATATTGTCGGGGAGATGATTAACCATAACCCGACTCCCTGTATCCGAAAAGATGTCAGCTGGACCCAGCTGATCTGAATTATCAGTGTGAGGACCAGTTTTATCTGAAAGTCCGCGGATTACCTGACGCGGCCTGCGGAGAAGGGTAGGAACAGCACGGCCCGCATCCTGAATTTCCATCTGGCCCGTAACTCGAAATCGCCTCCTGTGAACATGGCTGACAACCAGCAACCTTACAACCTGGAACTGTCCATCTCCTGTCCGTTCATCCTGATCGACCTGGTGGTGGAAGACCGTGAAAACCCACAGCGAAGCTGCCAACCTGAAGTACATGGACCTCGAGAAAAGTCGAAGACCTCCTATGCCAAATGGTTTCAGTCCGGAGAAAGAGGCGAAGGAGTGGGGAACTGCGTCAGCGGGCTGGGCTCCGGTCAAATCTTCAATGTGTCCTACTTCCTCAACATCGTACAGCATCTGCAGACAACAATGAAACGGCGCGGAGCAGGACATTCTGAACAGCTGTAAAACGCATTTTGAGTTGATTTCACCGCGCTTTTAACCATGCGTACTTCTGACCTGCCTGCCCTTTATGGCGCCGGGAAAGGCTGTTTAAACAGCTGAAAGAGGCAGGTGTGGTTCAGCGCGCAGAGAGCTTAATGGCCAACCGGATGCCGTTAGTGGCGGATAACCCCTCATCACCGGCAGGTCTACGGCACCCACCTGCCGCGCTGGCGTTTATCGATAGTTTTCTTCCGGGGATGAATAACACCAACTACAACATGGCGGTCTGTGGCACTCCGGGGCCGGTAAACCGGGCTGATACAGCCACCTATCCGCAGCGTGCTGGATCGGGGCTTTGCTGCAGTGCTCGACATGGGGGATGGCTATAAGTCCCCGTGTGAGAACATGGGTGGGGTGTATCTGGACGGTGAAACTCGCGTTTTAACCTGTTTGCGAACATCACTGATATTGACAGCCAGCGGAGCGTGTCCGTGACCAGTTGTCGTGATGGCCACCACGGTAACCTCCTCGATGAAGTACATGGCTGTCTGCTGCTGCAGGCGGTCAGGGCCTCCGGCAAAGAATAAGGCGCGCATCGATGATGGTGGATTTCTGAAAACGCCCAGATAACGACCAGTATGTCGAGTCACCGACCATCCGCAGCCGTCTGACGAAATGATTGTGCTGCTTGACCAGCATACGCCAACGGCACTTACGGCCAGTATTTTAACTCTGATGAGCCGTCCCTGCGGGATGACGCAAAATGGTGTTGAGCCATGGACTGGAAGACGTCCGTCACTGCTGGCTGCGGTGATGTTCAGCCTTATCATTTGCCATCGAGAACAGATGTACCGCACGCCGCAATCTCAAAAATTGAATCGTTATTGATGAAGGCTGGCGTCTGCTGACTTCAAAATCACAAGCTGGTGAATTTATTGAGAAAGGTTACTACCGCCGTCACCGAAACATATCACCATCATTGCAACATCACGACTTCAGACTCTGGACAAGGCCTCCATGCTGCACGCGCGGCATGGGGTAACCTCCTACAAAATTATCCTCAAACAGAGGCGGAAGGAGTTCGCGAAATACAACCAGCGCTGTATCCGACCAGTTCCTGCCACTCGCAGCGTGACATGATTGGTAAGTTTGCGCCAAAGACCAGTGGTTCAGTCTTCCTGCCTGCAGTAACCATTCCTCCCGGGCACGTCTGCTGACCCAGCCGACGTCACGGCAGAACGACGCAGCCACTGGTGGTGGACGGTGCCGGACACCGGCAATGGTGCCATTGAACGCAGCGCCGTCAGTTACGGCATTGTCAGACTGAACGCACCGGTGACCGTCGCCTTCAACATGAAACAGACCGTGGATGCGTTTTTGACAGCGCCAGTCAGAACAACTGTCAGAAGCAGTCAAAGCCCTTCAGCGCGTTTTAACACGGCACTGGAAGCCAGCCCAGCAGGCAGGCAGCAGAACACCACGCGGTCATTCTGGCTCAAGTACAGGGCTCCGATATCGCCTCCGGAACGGATATCGCCTGGCGAATGAGGGCGGAGCCATGAGATGCTTAGTTGATTGCCCTGCTGATATAAGAGTGTGGCCGCTGCCGATCTGGTACCGGGCGATTCAGGTCGGTAAAGGAGCCGGACATGCTGATTTGTGATCGCGCAGTACCGACGGCACTGAGTACTGGTGAGATGGGTCGGAAATGATGCCTTATGAGCGGGTGATCCGGCAACAGTCTGCGGGCCCCTGCCGTGCCCGGTATCGACGCACGAGAAATACGGCAGCCGTTGTTTGACCCGTCCGTCAGACTGGCTGCGATATCCGGGATAACGAAGGGCGGTTTGCCCGTCAGGTGATGAACTGCCGCATGTTCCAACCAGACGCTGATATTTCATCACGGCGATGATCCGGGCGCAGGTGGCCCTGATGAAACGCCAGACGCCGCCCACACTGGAGAGCAAATTATCCTCGCAGGCAGTATCCCGAGATGCAGAGTTCTGACAGCCAAGCATTTCTGACCAGAACGGTGTCACAGCGCCTCGGCATTGATCATCATCAGGTCCCAGACAGAGTTGGTTCCTCCCGGCGATCGTTTCGAAGGTGGAATTATTCCGGCAGAGGAGGCAGAAATGAAGAAGCCTGTGGCTGCTGATGCTATTCCTTCGCCGGTCATGTCCCTGCAGCGTCTGCGGACGGCCTGTGAGGGCGTTTCAAACCCGATCACGGATATCTGTTGAGCTGTATTTTCCGCTCGCTGGGCAAAGTATCAAAGTCAGTCAGGGTAAGGTCCCCTGACACGGCGAACCCCGTCGATGCCCATTCAGATTTGTCCGCACCGCCGCCGCTGTTCAGGCAGCGTATCGGGCTGGCCATTGGTTACTGAGCCGATGGCGCTGGACGGACGTCACCCGATCACTGGGATGCATGGTTGTCTGGCTTCACTGCCGGCTTGGTAAACGGCACAGGAACGGCGAAAAAGATGAGAAGCAGGTGAACGGGGCGTTCATCACAAGTTCACTATGTTAAATACTCCGCTGACGTACTGGCTTAACATCATCACATCGCTGGCCGTCTGCAGACCGATATCGCTTATCTTTCTGAATGACTTACCCGACGGACAGCAGCCTGACCACCATTCTCAACTGAAGCTGTCATCTTGCCATCCGATAAAGCAATAGGGCCTGTGCTGCAGATGCCATTGCCAGCGCCTTTAACATGCCCATCGATGCTCTGTCTGGTGCCGGTTCGCAGGAAGTATGTACCCGTTCAATGGCTGGGTGAGCACGAGTCCAGTCCGTTGCAGTCCTCTCGTTGGTCAGTGAACGCATGGCGTTCAAGCTGCACCGTCAGGCATGATTGGCGGGAAACCATCGGGAAAAATAACGCCGTCTGTACGAATATCCGTCCTCAATCCTGCCCAAAGAACGCTGGCGCTACCAGATGGTGAATATGTATCCGGACAGCGACAGTGCCACCAGCCCAAGCACAGCGACCCGCTGGGAAACCGGAAAATCCACCAACACAAAGAAAACTCGGCTACCTGATGTGGCGTAAACGCAACTGTGTATTCCTGTGAGGTGAATGATAGCTGAGCATGAAATCTTCTGGTACACTGCTGATGATGAACGGGTATTATGGCGTCAGAAAACGAACACTCCTGAAAACCGCCAGTTCCTGAAGCAGCAGGAAAATTTAAGACAACTGCGTGAAAACCTGACCATCAGCTGAAAGCAAGGAGAACAGGTGCTGAAAACCCTTCAGCGTTCAGATAACCATCGGATGAAGTGGTTCAAACAGCGGCTTCGCAGGATCGGGAAACCCCGGCAGGGTGCCCTGTATTTTGTGTCAAGTCATTCCCGAAGAGGGCTGAACGGGATGTTAGCGAAAACCTGGCACTACGGTATACTCCGCCACACCGGGCATGGTGAACACGACCTGAACATCCCAAGGCTGAAGCCAAAAGGTCCCCGGTGAAAGACGGCGCGACTGATGGTGACCAGATCGACCTGACGCTGTTTTCAGCATGGCATTCGCAGGGTACCGGTACTGGTGGTGTTCCAGTCAGATACGACATCAGGAAACCTGCACGGCCAGCGCTGGAGAAAGCAGGCCGCCACGGTGACTGCCGGCAGGTGGCTCATGATTTACTGGCAGGGGAAAGGAGATTCCGGAAATGAAACGTATTTTACCTCTGGCTCTGCTGCTTGGCATGGCACAGGCTGAAAGTAACAGTGATTACTGGCCGGCTCTGATTTTGCTCAACAGATCAAAGGGCAGGGAAGCAGTATTCAGGGCTTAAGCCACATATCCCGGCTATAACGCGAACTGACGACAAAATATTACGGTGGCGTGACTGCCGGCGGGGATGCGGCCTGAAAATGAGACGCACGGAATGGGCGACCAGAACCGAAACCATCACAGAGTCATTCATGAACAAGCCGAAAGACATTCTTTCACCGGATGCACCGTTTATCCAGACCGGCAGGAGAACCGGGCTGACAGCATTGTGGGAAACACCGGCAGCAGTAGCGCAGGAGATTAGCCGAGGAATACACGACCACCTGCAGGGATTATGCAGAGCAGTACTGCACACGAATCCCATGGAGCTGCAGGAGCAACACATGGGAACCCGACGCTGAGTATGAATGAGTCAGCTACCTGCACGTGAAGTGAATGGTCAGTATGTTGTTCCATTACCTCCCGTTACCAAATTGTCGATGCGCATTACAGCTGAGTCAAACACTTACCTGCGAAGAGTGTACCCAGACAATTACAGTACTGGGAACCCCACTGAGCTGGAATGCCAAATACTCAGCAGATGCCTCATTACACCAGTACAGAAAACACTGACCGCCGGTGTTGCTTTTACGTCATCTCACCCGTCCAATGGGACACAAAATCCAGACGTCATACGGCAATGAAGCTGCGTCTGGTTGTCAAAAAGCCTGCACACCCTGCAGTTGTCTGGTCTGAAAGCTGCCCGTTCAGCAAGGAGCTGGGGAAACTGACAAAACAGAATGTACGGAGAGCTGGCGGAACATACAGAAAGATCATCAGTCATACAGATGTACCAGAGCTCGTTGGCATACCGGGACACGTATAACACGCAGTCAGCAGACAAGGGAACCTGTCAGACCCACACCGACAATCTGCCTGTACCGGTGTCACACCAGTGTGCCTGAAGAAGGTGCCTGCCCGTATGAATATGCCACGTACCCTGTGAGTCAAAACATCCGGGAAAGTGATGGTCTGTGGGGAGACGTATTCTGTCTCGATATGAATGCGATAAGGCTCAGAGCGGAAGAGTAATGATTTTGCCGGCTGTTTCAGCTGGCGGCACTGGCCGCTGCAGGCAAGGATACAGGCGCTGAACGGGTGGATGTCCGTGCTTTCACCGGTCAGCGAAATTTTGTAAGAAGGCTGCAGCCGATTACAGCAACTGCTGTAAGGACAGCGGCTGGGGATGATTGGCCAAATGCAGCAGTGATGAAAAGCCCTCGGCAGTTAAAATCAAACAAACTGACCGTCAGTGTCGGAGAGTTCACCGAAGAGTGTTGCGTCTGCCTGGAGAAAACGCAGCTACTGTCGTTTGATCTGAAGCTGGCGCAGATAGTCCAGCAGCAGGACGCAACGGTCAGCTGCGGTATCAGTTTTGGCGCGAAGCATCCTGACTGTCGGGGATTACGGCGATGAGCTGCAGAAAATTGTTCGACAGACTGATTTCACTAACTTCTACGAAGACCTGATAATAACCAGAAAATCCTGACAGTGGCGTTCTGACGCAGAAAGTGAAAGAGATTGCTGACCAGCTGGTTATAAGCAGGACAAGGTATGGAAAATAACCGGGGAAATGATGAAAGTTATATTCACTTCTAATCGTCTTGTTGATTTTCTTATCCGGCTTTCGATTACAGCGATTGTCATTTCCCGGTAATTATCTGCCATCGATATTGGTAAAGAAACCACGGCAGACGGATGCTTCTGCTGCCGTTGTTATCCTTTACCCGGTGCTCCTGTTTATTCTGTATTTTGTTTTCTGCCCTGACTGACTCCAGAAACCGATGAAAGAAGAATACGAAAGAAATGAAGATCGAATAAAGCATTACCGCCACTGTTACCTGCTGCTTTATTTTCCGGCGTCAGGAAAGATGCAGGCTGGTATAACGAGAAAATAACCCGAAGGAAAAAGAAAATAAACCTGTACCCAGCCCCGTCAGCCGGATATGCAGAAACCGGCCGCGCCGCAGACGGCAACAAAGCGGGCGCTGCACGAAGCCATCCCGGCGTGGATACTCTTAGAAATATTCTGCAGAATTACTGACTCAGCAGGCCGGGCTTTCACCATGAGTGCTAAAGGCCATGCTGGCACATCCTGAACTGGACTATGTCCCAGTACAGCCATTGGCAACGGCACGGTACGGAACCAGCTGGCGGCAGACCAGCGCAGCAGCAGCGACAGGCCATTGCGAAACTGGCTGAACACTACGGCATCATGTTTTACCGGGGCAGGACCATCGACTGTTGGCGCAGGTCATTAATGGCTTCCGGGATACGTATGGTCTGAGTGTTATTCCGTTTCGTGGATGGCGATTAATCCGTTGTTGCCGGATTCCCGGACTGACCGGGCAGGCGCAGCGCCCGGCGTGAAATATTTCGGCCATGATGCTGGTTGACCTGAAACAGGGCAGTGTTCGTTATCATACGGTTTTATTGGCAGGACGACCGCAAACAATTCCTGAACGTTTCTGGAAGATTTTAAACCCAATTTTTAATCGCGATTTGATTTATGAGAAGATTATTTGAAAATATTTACAGGTGTTGTTCTGTTAATATTTTAATACATGGGTTATTTCTTTCGAGCGTACGACAGGAAAATGTTTCTCCTGAGCTCACTGGTTTTCCTTGTTATTACTATCGCGTGTTTATGTGCTGACTGCCAGTCTCTGGTTTCTGTGTGGTGCAATTATGAATCAGGGCGCAATGGTTGTTCCACGGTTATTGGTTCATTACCGAACGTTACGAGCTTTGACGGCTTCAGAAGAATATTTATCTGTATTGTTGTCATCGGTATGGTCCGGAGTGATGTGGTTTTTATGGCGGGGCTTATGACAGCTGTCATATAAACGGTAATAAAACCACAAAATAATGAGATTGAACTGATTAATATCACACAAACGCGAATATTACAGACATAAATACTCATGTAAATAATAACCGGAGAATATGATAAGTAAACGCAGATTCTCTTACCCCGGCTTGATATTACGGGAATGTGGGTATTTTCCTGGGTGTCTGGTTTCATATCGTCGCCCGTCTTGTTTACAGCAAACCCGGATGGCTTTTTCTGGCGGAGCTGATTGCGGCCATCCTTGTGTTGTTCGGCGCATACCAAAAGTTGATGCATGGATTGCCCGTGTCAGCCGGGAAGAGCGTGTGAGGCACTGGAAGCCAGCAACAGGCCATGATGGAAGGGCGTGAGGGCGATTAAGTTCTACTAAATTACTGCCGTTATTTGCTGATGGCCACAGGTGCAGGCTCACCCGGGATGAAATTGAACGACTCTGGAATTGCAGGTATGGCCGCGCAGCCTGCACAACCGGGCAGCAGGCACGTCAGCCGACAGAAAAGCCGGCTCCCCGCTGGTTCCAGCTCAGCAACGGCAGGCAGGTTAACCCGGGCCGACTGGAAGGTGGTGTTGTTTGCGGGCATTGCCCTGACTGCTCACCAGTTTGGACCCGGTACTGAACAGCTGGCACAGCAGTACGGTTTTCGTTTTTCCCTACACCCTCGATGGTCAGGGGATACCGTTTTCCGAAGCATTACCGGTGCCACCGGACGATGCGACCTTCTTCCGAATATCCCGGTGGCCACACCGACCACCTTCCCGCCTAACGTCAACACGCTTGAGGCATTACCGCTTTTACAGGGGCAACGGAGTTACCGGTTTATGGCGCGGATGGATCGTCTCTGCAGATGTACGGATGAAAAAGGCGAAAATACAGGTGGTGTTACCATTGCCGGAATATCCGGCACGCGACGGAATAATCGTCAGCCTGAATATCCCCTTTATCCATCAGGGGCTTTATCCCGCCAGCCCTGTAGAAATTGTCGTTTCGCTGTGCCTTTACCTTTCTGTTTCTGTTGTGTTTTTGTGGGGCAATTGTGGATGGATTTCGGTGTCTGAAATATAGCCGCAGTGACTGACGAAATATCGGGATATCTTGCCGGAAATGTCGTATGCGCCGGGAGAACAAATTATGGAGGCAAGAATGATGCCACGTACAAACCTCTTCTGTTCTGTGCTGCTTTACTGACGGTCACACCTGCAGCGTCAGCGGATGTGAACAGCATGAATCAGTTCTTAACAAGCTGGCTTCGCCTCCACACACAGCCGGGCGTCTGGCAGCAGGCCGCCGGTTATGCTGGTGGCCCTGTATGCCCGTACTCAGGTCAAAATGTTCAGCTGATTTTATGACGCCAGCCGGATATCAATGCCGGATGGCGGCATCGACGCCTATCTCGGTTCGTTCAGTTTTATTAATGGCGAGCAGCTGCGCGTTTGTTAAGCAGATTACATAATGCCGCCGGTTACTTGACCTGCCCTGCAGACACCTGTGCCGGAAATCAAACCGCAAAAGACTTCCTGCAAAATGGCAAGCGACATAATAGTATGAACCTCAGTTCCGCCAAAGGCACAGGGATTATCGGCGGGCTCTTCCTGACGCAGGTGTCCCAGCAGAAAGTTCCGTCAGACATTGCCGGTGAGAGCACATGGCTGACTGGGCGGCTTCCCGGCAGGGATGTACCGTTGGCGGGAAATCTGACAGTGTCAGGGATAAAGCCAGCGACAAGGATAAGGAGCGGGTGACCAAAACATCAACATCATGTGGAATGCGCTCTCCAAACAGAATGTTTGATAAGCAACAAAGAGCTGAAAGAGTTTGTGATGACGCTGACCGGCTCACTGGTGTTTGGGCCCACCGGCGAATCACACCCTGTCAGAACCACTGACCGCCCACCATCCGGCCATGATTTTGAAGCAAGGCACAGCAAAAATTTATCACTGCAACGATTCTGATAAATGCCTGAAAGTGGTGGCAGACACAATTTCGCCACAATCGGTGACCATCAGCCGGGATAATGCACTGAAGTCTCAGATTACTAAACTTCGGCCAGCATTCAGGAACAAGGCCGTGACACGCCTCTGATGACAAGGAAAAGGTTTACTTCCAGCACACCATCCCCGTCTTCAACACTGCTGACCCGCAGATGCCCGGTGTTTCCGGAAGTATGATTTACCAGCCGACGACCATATCGGTTACGAAGCTGCAGCACATTCAGTGAGCCGATACAGCAGGCCAGTATGATGGTGGCCACAGGAAATTATTATGACGAAGCAGTTATCGAACATATTAACGACAACATGAATGATGCCACCCGGCAGATTGCGCGTTTCAGTCATTGGTGGTGCAGGTACAGCAGGATGCGCTGGTTGCTCGATCGTCGATGAGCTACATGCGTCAGCAGCTTTCCGCCCGCATGCTCAGTCGTTACCAGAACATCACTTCGAGGAGCACGCTGTGAATGAAGTTTATGTGATTGCCGGTAGAGTGGTTGCGGAATAACCTGAACGCCATTGCCGCCTTTATGGGAACCAGACGGATTCGTTGAAAATTGCGCTCACATTGTCTGTTGCGGTACGTGATGTGGGCACAGCGGCGATCAACGATGGATTTGCTGGGCTGGGTGGCCGTGTTTGTGCTTATCAGCCTGTTGGTTAATGTCCGCACATCGGTGCAGGTTATTGATAACAGTGACCCCGGTCAAAGTTCACCGGGTGGATAATGTGCCGGTTTGACTGGCGATGCCACTGACGACCTGCACGGGCATGCAACAGGCCAGACAGATGATTCACGCACCGGACATGTCACCATAAACGGGGATGTTGTTTGGCGTGAACTGGTATCGCGCACCGACTTGTCCCAACTGAACAATTTTTCTGTGATTATGTGCAGACCAGTGATGGGGATATTTACCTGAATCATAAATACACGCTGGAGGAGCTGATGGCCTCCGCTGATCCCTTACACGTTTTTCTCGCCCTGTTCTGCCAGGCGTTTATGACAGCAATAATAATTTCCTGTAACCAGGCGACGCGTCGGTTTCGCTGAAAGACAAGCTGAATCTGGACACAGAGTGGCGGAAAACCGGCATTATTATGCCCAGCAGCTACTTGGCGGACGCCCGATCCTAACCTGCTGTTCAGCTACGCCGGATTGGCGACAGTTAAAGTTACTTATGGCTCAAGTAAATAGCCAGCCAGATCATCCGCCAGAATGTCACCATCAATGTGCTGAAGGAGGGGATCACCAGTTATGCCGCACGTAATGGTGATTCGGCCAGCCCGCGAATCTGGCCACCACGTCATCGATGAGAACACCGGCACATGGTCAATCGGTCATGTGGCGATGCGGACACTGCCTGGCGACGCAGACCATCCTGACGGGGATCGCTATCGGTATTTCCCGCCTCGTACTGGCGGCTGTTCAACAACCACGCTGTCCGTCCTGAAAGGCTACAGGTTCCTGATAAGGCTGCAGTCATGGCCACGTTGTACGCCATTCTGAACAGCGCCATGACATTTTATGCAGCAGAATGGTGCAATCGGTGCTCTCGGAAATTTCACAGATACAGCTGAAATACTCCGATCTGGCTTCCACCGCCGGGGTATTCTTCCATGATGATCCCGCCATTATCCCGATGATGGTCAGTCAAAGTGTGATTTTCAGTGTGTACAGCCATTCGCCTCTCTGCTATCAGCCCGACCGCCAGTGCAGCAGGCAGTGTGGTTGACGGTAATTACTCCTACGGCAACATGCAGACGGAGAACGTTACCAGCTGGAGCACCAAATACACCACACGTCAGTTTGGTCAGATGGATACAGCGAAGGCAGCGTACCAGACCGGCAGTGGCGCAACCGCCACACAGACCGCGGACGGTAATATGGTGATGGATGCAAGCGATGATGTCCCGGTTATCGGTCGGCATCAATGTAACGCGTCAGATTGCGGCGGCAATAACAGGAAATGGCCCGGGAAGCATCGAACAGAGCAGAAAAGCCCTGCATGGGTTCAGTATTGCCAGTGCCCGAACACGCTCAGTCAGCTTGGTCAACCGGGGAGAGATTCTGTCACCGGTGGTGCTGATGAAATGATGAGTGCACAGACCTATGATGGCCAGCCGTATGCGCAGTGTGCCATGCGAAGCGCATAATATCAGTACGAGCAGGCGACTCAGAACTGGCATCAACAAGTACCGCCATCTGCGAATGTGTTGATGCCTTGCTGAATGGGGTTAAACCTGCAAATTTTGGTGCTGGTGGTGTAGGCATCAGAGGTGATTTAAGGGGACTGGCCAAATGGATGATGACTCACATTCAGCAAGTAGTGGCAGCAGGCTACCCATGATGCTCGCCATGATATCGATGCTAAAGCCAGTATGACTTTAAAGATGCCAGCGACATTTTACCAGTCGCAAAGCCGCGAATCCGGCAGCCATACTGACAATAAGCCGACCTCGCGTGGACCAGTTGTCATGCAGCCCTGAACTCAGCGAAACAGAGTTACGACCAGCATGAATATGACCCGCAGCCATGGAATATGCTGAAATGGCATCCCGTACTGAAAGCATGAGTGAAGAGCGAATATCGCAACAGTTTGCACTGTATGATGAAACACCGCAGGATGGGAAGCTATTCTGACAAACACCACCGGAGATTGCAGAACGCCGTCGGGCGATGGTATTATCTTTGTTCAGGAACAGGTGCACCGGTGTTGATAATGCTCGGCGTGAACTTCAGATATTGGTAGCGAATGGAGAGCGTACTGCGGTGGCAGCCAGATATTATTGCTGACCATCAGTATCAGGCCATTATTGATCAAAGAACGCAGGACAGTAATATCTGTAATGATGTAAACATCAGGTTGATAATATGGTCACAGAATATAAAGGAATATCGGAGATACTCAGAACAGCATACGTGGCGAGGAAAATATTGTAAGAGACAGTATTCTGAACTGCAGAATCACCATAAAACAGAGACATCTCAGAATAATAAATATAATGAAAAGTCGGTTCAGAAAGAATGCCTGGGGCCAGACAGTCCACAGAACTGATGAAGGCAAAGGAGACAGCATAAGTAATAATGCTGTCGGGAGATGACAATGAGATGCCATATTGCTCTGGTAACGGTGATACAGTTTATCGCCTGCTATCTGGTTGGTTGGGGAAGGCCGAAACAGTTTTATGTTCTTCATATACTATGGCAGGGACTGTTTATATGGTTGTTCTCAAATGAAAAACGAATGTGTCGGATGAGTTGGCTTAGCAGGTGTTTGGTATATAACGATGCCAGTATCTTCCCATTTCCGTTATTAAGCCTGATGGTTTTATCATTGGCACACTATACGAATTAAGGCGAGTTAGTGGTTGCATAAGACAAAAATGGGTCAAAATCAACTCAAAACCAATATGATGGGAGGAAAGACTTGGGGCATTGAACAGCCCTCAACGACCTACTATAACCCTTCAACCCGGATACCCTATGCATGGAGGCGCTTTGACTCAGCGGGAAATACTTTGGGACTCGTTACAGTGATTATGACAGGCAACTGTAGTTTGTAAAAAGGTAATTTGATGAAAACAAAAATTGATGATGGTTGTACCTGGTCAGTTCCACTCTGGCCCTTTCAGGTGGCGATGAGCACAGCAATCAAGAAGAAGCGTAACCTGAGGTGAAGACTAGATGAGGAGACCATCTGGCTTGAACCCGCCAGCGAACGCACGGTATTTCTGCAGATCAAAACACGTCTGATAAAGACACGAGGGCTGCAGGGCAAAATTACATGATGCCAGAAGCAAAGGATATCAGGTGACTTCTCCGGATAAAGCCTACTACTGATTCAGGCGAATGTGCTGAAGGCCGTGATAAGATGGATCTGCGGAGTCTCAGGATGGCTGAACCGTGGTTATGAAGGCGCAGCAGCTGGTGCAGCTAGTGCCGGTATCACCGGGATATAATCTCCACTGCCGGTGCCACACTGGTGTGCCTTTCGCTGTCTTAAAAGGGTTGCAGATGCGATGGTGGAAGATGAACTATGATCACGGATGTGCAGATTGCAGAGCGTACTGGCAACGGTGACAACGATAATGTTGCCGCCCTGCGTCAGGGCACATCAGGTGCGAAAATTCAGACCAGTACTGGAAGAGGTAACAGCATAAATACCAGACCTGTGGTCTCAAATGCGAACAAGGTTAACCTGAAATTTGAAGAGGCGAAGCCTGTTCTCGAAGACCAGGGCTGGCCAAATCAATCGCAAGAGCTCTGATTATTCCGGAGGCTGGTCTGACTGGCCTCCTGACTGACGCCGCCTCATTGAAAGAAACCAACTCCCGAAAGAAATAAAATAAATTTTATTTCTCCCGGCGTTTCCGAAATAAATATGAAAACACTGGGAGCGGTTGTGCAAATTCTTTTGTGCGACCGTGATGTTGCCGGCGAAGCCGGAATTTAACGTTATTAATCTTTTCATCATTAATAATCACCGACTTTTTCTTCGAATATCATCAAGAGTTTTAACGCAAAGGATATGACCCAGGCGGTCAGATTGCGTCCATGCGTATCCGCATGTTCAGCCAGATCGCCATCATGCTTTACTGCCTGTTTATTTTTCTGATAATTGCTGGTCTGGTTTATGGGTAAAATAAGCTGGCAGACGTTTGTGAACGGTTGTATTTACTGGTGGTGTACCACGCTGAAGGCATGTGATTTGGTCCCAGCCGGTCTATGAGATCCAGTATTACGGCAAAACTCTTCCGGATGAACGCTGCTCAGGTACTGCATGATAAATATATGATCCGGTGCGGAGAGCAGCTGGCGGTCCCATTCTGGCTACAGTTGTGGCACTCGTTATTGCCTGATTACCTCTTTTGTTGTCTCGATTCTGGGCGTCAGTAAACAACAGAGCGAAACAGTCACAGGTGGTCGTCAGCTGACGGATAACCCGAAAGACGTGCCGCCGGATGCTGAAAAGACGGCAAGGACCTGATATACGGATTGGCGACCTGCCGATTATCCGGGATTCCGAACGAACTTTCTGTTCGCACGGCACGACAAATGGTAAGTCGGAAGTTATCCGTCTGGCCACCACGCCCGTCAGCGTGGAGATATGGTGGTGATTTATGACCAACCAGGAATTGTTAAAGTTACTATGATCCTCCATCAAGAGATAATAATCCGCTGATGCCCGCTACAAAGCCGCCCGATTTATGGAAGGAGTGCTCGACACAGCCGATTTTGATAATACGCAAATACCCTGATCCCGGGATGGGCACAAAGAGACCCACGGCAGGGTTCAGGACGTACCATTTTGCGAAGCGGCGTACCTGGGATGCGTAATGACCCCAACCGCAGCTACAAAGCGTGGTGACACACTGCTTTCCATCAAAATCGAAACGTACCTTCCTGCACCACCGGCGGCCAACCCGGGTGGAAGAGAAATTATGAAACGGTAGCGATTTCCATCCGTGCTGTGCTGACCAACCATGCCATCCGTTACCGCAGGATTGACATAACGGTGAGTCTTACCATCCGCAGACTGGATGGGGTGTCCGGGAAGATCAGGAAACGGCTGGCTGTTTATCTCGTCGAATGCCGACCCATGCCCCTGGAGCTGGCAGGATCTCCAGGCCGTCCATTGCCATTCGTGTCTGCTGGCACGGGAGAAACCAACCGTCGTGTGGTTTTCGTGATGAGTTACCCACGCTACAAACTGCCTGACTCGTGGAGATCCGCCGGAAGCCCGCAGCTGGTGGCTGTTATGTGCCGGTATCCAGTCCATGCCCAGCTGGAAGATATCTACGGTGAGAAAGTACGCCACGCTGTTTGACGTCATGAACACCCGTGCCTTTTCCGTTCTCCCAGCCATGACGTTGTCGCCCGCAGACGGCGTTACAACGGAAGCCAGCGAGCAGTACTCCTACGGTGCTGATCCGCCGCGACGGGTATCGACCGGTAAGGCGATATGGAGCGTCAGACGCTGGTCGTTATTCCATTCAGCGTCTCGGCCGGATCTGAATCTTCCGTTATGTCACTCGCCCGACCGTATCCGCGTAGCCTTCTGAAATATCAGGCACGACCGAAGGTCGCCTGAGTTTATTCCGCGTGACATCAACCCGGAAATGGAGAACCGTCTGATGCCGTACTTGCTGCAAGGGAAGCAGAAGGTCGCCGATGGCCAGCCTTCGAATGGAGGCTGCCTCCGGAGAAGGCGGCGTGACTCAGGCTGAATGAGCCACAACAGCCACAGTCACAACAGCCATGTCTTCGTCATCACGATAAGAAGTCAGATGGTGGTGTGATGTTCCGCCGGGGGACGGAGCAGGAGCCGAAAATGAAACCGGAAGAAGAGATGGAACAAACGCCACCCGGACGGTGAACTGGTGAAGTGGTGGATATGACCGCTTATGAGGCATGGCAACAGTGAAAATCATCCAAGCATCCAGCAGCAGATGCAGCGTCGTGAAGAGGTGAACATTAATGCACTGAGCGCGGGAGGATGTTGAGCCGGGAGATGATTTCGATGAACAGGTCAGCTCCAGTCTTCACCTCAGCCGCCCACACGTTCAAATTTCGGCAAGTTATTAGTCACACAATCAGCCTCGACAGCGGGGCATGACCGCGATCATTTGATCAAAATGGGCCCAGGGCGTCCCACGGGCAAGTTCGTTTTATCTGGCCGGTGTATGGCTGCAGCGGCGTCGTAATCCAGAACATCAATGCGGAAACAACCTCGAGCGAGATACGTACCAGGCATCTGGCTTTTTGCAATTCATATATCAGCCCATCAGGTGACCGAATTCGATAATACTCTCCCCGGTTAAGGTTAAACGCTCCCTGACGCTGGCGGGGTTTGTTCTTATCGTAAAATGCAGATGTTGGTATCGAGCATAACCAGCATCAGAATGACTCCTGTTCCGCATGCCGGGCTGTTCCCTGTTATCCATAAAATCGACGCTGTGTCTGTCGAACCATTCGGGTCCATGTCTCCGGCTGGCGGTAATGAGTCGGGTTCGTCCGATGCCACCACAACGCGTTTTACGTTTTCCGGCAATGCAACCGCTTTGGCAGTCTGACTGCCCGCTGCGGTTGCTGGAGAAATACGGTGGTCGGCTATTTGCCTCTATGTGGATATGTCTTGTATATCCATTGGGGATTGATGCTGGGATATGTCAACGGGATATACGTTATGATGAGTATCGCGCAGGTCAGATCGGGTCGGAAGTGCCGGTAACTATTATACCGACAAGGATAATATGTGCTGCTGGCATGAGAACGCTGGCCGGCAGGGGCTGAACAGCTGAGACTGCAGGCAGTGCTGAGGGCGATGTTTACCTTCGTCTTCTGAGGAAGGCCGCTGACGGAGCGATCTGGCTTCACATGCAGGATGGCAGTAATAGCATCGTCCCGGCTACGACCTGACCTTCTCCGCCCCAAAAGTGTCTCCATGATGGCCATGTTAGGTGGCGATAAGCGCCGATTGATGCACATAACTGTGCCGTGACTTTGTTGTTCGTCAGGTGGAGGCGCTGGCCTCCACACGGGTGATATTGACGGACAGTCAGAAACGGTACTGACCGGTAATCTGGTGATGGCATCTGTTTAACCACGACACCAGTCGCGATCAATGAACTACAGTTACACACGCATGCGGTGGTGGCTAACTATCACGCAGCATAACGGTGAGTGAAGACACTGAGCAGTGACAAAGTGGGGAAAACGGGGTTCATTGAGACGTGTACGCTAATCAGATTGCCTTTGGCAGGTCAGAAAACTGAAAGAGCAGGTTGAGGCGCTGGCTGGCAAACCGAAGTGGTGGGTAAGCACGGTATGGGAGATGCCGGCGTACCGGTGGAGGCTCGACGCTCACAGGTAATATCCGGAGGCCGTCAGAAGACGCTGAAATCCCGGGATGGCGGCGCCGATACGCGTAACCAAACAGCATGTCGATCCGGAGATCAAAATGGTCGGTGGATGCAGACGCTGAAGGAAACCGGGTTCGACATCCGGGCATATCGTGACGCGGCGGACCAACGGGCACCGCACGCACACCCGACCCGCTCACAGGACGCCAGCAGGCGGTGACACAGGCGATTGCCGATTAAGAACGCAGTTCACGTACACGGACGTTGGCCAGAACGGTCGGTATACTGCCGCCGGAAAATGGTGATTGAACGACGCGCCGGTATCGATGATGCCATCAGTCGAGCAGCTTATCCCCTCGACCGTGAGAAGGGGCTGTTCACATCAGGAATTACGCGCCTGATGAGCTGTCCGTCCGGGCACTCAGTCGTGACATCATGAAACAGAACCAGACCATACATCTGAGAAAGTGTCCCCTGACGGCTGGTTACAGCGATGGTCAGTGTTCTGGCACAGGACCGTCCGTCGCCAATATTGTGTCCGGCAGGCGGCAGCCGGGCAGCGGAGCGGGTGGCTGAACTGGTCATGATGCCCGGGAGCAGGGGCGGAGGTGCAGATTATCGCTGCTGACCGTCGTTGCAGATGAACCTGAAGCAGGATGAACGGTTAACCGTGAGCTGATAACCGAACGTCGTCAGCTGCTGGAAGGCATGGCCTTCACGCCGGGCAGTACCGTTATTAATCAGTATGAAAACCTCCCTGAAAGAGATCGTTAACCCTGCTGGACGGTGCCGCACGTCATAACGCACAGGTTTGATAACCGACAGCGGCAGCGAACCGGTACAGGCAGTGCACTGATGGCCATGAAGGATGCCGGGTGAACACATCGCTGGCAGGGGAGAACAGCGACCGGCCACCATCATCAGTGAACCGCCATGCCCGGCTGGCCGGGGATTTGCGGCCAGTGTGCCGGAGAAGAGAGCGTGGCACAGGTCATGGGTACGGGAACAGGCCATACACAGGCCATTCGCAGTGAGCTGAAACGGTGGGCGTGCTCGGACACCCTGAGGTGACTATGACGGCGCTGTCACTGGTCTGGCTGACAGCCGGAGCCGTTATCTGCGGATATGTACCGTCCGGGGATGGTGATGGAGCAGTGGAACCGGCACACGCAGCCATGACCGCTATGTGATAGACCGCGACGGCGCAGAGCGAGCCTGACCCTGCGGATGCGTAGCAGGTGGTGCGTATTTCTGACAGCAGCTGGTCGCTGTTCCGGCCGGAGAATGTTGGTGGCAGACGGCGAGCGTCTGAGGGTGACAGGAAATTCCCGGACTCCGCGTCTCCGGCGGTGACCGCTCGCGGTGACATCCGTCGCGAAGATGCGATGACGTTGCTGTGCCGGACGTGCTGAACCGGCCCCTGCTCGGTTGATTCGCTAACGTTCACGGCACTGAAGCTGAATTGCTGGGTGGAAACGCCCGGGCATTCCGTCAGCGACAGTGCGAAGGTTTTGCCTCCGCTCACAGATGGCAATGGACAACGCCACTTGAACGGTCTGGCCTGCAGCGGTCGTGATGTCCGGCTGGCCTCATCGGAGAAACCCGCACAGGAAAACTTGCCCGCCATCCCTCCTTACGGTGGTTTCTGAGCAGATAAAGGCGCGTGCCGGTGAGACATTGCTGGAAACCGCTATCGTCTGCAGAAAGGCTTTCACACGCCAGCACAGCAGGTTCATCTGGCGCTTCCTGTGGTGGAAAGTAAACTCGCCTTCAGCATGGTGACCTGCTGACAGAGGCGAAGTCGTTTGTTGAAGGAACCAGTTTTACTGAACTGGGAGGGGAAATCAATGCGATAAACGCGGTGATTACCAGATGTGGCAAAGGCTATGGCACAGGCCTGCTGGTTTCCCGTGTCGTATGAGCTGAAAGCATTCTTCGCCATATTCGAAGGTAAGGAGGCGGTCACGCCGCTGATGGAGAGAGTACCGGCGAACTCATGGAGAAACTGACATCAGGACAGCGTGCCGCCACCCGCATGATACTGAAACGTCCGACTGTTTCACGGTGGTGCAGGGTATGCTGTGGTGGGTAAGACCACAGTTCCGGGCGGTGATGCTGCATCATGCTGCCGGCGAGTGAGCGTCCCGAGTTGTGGGCTGGGGCCCACGCACCGTGCGGTCGGTGATGCGCCGGCGTGGATGCACAGACGCTGGCGTCCTTTCTGCATGACACGCAGCTGCAGCAGCGCAGCGAGAAACGCCGATTTCAGCAACACGCTGTTTCGCTCGATGAGAGCTCAATGGTGGCACGATTACATAATGCGGGCATAGTCTGCGCCGGTGGCGGTCGCCAGCCAGCGACACGGACCAGCTGCAGGCCATCAAGTCTTATCAGCCTTCCGTCTCCAGCAGACGCGCAGTGCCGCCGATGTGGCCATCATGAAGGAGATTGAAAGGTCAGACGCCGAACTGCGGGAGGCGGTATACAGCCCGATTAACCGGGATGTGGAAAGGGCACTGTCCGCCAGAGTGGAAACCGTCTCAGGTTCCCTACCGAGCGGGCGCATGGCACCGGAGCACTCTGTGACGGAGTTCATCGGCCAGAAAGGAAATTGGCAGAAGCGCAGCAGGCGATGCTGAAAGGCGAGGCTTTTCCGATGTCCCCATGACACGGTGGCGAAGCCATTGTCCGGTGACTATTATGTCACCGGCAGGACGCCGGAAGCACGGAGCAGACGTTTATTGTCACGCACCTGAATGAGGACGGCGTACTGAACAGCATGATTCATGATGCACGGGAAAAGGCCGGTGAAAGAGCAGGTCATGGTGCCTGGGTCCTGAACACATGAATATACGCACGGGGAGTTGCGTCGTCTCCACCCGCGAATAACCCGATGCCCTGCCCCGTGGATAATAAATACCGATTGCCGGTACAGGCGATGACGGCTGATAACCCGGGAGGATGCGGAAGGTAACACGGCTGATTTCGCCCCGGGAGGCGGTGGCTGACATGTCACACTGTACACCCCGGACAAATCCGGGTGGGGACCGGCGACCGGATGCGCTTCACGAAGAGTGACCGGGAGCGCGGTTATGTGGCCAACAGCATCTGGATGGTGACAGCGGTTTCGGTGATATGTCACGCTGTCGGACGGACAGCGACCTGGGAGATCTGCCCCGGCCAGAGCAGGCAGAGCAACATATTGATCCGCCTATGCCACTGCTCACGGTGCGCAGGGGCAGTGAAACCTTTTAAGCACAGTGCTTGAAGGCACGGAAGGTGCACCGAACTGATGCCGGCTTTGAGTCAGCCTACGTGGCCCTGTCGCGTATGAAGGTTATGCAGGTGTACACCGATAACCGTCAGGGCTGGACGGATGCCATTAATAATGCCGTACAGAAAGGGACTGCCCACGATGTGCTGGAGCCAAAGCTGACCGAGGCCATGAATGCAGAGCGGTTGTTCAGTACGGCACGGGAACTGTGACGTATACGGTCGTGCTGTTCTCCGTCAGGCAGGCTGGCCGGGGAGACAGCCTGCACGGTTTATTGCACCGGACGTAAATATCCGCAGCCGTAGGCACTGCCGGCGTTTGACCGTAACGGCAAAGTCCGCCGGTATCTGGCTGAACCCACTGACCACGGATGACGCAGCTGCGGGGATTCAGTGGTGAAGGATGGTGAAGGGCAGCGGGTGATGCGCAGTTCGTGGTTCTGCAGGCAGCCGTAACGCAAGAAAGCTTGCCGATAATATGCAGGATGGTGTCCGATTGCCCGTGATAATCAGCGGTGGTAGTGAGAATCGCCGCATATTGCCCAGGAACTGGTGCCATAACCGCGGCCGCGTGGGGATATCCCGACAACAGCACCAGCCGGGGCCGGAAATGGCGAACCGGTCACGGCAGAGGTGCTGGCACAGCGGCAGGCTGAAGAGGCTATCCGTGAAACGGAACGCCGCGCAGATGAAATTGTCCGTAAATGGCAGAGAACAACCTGACCTGCCGACGGCAAACAGAGCAGGCTGTCAGGGAGATTGCCAGCAGGAGCGTGACCGCGCAATACCTCTGAAATGGGAAACCGCACTGCCGGAGAGTGTACTGTGAACTACAACGGGAGCGGGAAGCTGTCCGGGAAGTTAAACTGGAAAATCTGCTGCAGAGCGTCTGCAGCAGATGGAACGGGATATAGTCCGGTGACCCGCAGAAAGAGAAAACCCGGGCGGAGACTGATACAGGAAGACAAACGCTGATGACAACGGATAACACGAACACAACACGTAACGATTCACTTGACGGCCCGACCGGCACGCGTATTTTCATGAAAGGAGATCACTAACAACTTCCATCGAGATCGGGTAATAACATTTCAACAGATTCGAATAACATCGATGGAGATCACTTTTGACTCATTTTGTTATTCATGACCCCATCAATTGGAACTCACAGGTGTGTTGATTCAGACTTTAACACACGGCAAAGGAGGCCTATGCCAACAGTTCCACTTCAGAGAAAACTAAAGAAATTCTTAGGCTTAAATACGGTGTTGACTCAGCCATCGACAAATTGGTCGTAGTCTGCAATCTCCCTTCCGTTGTATCCAGATATGCTAATCGGGCGGCTCAACTTGGCATAAAGCAGTGGCCTCACCTACAGGATGGGATGATAAAACTAAAACATGTCTTCAGACCCAAAAGATGAGAAGCACTCTCTGCCTGACTGGGCTACAGTACACTGAACTGCGTATTAAATGCGACGCTGCAGCTACTCTGGGAAGAATATCAGAGCGTAATCCAAAGTGGTTTTACAGCTATAACCATTACTGCCGGATGTACCGTGAATGGCTCAAACCACTTCACCATCAATGCGTCAGGTACATAAAGCTGAAGAAAACTTTTCGTTGATTACTGTGACCTACCGTTGGCGTTAATCCTGAGACCGGAGCAGAAATAAGAACTGCTCAGGTCACTGCAGCTGCCCCGGGCATCAAGTTACACATGGGCAGAGGCCACCCGCCTCAGCAGCTGAAGACTGGGTGATGAGTCATGTTCGCTTCCAGTGGTTGGGTGGCGTTCCTGAACTTGTTGTTCCGACACCCAGTGCTGCCATCCAGTACGTGGCATGATCCTGACGTTAACCCTACTACCAGCAGATGCTTGAGCATTATAATGTCGTGTTTTGCTCTGCGCGGGCCACGTAAACCGAAAGATAAAGCCAAAGCAGGTTACGTTCAGGTTGTTGAACGCTGGATCATGGCCCAATCAGGCATGAGATCTTTCACAGCTTGCACGCTTAATCAGCGCATTCGGGAGTTGCTGGAAAGACTGAATAACAAAATAATGCAGAAGGTTATTCACGTGCAGAACTTTCATCCACGGATAAAACCCGCACTGAAGCCTCTTCTGAAGCCGTTACAGTTACACCCTCGTGAAGAAACAGAGTTCATGCCGATTACCACGTGAAATGACAAACATTACTACCGGTTCCATGTTCGCTGTTAGCCAGCAACTGGAAGCATGACTGAGAACTGGTAAGACTCTTCAATCAGGGCAGGAGGTTACAGCACCCGCGCAAGCGTACTTATGGCTACAGTACCCGCAACGAGCACATGCCTGAAGTCATCGACAGCATGCCACCCGACGCCAGAGCGTCTTTCTGGAATGGGCGGCACATAGGCAGTGAAACTCATAGTTATGTAAGCCATATACTGAACTCAACCACATCCGGAAACAAAGCTATCGCTCGCCTTGACCTGAACCTTCATAAAAATACAGTAAAGCCAGACTTAATGCAGCATGTGCAAGAGCTCTGGAACAAAGGTATGGCGTCTGTCAGGTATTAAATCGCGATCCGAAAAGGTCTGATAACAACCTGTTCAGGATCCAAACCAGATCTGTTATCCACGATGAACACGAAAATACGCGGCAGAGTATACCACTGATACGAATCCACCGATGCAATCATCTACGAACAACTGACCGCACTTAAACTCACCGGCTTCCGTGATGCGCTTAAAAGCAACTTGCTCAACCGCACATACCGTGAGCTGGCTGAAGAAGCTCGTCATTACTGACAGCAGAAGAATCCAACCACAAACAGGAAGGCAGAGTTCAACAAACATGCACGGTTCAGACTTACGCGAGTTATCAAAGCCGGATTATCAAAATAATAGAGGCTGACAGGGCCCCATCCGTTCACTCAGTCAGGTATTAACTTCTGAAACAAAATATTTTACTGACCGGGGCCACCGGCAGCGGTAAACGTCTCGCATGTGCACTTGGTCATAATGCCGCTGATAGGATACAAGGTCTACTATTATCGCCTTAGCGCTGATGGAACAGTGCTACTGAAGGCATGCTGATGGAAGATACAGCAAACTTTTGACCAAAGCTGAATAATAGCGATCTGCTGCCGGATGACTGGGGCTGGCCATCAGAACAGCGTAGCGACCGCTGGAAATAGTGGATCTGATACCAACGAGGCTCAATCATCGTAGTGAGCCAGTTGCTGCGGAAAACTGGTACAAAATGACGGAGACCATGCGGATGCCATCCTAGATCGACTGAGTTCATGGCAGTAATGTAAGATCGAACTTAAAGGAGCAATCACGTGAAAATACAATTCCGCTGACCGAAGGAGATCAGTAATTTAAAACGGTTCTGTGAAAAGTGACGAACCGATCTCATCGATGTTACCTACCGACTTCCTTCACGGCAATACGCACTGCTGCAGTCGTTGCTGGTCTGGCTGGACAGCGGATATCATCAAACAGTGGCACTGGTGCTGATGGTGCTGACCACATCAATTGATATTTCAGCGAAGCAGGAGGATGTCGGTCGGGCGGGGCCTTTCCGTTTGCCCCGCGGGGCTGAATCTCCCGTCATGTGCATATCCGGCAGTCAGCTATTAACAGGCGGTGGAGCGGTGATTGCCCAGTTTCGGTATATTATCTGGCCGGCTTTCCCGGTATGAGGGGAATATCCTGTTTGCCCAGAAAGTTGCGGCACAGGTGCCGACATGGTGGAAATGCGCACTGCGGCGTTCCGCAGGGACCATGTTGCTTCTGCTGTATGGTTGTCCGGCCCAGTTATGGCGTCAGCCGGGCTGCTGATGCTGGCGGTCAGTTACCGGTTGTACCGGGTAGAAGACAGAACGGAACGTCTGGCGCTGGTCGCCTGCCTGCTGGCTGTTATTCCGGCGCTTAATCTGCCACCAGTGATGCCGCGGCGGTGGCCACCTGTGATGACGGTGCTGACCGTTATCTGGTGTCGTGCAGAAAATCATTACCCCGTTTCGGCCCGAGATTTTCCGTCCTTCTACGTCTGCATCTGGCTGCATTAGGCGTTCTGGCACCCTGAAGTGTATGTACTTTGCTGTAACAGGATGATTTGCCGAGGCAGAACACAGCATGACAGCAGAAGCGACCGGTACTTCGACATCGAAGGAAAACGAAGGGGAGACGCCTGTCCGCAGCCGGAAAATTATCATCAATGTCACCACGCCACCAGTGCGAAGGTGCCAGAAGCTGGCCGAGAAAGCAGCCCGGCAGAGCTGGCGGCAAAAGCGCAGGCCAGACAGGCGCTGTCCATGACGAACCTGCCCTCACTGGATGAGGCCGTGACCACCCCAGTCTCCGGTGGCCGGGATTATTGATTGCGACACGCCCGGCTTCTGGCCTGCGGTATCCGGGACGTGTTACTGAAGACGTGGCGCAGCGAATATCCTGCTCGATAAACTGCAGGCGCTGAAGGCCATCACCCGTTCAGAAAGCTATCTGTGTGCCATGAAAGCCGGTGCCTGCCGGTATGACACGGAAGGGTATGACGGAGCATATTTCAGGAGAGGAAGCGAGGCGGCATGCTGATAAAATCCGCCAGAACTGGATAGTTGCAGAACCGCCGTGCTTGATGAGAATGCCTCCTCAGGAGGGGAGGCAGGAAATAAAGGAAATAACTTCCGTACCCGAAAGAAAGCCAGCCCACTGAACTATTTATCGCAATAATACTGACAACTAAAGGGGACAGAAATATGAATGGATTCAGAAACAGTTCATGGAATGGTCAGGTCTGGCGCTGGCAGCGTACCGGACACAGGGCTGTTAATCTGGAAACTGTGATCCTGGATGGAGGCTGCTGAGGCGTGGTGTCAGGCCGCCAATTGCCTCGGGCGGACTGGCGACAGATTTGCCCTGGCTACGCGCAGAACGATGCCGGAACATGGACGGAAGGGACAATAAAGAGGCTGGCATATTTGAGATTAAATTCATAAACTCACCAGCGATGAATCATTGCGGATGGTGTTTCAGAATAAAACAGCCTGCTTCTCCGGTGGTAAGGCGGCTGAATGATGCATGAAATTTGCTTTGTATTATGTGAGACAACCTCGGCACTTACCTGTTCTTCAGAACGACTGTCATGCACCGATGGCCTACCGGCTTATAGTAACACAAGGATGTTTATGAATTATGGTGGTTTATTGATTTGTGATATCACTAATAGGACTCGGGCTGCCTGACTAAGGGCAGACAATATTTTATATCCCGATAATGAAAACTTAACCAGACCGGTAGATACTCATGTCGGTTTGCAGTTTATTCTGTTTATTATGGTGAATATATAACGGGAAAACATGATGAGAAATTAATACGCATTGCGCTCATTGATTATGAAAACTGTTGCAATCTGGAGAAATATATCGCTTGCTGATTATACCGATTTGATTTTATTTGCTGGTCCTTCTTCAGCAAACAGTGACCTGGCTGATACCGCCAGATAATAACAGTACGACAGATAGATAACATTTGAAGAATAATGTTGATTTCACCTTATGGAGCTTTCCAGGATGACGTGCCAGAAAAGTCCGGAAACAACACCGCATATTATTTCAAACGATAAAGGCTATGATGGAATATCTATACTCTGCAAAACGGGTTTTGCTGTGAACGTATTGCGCCAGAGCACGCTGAGAGTCATTTGTCGGTATCTCACCTGATTGTCCCTGAGGGGATATTATCCGGTGGGCTAACAGAATGCAGCAGGCATCCGAAGTGATGTGCGGAATTTACTGCGCCAGTGGAGGTTCACACTATTTAAAATCGCGCGTGAGGAGAATGGCATAAAGAACGGGCTGTTAGCATAATGTAGTGAGCTGGTTCGTCGGGGTAATTAAACTAAAGCTGATAAATTGTCTGGTTAACGAGCAGACTCCTTATCACAACAGAATTATCTATGATCTGGTTTGTCGTATTTGATAACGTTCAGGTAATTCATGGGATAACATTATGAGTCTTACCGCGGGTGAAAACTACATCTGTTCATCTGACTCATATGTAATTGGCGACACGAATTTAATTATTTTCATTGTGGTCGTTATTATATGTTTTGTCGTCCGGATATTCCGAGGAGTAAAACTGTCCTCCCGCACTGATACGGTTACGGCAGGCATACACCCCGGTGAAGCTTGGAGCGAATACTATCGCTGGTGAATACTGGCAGCGTCAGAAAACGTTGCTGACAGAAAGAGAGGTCAGTTTCATGAAAGGGTTGTTCAGGATTGTGGATAAGAAGCGGTATCTGGTGCCCGCAGGTACGGGGTCGCTGATATCGTCCAGCTGAACGGGGAATATCCGACCACGATCACGTCAGCAGGCAGTTATCTCAGATGGTGTCCGCGGCATGTTGATGTGGTTATCGTTGAGCGGCGCGTTCGTTCAGTATTGTTGCAGCAGTAGAGCTGATGATGCCATTTACGACCGGAAACGCAGACGCCGGATATTCTTCTGAAGAGGTTCTGAGGCAGGCTGGTTCCGTTGCCTGTAGCCGATGCCGAAAACTGCTGCAGATGACCGAGAATGGCTGAATACAACAGGGGCCGATCAGTAGTCCCTGAACATCGAAGGACGCCTTCGCGTTGCTCAGTTGTCCAACCCTCGAAACGGGAAAGCAAGCTTTCGCCCCGGCGTTTCTGTAATAAAACGAAAATATGGCTCAGAGCAAATCTCGAACCTGCAAAATTCAAAGTCTTTATATAATAAAGGTGAATATATGGAATATGATGATAACAGAACCGATGATTAAGCGTGAACAACAATATTCTATTGCTGGGGAATTTGCCTCTCATTGATAAGTTTTAAGGAGTATTCTCATACCAAGTTCTAAATATTATGATTTCACTCCAGATTAACAGTGATTCAGATGTAGAGAGAAATGAGAATGCTGTCTTTTATCTGGGATGAATATGAAGAGCTCACAATCATTTTAATTGCGCTGGGTGGCCTGATTTAGGTGGTGAATCAGCAGCATCACAGTTTGCAATGATGGCCAGAAAATTTGGTAAACAACTATTGTCGCTGTAAGTGAAAAGGATGCCATCAAATTAAAAGACAATTTTGATATTAATGTTGTCATATGGTAAAGAAAATTTTATTGCCATGAGTCATACGAAAAGAAAGAACTGAGGGAAACGTCGGTACCGGATTAAAATTGATGTAAATAAAGCATACTTATTGGCTGGAGTTTCGGCAGTAAAAGCGGAAATGAAGGTATTAGTCAGTAACAGGAATGTGGCATTATCGCGGCGGGTGTCTGGTTTCTGGTTCAGGGCAAGACGCAGGTACCAGAAATGACATCCCACCGTTAATCCATTAACTCGTGAGGTCTGCATGAAGCAATCTTTTAACACTACTGATTGTAGCCGCCTCTTCCTGCAGAGAGGTCAAAGTTTATGACGAAATATGCCCTTGCATTGCCGCTGTGCCACGGTGTTGTGTTTACCGATATTCAGGAACGGTTATGAACTGACACTACAGGGAATACAGTGGTGCAGGTAACTCTGGCCTACGAAGCACGGAAGTGTTGCCGGGCGGGGACGGAAGTCCCCGCTTTCCGGAAGCGTGAGGTATTTCAGGGGCAGACACCCGACATGCCAAACAGCCGGTCCCGCCCGGGGTCGGCATCCGTTAAGGCATTTTCAAATATTTCATTATCAAAATCATATTAAACGGTAACAGACATGACGAAAGGGCCAACACGATCTATCGTCACAATCCCTTCAGGTCGTTGATTAAAAATCCAAATCTCAAGAAACGATCTCTGTTTGAGTATTGAGGAGGAGATGTCGCAGACAGAAAATGCAGTGACTTCCTCATCGGGAAAAATGACCTACAGAAGGGTATCCTGTTCTGTGAGAGAACGAGCGTCTCTGCAAGAAGGAGTGCCACTATAAAGCGTTTCATGCCGTCATTCATTTCGACTGAAAGAAAAGTTAAGTGAGCTTGCTGATGAAGACGGGATCACCAGGCACAGATATGGCTGATAGAGTCAGAGGTTAAGCGCAGAAAATCTTGTATCATTTGCGTTTGCTGTTTCAGTGATGAGATGTTAGATTGCTGATTGCCTAAGGAATTTGTGGCTGGCCACGTAAGGTGGCAGGGAACTGGTTCTGAGGGATTTACAGGAGCCAGAGTAAAACCCGATGTAATCTTCACCAGCCTAAGGACTAAGAAGACACAGTTCACCGAACCGTATAGCCAACACCCAGCTATGGGAGTATAGTTATATGCCCGGAAAAGTTCAAGACTTTCTGTGCTCACCCTTCTGCGCATTGTAAGTACGGTGTGACTGATTCAACAAACGGCTACTGCCACAAAATGAAGAACCCGAATCCGGTAAGCCATTAACTCGTGAAGGTGCCGGAACGTTGAAGTTCTGGCGAAAATCATGGAAAAGGCGGTGGCTTCACCAGTTTTGATTTCGCTATTCATGTGGCGATGCCCGTTCGAGCGACTGCGTCGGCGCATGCCACCGGTGCTGCGTCGACGGGCTATTGATGCGCTGCTGCAGGGCTGTGTTTCCACGCTACAATAACCGTGTTCAGTGCTCCATCACCACGCTACTATTGAGTGCGGGCTGGCTACGGAGTCTGCTGCCGGAAAACTCTATCACCCGTGCCACCCGTGCCCTGCTTCTGTCAGAGCTGGGGTGATTACCTACCAGACGGAATATGAGCCAGCGATCGGGTGCTGCGACCTAAATCGATATCACGTTCACATCTGCAATGGTTTGCCGCCCCGATGTATCAGGAGGAGGCAGTGGCCGCCGCGCCACAGCCGTGTGGAATGGGAAAACAGACAGCGCAAAAGCAGGGCTGGATACCCCGGGTATGGATGAGCTGATAGCGAAAGCCCCGGCGTTTTGTCCGTGAGCGTTTCCGCAGTTAACAGACAGAGCGAAGTCCCGGGAATAAAGCGTGCCCGTGCGTCGTGATGCGAACAGGAACGTCAGGATATCGTCACCCGGTGAAACGCAGCTGACGCGTGAAATCGCAGAAGGGCGCTTCAATCGCCAATCGTGAGGCGGTAAAACGCGAAGTGGAGCGTCGTGTGAAGGAGCGCATGATTCTGTCAACCGTATCATAGCCGGTATTGGCCACCGCTTCCCCTGAAAGTGACCTCTCAGAATAATCCGCCCGCGCCGGAGGCTTCCACGTCTGAAGCCCGGACAGCACACAAAAATCAGCACCACATACAAAACAACCTCACCATCCACCTTCTGCGGTCCGGTTCCCCTGTTTTAATACAAAATACGCCCTCAGCGACGGGCAATTTCTATCCACATTAAGTCCGCAAGGGACTTCCCATAAGGTTACAACCGTTCATGCTTCATAAAGCACCACGGCAGTTCATAAGGCAATATCTTTAAACACCTAATGATATCTCCTTTAAACTACTTAATACATTCATTTAAAAGAGCCTGAAACATTGCCTGTCCTGTGGACAGACAGATATGCACTCCCACCGCAAGCGGCGGGCCCCAACCGGAGCCACTTTAGTTACAACACACAAAAACAACCTCCAGAAACCCGTCCAGCGCAGAACTGAAACCAGCCCTCCCTCATAATCGAAAAGGGTTCGCCTGGCCCTTTCGCCGGAAACACGTTTACCGTTGTAATCACATCTTCATCGTCAGTCTTCTCGCTGAAGTTCAGTAATATCGCCTGCAGCGGCCTCGCCCGGCTAACGCGGAGATACGCCCCGACTTCTGCAAACTGTCGGGACCACGACCGCGCACAGAAGCTCTCATGGCTGAAAGCGGGTATGGTCTGCGGGCTGGGGATGGGTAAGGTGAATCATCAGTACCGGTTTACGCCGGGCTTCGGCGGTTTTAATTTAAAACATATGAAACAACAGAGCCGTTTTCCATGCCGCCAGATGCGGCATATCCCGGGTAACGATATCTGAATTGTTATACGTGTATATACGTGGTAATGACAAAATAGACAAGTTTACAGGCGATGCAATGATTCAAAACACGTAATCAATATCTGCAGTTTATGTTGTTACGTTGGCTGCATGGGGCATTAGGCTGGGGAGCCGATTGTCATGCATATGGCCGTTCTGTTTATGGATCAGGAAAACTATTTGTTCAGCCATGGTACTGTTCTGATGTACCCGTTGTGTTTTCTGGTATACTGCCGTTGGATATTCGCTACTGGTCGTTGGTCACAGCAACGTTGGCGTACCGTGGTCGGCGATGGCCGTGGTGCGGCGTTTGCGTATTTCTGCTCGGTAAGGCGCTGGCTCTGCTCAAGGGGAGCCATTTATGACGAAAGTGTTTGATAAGTCCATACCTGACGCATCCGTTACACCATCTTTATCCTGTCTCTGCTGACGAACGCCGTTCCGGGGATTATGCTGAACGTCTTCCGTTCACGGTAACTGGCTGGGCGCGATAACGTCGTTGTTGTTCGACGCCAGCACAGCCAGGCATCAACCTGATTGGCAGAACTGTTCCGTGGGGTTGATTACATCAGTGGCCAGATCAGAGCAGGTTTGCTGCCGGTATGCTGCATATGGAAGCAACCACGCTAAGTTTACTGTTTGCTATATTTTATTAAACATTGTGTTAAAGTCAAAACAGGGTTTTTAGTGGATGTTATATTTGCAAATATAACTATGGAGGTGCTGAATGGGACACCACCCGACTGAAGAGGTTATGGCTCGCTATGCTGACCGTCCCACCGGCACTGCTGATGCGCTAAGTCTCTAAGCACAGAGCACGAAGTTGGCATGGTCATTGATACCGGCTGATTGTTGAGCCGCACAGACGCCCGGGCGATCACTGGCTGAGCTACTGGCACAGGTGATCCGAATGCTGAAATATCAGCTGAAGAACGAGAATGGCTGGATGCACCGGCGACTGGTCAGGAGGAAATCTGACATTGAAAGAGGGGAAATCTGGCTTGTCTCGCTTGATCCTACCGCAGGTCATGACAGCAGAACGCGGTTTGCTGATTGTCACACCGGCGGCCTTAATCGCGTGACCCGCCTGCCTGTTGTTGGTAGCCCGTAACCAGCGGAGGTTCGCACTGCCGGCTTTATGGTGTCGTTGGATGGTGTTGGCATGCATCACAGGTGTTGTACAGTTGCGATCAACCTCGACACTGATATGAAAGCACGGGGCGGAAAACGACTCGAACGGGTTCCGGAGACTATCATGAACGAAGTTCTGGCCGCCTGTCCACTATTATTCTGACTTGAACATGGGGTTTGAGGGGCAACTGATGAAAACGTACGATTTAGGCAATTAAAACTGCTGTTGTCCCACCATTCTGGTGATTCCAAACGTTATTTGCCAGCGTCGGTTCCGGCTGAGGGCGAAATGACACCCTAAGCTTTCGGTTCCACAAAGATATTCGCCAGTCAGTAGAATGCGCCCAGCCCAATGGGGATATGTGGGGAAGAACGGGAACATCCAACCTTCGTTCCGCCGCTCCGTGACGGCAGCATGACCAAGATGGACGGTATTCCAGTAAATGATCACCGCAGTCAATAAATTGAGCCCAGCGATTCGGTGCGCTGCCCTCTGTCGTGCGATCGCGAATTTCTGCCTCCCGATACGGAGCGCATTTTGAGCGCATGGTGGGCCTCTCCTCGTTAAGACCGATTCACACGCCGCTGCATGTCCGTATCCGTGATCCACCACAATGAAAAGGGTCCGTTCAATACGACCAACTTCACGAAGCGCAACTGCAAGGTTGTTTGTCGTGGGTAAGAAGCGAGCTTGCGCAGGAGTTGGCTGGGCCTGATTTGCCAGCGCGGTCATCGTCGCGGCACAACGGAAATATCAGGCCAGTTCCGTACCGATAAGATCCTCCCGGGCTTTTCCACCTACCAACTTGCGTAAATTTCTGGGGGTCGTATCGATTAAATACGTACAACCGCTTCGATGGCAGATCCTCGATTCGCAGAACGAGATGTAGCCGAAAGAGGCTACTGGCCTGAACAATGGTCGGTGAATCTCTGCCGTATCGGCATACTGTTCTGCGAACATGCGACCGACCTCGTTCATCAAAACCACGAGAATATACGGTGCCCGTCACGGTCGCCAGGGATCGACTGGGACAAGCGAATGGCGCGAACTGGTCGCTTTTCACGTATATACGCTTTGAGGCCGGGAACACCATACGGCATTGACCATGTTCGTTGCCATGCCGCGCTTGTCGGGAAACTGACCATCGTCGATGCTGACGTGCCCATCCCCAGACGCGTGACATCGGCAGTTTACCGCGCGGCCACCACAATTGCCAATGCTCGTCTATATTTCGCTTAACATGCCAGCGGGCAAGGCGTGAGAGCTGCCATAATGCGTGTTTGTAGCTTCCGCCATCTTACGCAGGCCCAGATTGAGCCCAGCGAGCAGGACGTTGAGCAGACCGATCCGGTCGCGACATGGAGCCCGGTTCTCAGATGGGTAAACGCATCAGAAACCAAGGCTGCACTTAACTTCAAGCAGCATGTCGGTAATCCGGAACGACGCAGTATTCGGCGATACAGATCCAGCAGGAGTGCCTTCGGCACCATCCGGCACGTCTGCTGTCACCTGTCGATCCGCAACGTTCCATCTTCATGCTACCGCATTAGTGCCGTTACGGGCAGCCTGCCACGCTTAAGAGCGATCGTGAGTCGCGCCTTCTGTCTGCCAGCCAATCCGCTGAAGGCACGGCCAGTTTTGCATTTCTTTCCTGCGCCGCGATCATCGGCACCAGTACCTGAGGTCACCATATGGCGCGAATGAGCGAGCTTCGACATCTCCGAACGAAATGGAGGTGAAAGTATACCGCCACTCCCAAAGACGGGTATCTCCTTTTCCTGAGCCCGTAAATGACGGTTCCATTTGAGCTGCCGCAGGACGGCGATGCAACACCTTTCATCTCCGGACGACAAAGCTGCTGCTACCACGGTCCGGCGACCGGCGGCTTCGAGCTTCAGACAGCGCAACATGCGGGCGCATAACGACGAAAGCGATGGTATCCCTGCCCGATGCAAGAGGCCCATCGGCCAGCGTGCTGGAGTCCCCATGCTACCAGTTGAGCGAGCCGGTTCCATGCAAACCGAACTGGCCATTCCAGTGTCTCAGCCACTGCGGGCCCCAAATGAAGCCCCAGCGCGGTGAAGGCCGATCGTATCCGTGAGTGCGGCTTTAGAGCCGAAATTGTTTCGTCATTGCCGCTTCCCGCCAAAGTTTTACGATCCCACTGGCGGCGACTATGGCATCAGCAATCGCCGCTTCCACCCACAACACAGACGGCAAGGACGTCTAGCGGCGGAAGATGTCACGCAAACCGTCGGTGAAGTAGTTGCTCATAAGCCGACGCAGCCGGGCAATGCGATGGGCAGGCGTTGGCCAAAGCACTCATGATTGATATCCGGCAGCAGAAATTCGTCGAGCAAACGGTTAAGCAGCAGCCGAGTTGTTACCAACTCCTCGAAGTTAGCCAGATGAAACGACCGATATTGCCGGCGAGCATTTCACCGAAGTTTGTCCAGTGATCGCGAACATCCGCTGGCAATCTTCCGCAACTGGCAAAGCCAACTGCCGCTCAGCGGCGACCAGAGACCGCGCACAAGCGCTCGATTGTCGATACTGCGGGCAGAATGGTGGAAGCTCGACACCGCACAATAAAACGATGAGCAAGATCCGTTTGATCTGGCATCTGGCCCGCCGAAAGTCCATCTCGGCAGAACATGGGCACCACGGCCCGTGAAGGTCTTGTAGCCAAACCCGCGCATGCGTCCATGTGCTGCTGACGGGTTTGGCGCCGTGGCATATGAGAAGGCATCAGCCGGAACCCACAGCACCGACGAAGCTGAAAGGATCACGCGGGATTATCTGCACCAGAGCCAGTGCATCACCCGCTATCGTAAGGCACAAAGTTGCAGGGCAAAGCCAATCCTGTTTTCCGGTCTGCGGCGCTGCCTAATGTTTTCCAGTCATCGCCCAGCGTGCAGAACTTCAGTAGCCAGTTCGTCCGTGGGCAGACGTGAACAGCGCTGCTCGCCGCCGTTCGGTGAAAATATGGCGTCGTGACATACAAATTCGTCCCTTTGAAGCATAGTCTGCTTTAACAACAGCCAGCCCATATAACCAGGGCGTTCCGATACAAAATCCGTGAGGGTTCAATCAGACATCAGCCGCCACGCTGGGTTTCAACAGCGGATCAGTCTTGTGAACGCCGTGAATTGATTCAGAGCTCGGCGTCGGTTGTGCCGGCTACGACGTGGTGGAATATTTAAGGAAACAGGTTCAGGAATTAAACCTCGACCGGGCAGAAAGTCCCGCGCTTGCCCAGTCCAGACAAATTGATGCAATCCCGTCACCGAGCTTTCCGGTGGGGCTCGACGCTCGATTCGCTCAATACGCCACGTGAACTGAGAACTGGAAGGTTTCGTGATAGCCATGATCGAATGGCGTTCGATCTTCGTCGCCGTAGGCGACGAATGCTGGCGACGTTTCTTCCGGCATTGCGGAGTTTGAGCGATCTCACCAGCGAGCGGGTCAAGTCAGGCTTTGCTGTTGCGAAGGCATCGTGGTAAGAGGTTTGGTCGTCGGGCCGGAGTGCACCAAAATCCAGACCGACTTTGCCTATGCGTGGTTGCGATGAGGGCTGAGGACGAAGCATCGCTGATCGCACGCGAGCTCGGTATCAGCAAGAATACGTCGCCGATCGTGCAACGACACAGAGCTGGCTTAGGTGTCATTTCGCCCAGCCGGAACCGACCCGAATAGGTTTCGTCGCGGATGCCAGCTTGCAGCCAGACAGCTTGCGTAGTCAGGCCGGGGCTCGACTCGGCCATCTGTCAGCCCGAGGTTGATCGCATCACCGAGGATTGCGACAGCAGCAACGTCCTGTCTTTGGCCCCCGGCCCTTCGCGGGTGAAGTGGCGGTTGAAGCCCGTCGTCCACGTCCATCAGCAGTTCGGTGATCTTGATGCGCGGCAGTAACTGGCTGGTTTGGTCGATTAGCGCCTGCGCCCGATCCGCACCGCCGCATCCAGCGGGGTGATTTCAGCCCTGACTCGGTGAGGATGGCATCGGGCAGCTCGTTGTCCTTGGCCGTGCGGGTGACGGTGGCCAACTGCTCGTCCAGCAGCTGCAAACGCCTTTCCGTGTACTGGTCGCTGTTCGGGTTGATCGCCGGTGGCAGGGCCTGCTCGCTTGAGTGCGGCGAACTTCGGCCGGCAGCAGGTAGTCGTCGAAGTCGCGGAACTGCCGCGATTCTGGACCCAGATGTCGCCGGAGCGCAGTGGGCGTTCTTCAGCTCGACAGGGCGCAGATTCGTAGAACTCGGTCGAGGCCTTCCGCATCACCAGCGGAACACTACGACGTGCGTTTGGCCATCCAGATCAGCATGTTCCGGATCGGGATGCCCACGAAGCTCTGTTGCGTTCCGTCTGGCGGACGTACAGGTTTTCGCCTCGTATGATCGCGGCCATAGCCGGTAATGGTGCGAGGCAGGCCAGTCCAAGCTGCGTACGGCGCGCCTGCAACTCAAAACCCATCGCCGTAGCGGAGGTCTTGTAATCGCATGTCATTACGCACGCCCGATTATTGTTCACAGCGATAGCACCTGCCATTTGGGGCAGCACCTACATTGTCACCACCAATACCTGCTGAACTTCACCGATGACGGTCGCGATGCTGCGGGCGTTGCCGGCGGGTTTATTGTCAGATGATTTGTCCGACAGATTCCAACGGGAATCTGCGGATGCATCTTCATCCTCGGCGCACTTAATATTTCGCTATTCTGGAGCTTGTTGTTTGATGGTCTACCGCCTGCCGGGCGGGGTCGCGGCGACGGTAGGCGCCGTGCAGCCGCTGATGGTCGTAAACATCTCGCCGCCTAAGTAGGTATCTGACATGATTGATGGCGGTCCCGCTATTTGCGGAACTGTGGGCGTTGTTGACACCAAACGCAGCGCTAGATCCTGTCGGCGTCGCAGCGGCCCGCGGGGCGGTTTCATGGCGTTCGGAACCGTGCTGACCCGCAAATTCCCGTGCCTTCATACCACCTTTTACTGCCTCGGGCAACTGGCGGCCGGAGGACTTCTGCTCGTTCCAGTAGCTTTAGTGTTTGATCCGCCAATCCCGATGCCTACAGGAACTAATGTTCTCGGCCCGATGTGGCTCGGCTGATTGAGCGGGTTTAACTTACCTTTGGTTCCGGGGATTCAAGGACTCGAACTTACAGTTGTTTCCCATTGGCTTTCTAGCCGGGGACCGCCAAAGTTAGGATGGTTGTTCTGGATCGACGCTGAGTGCGCTTCAAATCATCGGCGTCCTGCTCGTGATCGGGAGTATCTTTGGCTGGGCCAACGTTCCAACCGGGCACCTCTAGGGCGCGTATACTTGCCGGAAGTCGCCTGACCCGCATGGTGGGCCCATCGTTTCCACGATCAAGATCGGCCTGTTGCCCTGCGCCGCTCCAAAGCCCGCGACGCATGCCGGCAGGCAGAGCAAGTAGAGGGCAGCGCCTGCAACGCCCACCCGTTCCACGTTGTTATAGAAGCCGCATAGATCGCCGTGAAGAGAGGTCCGATCGAGGCCGGGCTGGTGAGCGCCGCCAGTAGCCCAGCAGCTGCCCCTGACGTTCCTCATCCACCTGCTCGACAACATTGCTTGCAGCGCCGGCGGCATTCCGATGCCACCCGAAGCAAGCAGGACCATACCGGGAAACGCCATCCTCGTGTCGCGAAGGCAAAGTAGATGTATCTACGTCGGCAATCATTCCGAGCATGAGTGCCCGCCTTTCAAGCCGAGCTGGGCGGCTACAGGGCTGGTGATCATTGTCAAGGAGTGAATGCCAAATGCGGCAAGCGAAATGCCGATCGCATCGCGTCCCAGTGAAAGCGATCCGCCGAAATGACCTAAAGCGCGGCCGGCACGCGTCCGACAAGTTGCATGATGAAGAAGACCGCCATCAGGCGGCGTCGGTCATGCCCCGGGGCCCACCGAACGAAGCGATGGTTGAGAGCCTCCTGGCGTAACGGCCGGCGTTCGCCTTTGTGCGACTCCGCAAAGGAAACCGTCAGGAAATTATGCTGTTCAAGGCTGCCGCGGTTGAAGAACGGAGCGTAGAAACCGCCCATCAGCCCACTGAGCACAGGTCCCGCGACCATCCCGAACCTGAAACAGGCGCTCATGAAGCCGAAGTGCGCGCTCATCGCCATCAGTGATATCGGCAATATAAGCCGGCTACCGCCCCAGTCGCCCTCGGTGATGCCGGCCACGATCCGCCCGATATAGAGAACCCAAAGGAAGCGCGCCGTCGCCATGATGGCGTAGTCGACAGCAGCGCCGGCCAGCGAGACGAGCAAGACCGGCCGCCGCCCGAAACGATCCGGACAGCGCGCCCAGCACAGGTGCGGCAAATTGCATCACAGCGCCAGCAGAATGCCAGTAGTGGGCGGTGACGTCGTTCGAGGAACCAGATCGCGCAGAGGCCCGGCAGCACCGGCATAATCAGGCCGATGCCGACAGTCGAGCGACAGTGCTCAGAATTAATAGATCAGTCTGCTGGGTTTCACGCCCGGCTTCTGACCAGCCTCCGCTGGTCCGATTGACCGCGCGGATTCTTATCACCGAGGTTGGTGGACATATTATGTTTATCAGCGATAAAGTGTCAAGCATGACAAAGTTGCCGAATACAGTGATCCGTGCCGCCCCGACCTGTTGAACGAGGTCGGTGTAGACGGTCTGACGACACGCAAACTGGTGGAACGGTTAGTTCAGCAGCCGCGCTTACTGGCACTTCAGGAACAAGTATGCTGCTCGATGCACTGGGCTGAAGCCATGCTGGCGGAGAATCATACGCATTCGGTGCCGAGGAGCCGACGACGACTGGCGCCCATTTCTGATCGGGAATGCCTGCGCTTCAGGCAGGCGCTGCTCGCCTATCGCGATGGCGCGATCCATGCCGGCACAAGACCGGGCGCACCGCAGATGGAAACGGCCGACGCATTTCGCTTCTCTGCGAGGCGGGGTTTTCGGCCGGGGACGCCGTCAATGCTGATGACAATCACATTTCACTGTTGGGGCCGTGCTGAGAGCAGGCCGAAGACAGCGATGCCGGCGAGCGCGGCACCGTTGAATTCGCTCGCCGTTGCGGGCCGCGATAGACGCCATCTAGCCGGTCCGGACGCGTTCGAGCAGGACTCGCGGGCATTTAATGATGGATTGGCGAAAAGGAGGCCTGTTGTCAGAACGCTGAAGGACCGACAGGCAGACGATTGATCAGAAGCTGCCGGAGCGCAACCCACTGCTCACAGCAGAGCCATGTAGACAACATCCCTCCTTTCCACGCGTCAGACGCCCGTAGCAGCCCGCTACGGGCTTTTTCATGCCCTGCCCTAGCGTCCAGCTTCTCCACGGCCGCGCTCGGCCTCTGGCGGCCTTCTGGCGCTCCTGCTGCGGCGTCCGCCTGTGTGGCGTGGGTTCAAAGCGCCGGCCTTGCACCGCGCTCGCGGCCACCACGTTCTGCCTTGCGCAGATGAGATAGGGAGCCCGCAGAATTGAAAATCACGCTAAGGCTTCCGGCACCGGCCGAAACTTCCCGTCTTCCAGTCTGCGGCTCTGCCGCCAGACGTAATCGCCGGTTAGGTTGATGTGTCTCTGTTCAGCGGCGACAGGAATTGTAGTAGTTGCCACCACCGGCTTGCCGGCCCGACCAACCCCGGGTGGCGTCTGTGCACACACCGTGTTCCACAGCACGATAGCCGCCGTCACTGTGTTGAGCGGCCCGTAGCGCTGCTGCTCGAAGCCCGATCCTCGATTCTGGCAAGGTTGAAGAACACCGCTCGCCAGCGAGTTGCGCGCCTCACCTTTGTTCAGGCCGGCATGCACGCGGCGGCAGTTCAACACTTTGCAGCCAGTCCAGATGAACAGCGTGTCGATCCGGGCCCAGCTCGCGCAGGCCACGGCCAGTCCGTTCTGGCGCGGGTCGAGCTTGCGCAGCATCAGCGGCGGTGACGGTGCCCGTTTGATCGAGCTGGCCAGCAGGATGTCGTCCCAGTGGGCACGCACGTGTTGATGTTCAGGGTGCCGATCAGCGGGCGCAACGTCGGTATTTGCACGCCCTGCGGCATGTACAGCTTGGTTTCGCTGAGGTCGCGGATGCGCGGCGCGAAGGGAAGCCTAGCAGGCATCAGGCAAGACGTGACGGTAGCCGGCCGTACGGTAGTTCCTCGATCCGCAGGTCGACTCGTGGTACAGCAGGCCGTCGAGCACATAGGTGGAATCGCGGACGCCGCGACATTCACCACGCGGAACGGCGCGTACTGTCGGAGAGATATGGTATAGAACAGCCATCCCGTCATACCGTACTTTCTGCTGATGTGCCCGGTGCCTGCCCGGCCACCGCGCGGAAGCGCTGGCCATCGGAGGAGGTCGTGCCGTCGCCCCAGTGGGCGGCAAAGGCGGCGATACTGGTGGTTGACCAGGCTTCGGCTTAAGGCCGCCGAATAGGCTCGTCGCGGATGTGCCAGTTTGCAGCCGACAGTTTATGGTCAGGCTGGGGCTCGACTTGCCATCTGGTCAAATGAGGTTGATCGTATCATGATTGCGGACAGCAGCACCGGAACCTGTTCTGGCCTCGGCCCCGTCCTTCTGCGAAGTGGTGGCTGAAGCCCGTCCAGTCGTCCACGTCCATCGCTGTTCAAGATCTTGATGCGCGGCAGCAACTGGCTGGTTTGGTCGATCAGCGCTCTGCGCCTGATCCGGCACCGCCGCATCCAGCGGGGTGATTTTCAGCCCTGACGAGGATGGCATCGGGCAGCTCGTTGTCCTGGCCGCGGGTGATGGTACAACCGTCGTCCAGCAGTCAAACGCTCTTCCGTGCACTGGTCGCTGTTCGCTGAGGGGCAGGGCCGCCTGCTCGCGCTTGAGTGCGGCGAACTGGCCGGCAGCAGGTAGTCACGAAGTGGCACTGTTGGGATAAATATCAGGAGATAAACTTATCATCCTTTGCTGATGGAGCTGCACATATCCCATTCAAAGCAATGGCTTAGCGACATCATTCTGTGGGCCGCACGCTGGCGGATTGCAAATACGGCATCAGTTACCGTGAGCTGCAGGAGATGTGTTATTGAACGCGGAGTGAATGTCGATCACCCACGATTTACCGCTGGGTTCAGCGTTATGCGCCGAAATGGAAAATGGCTGCTGGTAATGGCGTAACTCTTCCGATTTGCCCGTGGCACATGGATGAAACCTACGTGAAGGTCAATGGCCGCTGGCGATTCAGGCTGGGCCGTCGACAGCTGGGGCCGCATTGTCGATTTTTATCTCCCGTCGTAACAGCAAAGCTGCATACTGCTCTGGGTAAAATCTCAACGTGAAGAAGCGGCAGATCCCGCGATTCATCAACGGATAAAGCGCCCGCCTATGGTCGCGCGCTTGCTCTGCTCAACGCGAAGGCCGGTGCCCGTCTGACGTTGAACACCGACAGATTAAGTATAACGCGATTGAATGCGATCATGGCAAACTGAAACGGATAATCGGCGCCACGCTGATTTAAACTATTGAAGACGGCTTACGCCACCATCAAAGGTATTGAGGTGATGCGTGCATCACGCAAAGGCCAGCCTCAGCATTTTATTATGGTGATCCCCGGGCGAAATGCGCCCGTAAGCAGAGTTTTTGAAATGTAAGGCCTTTGAATAAGACAAAGTGTTTTCGCCTCATCGCTAACTTGCAACAGTGCCTTTAAGGCATAATAAGCCCTACACAAATTGGGAGTTAGATCATGAGCAACGCAAAACAAAGTTAGGCATCACAAAGTACAGCATCGTGACCAACAGCAACGATTCCGTCAGGACACTGCGCCTCATGACTGAGCATGACCTTGATGCTCTATGAGTGGCTAACCGATCTCATATCGTCGAGAGGGCGGAGAAGAAGCACGCCCGACATCCTGCTGGACGTACAGAACAGTACTGCCAAGCGTTTTAGCAAGAGTCCATCACCATACATTGCATGCTGAATGAGCCAGATTGGGTATGCCCAGTCGGGGACGTTGCTCTTGAAGCGGGGACGGACGGTGGAAGAAGAAACCGATCCGTGAGTACGCGGAATAGACCAGTTACTGGCGAATGCATCAACTGCAAAGGCTTGGGAACCGCTGGTTCGAGCCTGGCTGAGTTGCTGTTCAATGATCCCTGGAGGTCACTAAGATCCAAACGGACCATGAGCAACTTGCGAGCGATCCGATGCTACGAGAGGGGTTTGAGAGGCAAGGTACCAACCACCCCATGGTCCAGCCGTACATGGTTCAAACACGCCGTGCATTCGAGTTGAACACGCAGTGATGCTCAACTCTTCATCGAGGGGGACGTCCATGGCTGGCGCCCTTGGCCGCCCTCATGTCAAACGTGTTAAGCGAAACTCCGGAGCCCACACCAGCAATGTTAAAATTAAGTTCTTTACCAAACCAATACTAGTTATGAAAACACAATAATAACTTCGCTATTTTAATAATTGCAAGATAGCAGCGCCAGTGCATCAACAGATAGGCCCTACTGTTGCATTCCATTATTTGAAGGAAACTGAAGGTTGTTTACTTTACGATGCATCCACAAAACGAAATTGCTCAATTCAATAAAGCAAAGGTGCAACGCAAATGGCACCAGATTCAACTTTCAAGATCGCATTATCACTATGGCATTTGATGCGAAAATACAGATCAGAAAACCATATTCAAATTTCAAAGGAATGGAGATTCAAATACAATCATACACCAAAGACGTGATGCAATTTTCGTTGTTTGCTCGCAAGAAATAACCCAAAAATTGATTAAATCAAGAATTATCTCAAAGATTTTACTATGGAAATCAAGACTTCTCTGGATAAAAGAAAGTTGAAACAACGGATTAACAGGACATGGTTTCGAAAGTAGCTTGCACCTCACCAACAGTTCACCCTGCGCAAAATTATTAATCACACCTCCAGTTAAAACTCAGCCATAGAAAACACCACAGAGAACATGTATCTACAAGATCTGGATATCAGTACAAAACTGTATGTGGTGGTGCAGGATTCACAGCAACAGAACTCAAACTATTTGATGGTTTATTATAAGCAAATCAGGACATCCAGTTTTGTGTCCGCACTTACAGGAAAACCAATGACTTAACATCAAGCATAAAGCCAAGAAAAGGACACCATTCTACACTACTATAAAAATTTACCGGCAAAATGTCCAACCTCAATCAAAGTCGGGACGGCCAAAGTAAGTTTTGGGCCTTCGCTGGCGCTCGGCGCCCTTATTTCAAATGTTGACGGCAGTCATGACCGCGATCTTTATGACCAACCATTGATAGCCCTTCAAAGGCAAGCTGCTTTCTGAGCAAGTGAAGAACCCCAATATCAAAGTTGGGCGGTACAGTTATTACTTACATTATCATAAGTACTCATTCGATGACTGCGCACGGTATCTGTTTCCGGACCGCATGACGCTGATAAGTTGATTCCATCGGTAGTTTCGCTCTATCGGGAGTGGGGCTCTTTATCATGGCTGGCAATCAGGGGCATCGGGTACGATCGGGCATCATCTTTTCCTGTTCTTTATATGCAGGAAGAACCACTCAGCACTCGATGCCTAAAAAGCAGGTAATACTGTCATTGCAATGACGTTTGATCGGCTCTGAGGCAATGGTCATGCCCGAATCAAGTCGGGCACGGTGCAGTGATAGGCAGTCACTGTTGGTGACAAAGATGGGGCACTGTTGCAGTTAGCGATGAGTAGCCTTGTCTTATTCAAAGGCCTTATTTCAAAACTCTGCTTACCAGCGCATTTCGCCCAGGGATCACCATAATAAACGCTGAGGCCCTGCCTGCGTAGTGCACGCATCACCAATACCTTGATGGTGGCGTAGCCGTCTTCATGGATTTAAATCCCAGCGTGGCGCCGACATCCCGTTCAGCTTGCCATGATCGCGACCCAATCACGCTGTTCCGGTACTTCCTATCTGCTCGCGTTCACGTCAGACGGCACCGGCCTTCGTTGAGCAGAGCAAGCGCGACCAGCGGGCGCTTTATCCGTGTTGATGAATCGCGGGATTCGCCATCACGTTGTTGAGGATTTTACCAGAAACGGTAATGCAGCTTTGCTGTTACGATGGAGAGAGATAAAATCGACAGTGCGGCCCCGGCTGTCGACGGCCCGGTACAGATACGCCCAGCGGCCATTGACCTTCACGCAGGTTTCATCCATGTGCCATGGGCAAAGATCGGCTGGGTTACGCCAGCACCAGCGCAGCCGTTTTTCCATTTCAGGCGCATAACGCTGAACCCAGCGGTAAATCGTGGAGTGATCGGACATTCACCGGCGTTCAGCCAGCATCTCCTGCAGCTCACGGTAACTGATGCCAGACAGAAAATTGTGCTACGGCCCACAGAATGATGTCACGCTGAAAATGCTGCCTTTGACGGGTTCATGTGCAGCTCCATCAGCAAGGATGATAAGTTTATCACCACCGACTATTTGCAACAGTGCCCTGAAAACTATATCAAAGAATACGACATGGCGGTGGGTCATCTCTTGCTAAAGTCATTTTGGGCGAATGAAGCCGTGCTCAAATGATGATGCTTTCAACCCATTTTTGTTGTTCAAGCTTGATTCCTGGACCTTCAGAATACAGACAGCAAATAAAGACCTGCTTGAAGCTAAGTATGTATTTCTGCAGCAAAATAATCAAACCGATATGTAATCATGAAGTTGTCGAAACCAACTGCGTATGAAAGTGAAAATGTCTGGTATAATAAGAATATCATCAATAAAATTGCTCTGTGGATAACTTCTGTATTTATTAAGTATCCAGCAAAGATGAAATCACGATTTATCAAAATGATTGAAAGGTATAGGCCAATGTTACAATGTAAGAAGCTAGCCTAAATTCTTTCGTGAATAGTGATTGAAGCTAATAAAAACATCACGTGGAATTTAGGACTATTCATGTTGTTATTTCTGCATCTCCAGAATAAGGAATCCCATGGTTAAAACCGCGCCAGTTCACGCTGGATGGCGACGGCAACCGTCACGCTGTTGTTAGAAGTGCTGTATGCGCAAACGGCGGACGCACAGCAAAACTTGCCGAATTAGAGCGCGTCGGGATGGGTGTGGCATTGATTAACATACAGATGGCTCCGCAACATTTATCGTGCTGATGAGCGCTGGCGATGTGCAGCACCAGTAAAGATGGCCGCGGCCGCGGTGCTGAAGAAAAGTGAAAGCGAACCGAATCTAAATCAGCGAGTTGAGATCAAAAATCTGACCTTGTTAACTATAATCCGATTGCGGAAAAGCACGTCAATGGACGATGTCACTGGCTGGCTTTTAGCGCGGCCGCGCTACAGCACAGCGATAACGTGGCGATGAATAAGCTGATTGCTCACGCTGGCGGCCCGGCTACGTCACCGCGTTCGCCCGACAGCTGAGACGAACGTTCTGTCTCGACCGTACCGGATGACGTTAAACACCGCCATTCCGGGCGATCCGCGATACCACTTCACCCGGGCAATGGCGCAAACTTCGCGGAATCTGACGCTGGTAAAGCATTGGGCGACAGCCAACGGGCGCAGCTGGTGACATGGATGAAAATACCACCGGTGCATGAGCATTCAGGCTGACTGCCTGCTCGGGTTGTGGGGATAAACCGGCAGCGGTGGCTATGGCACCACCAACGATATCGCGGTGATCTGGCCAAAGATCGTGCGCCGATTCTGGTCACTTACTTCACCCAGCCTCAACCTAAGGCAGAGTCGTCGCGATGTATTAGCGTCGGCGGCTAAAATCGTCACCGACGGTTTGTAATATGGAAACGGAATGGGGAAACCTATCTGTTTTTGTTTATCGCCTTAGACGGCAAAGTGCTGCCCCACCTGCGCTTGCGCATACGCCAGCCATGGCTCTGTGGTTCGGTTCTCCTTCCGCTGGAGCCCAGCATAGTCATCGGCAGCCACGGGTTGATAGCCACCGTGTTTACTTCAAAATTATGCCACCGGTGACCAGCGACAATGGCATGCCAGTTCCTGCGGCCATCTCCAGCACCGTACAGGTCGCCCGATGGGTGACGGTACCGATCGTCGTACCCAGCACCACGAAACGACCCCTAATGGCAACAGTAGTCGAAGGTGTGAGGTGTCGGTGCGGCGCACGTAGGTCCCAGCGTCGCTCCTTCCGGCGTCCGGCATTTTACCGCTGACAGCTCGGGATTCGTGATATCACCGTTCTTGCAAGAATACGGCCAGAGGAAAATACCTGCCGAGCATGCAGCGCTGATGTCAGCCCATCAGCATCGTGAATCACCGCCTCGACATTTCGCCTTACCCGTCTTTATATACCCGGAGCTGGATAAGCAACGAACGTCCCGCCTGCTTTTCGATCTGGTCAGGGTGCATTTATGCAACATCGTATTATTCTCCCGAGCCACTACGCTGACCCGGTTACCTCAGAGGTAAGGAAAGGCGACGTTGCGCCTGTGGAACAAACTGGCACCGATACCGTCAGCCGAACAGCGTTCGGAGATGCCAGCAAATAACTGATTGCAGCCGCCTGTCTCTACTGGAATCACGAAAAGGGCCCAGACCATCAGTGGCCCGGCGTTTAACAGCAATTGAACGCTGGAAAACTCTGAACGATTTTGCCTGCATGCTGAAACCGAGTACCTCCCGGCCGTGCGCCTGAAAATCTCGCACGTTATGCTGGTATGACTTCGGTGTTCAATATACAAAGTCAAGAAAAAGGATGGCGGCCTCTGGTTGCCTTGTCTCAGCATGGGAAACGCTGGCGCTGATGATGCATTGACGGACGCCATGCTGGCCGTTACAGACGCCGGTATAAGAAAACGGCCCGCTCGCTGAAGGATCTGACAATTCGCATTGCGCTCGCCAGCGCATGTTCAAAATTGCTGAAAGAAGAAACACCGGACGAATCGATCGGTGCCGAGGTGTTCAGCTACATCCTGCCAAGCAAAAGCTACGAAATCATCACGCTTGTCCGTGAAATTGCCCGGCCCTCAGACGATAATTTCATGAAGAAATGGTGGAGCAGTACGGGCGCGTTCGTCACTCGCCCATCTAAGGAATACCGTTAAATACCATCCGCACGCCCGCCGGGTTACCACTTGAATGCTGACCACTTAGCCGGGAGTTCAGCCACGGCGGCGTTTGACGACGCACCAACGGAAATTATCAGTCGGTCATGGAAACGGCTGGTGATTAACAAGGAAAACATATCACCCGTGATACACGCTCTGCTTTCTGTGCAAACAGGCCTGAGGCGGAGGGATAAACACATGTTACCGGCAGTAACCAGGAGATCTCGTGCAAGATTACTACAGGGTGCTGAGGCAAACCGATTAAGGTTTACCGTCTTGGGCACCATCCGCAGGAAGCAATAAAATTCTGTCATCAGTTGATAGTCGTTACAGACAGGTTGCTGCATCACCCAGGAAAATGAGGCTGTCGAACTCGATGGGCCCAAGCCCCGGTTGACAATTTCATTCTCGCCAGTCTTGGAGGAGCTGGACAGTCTGAACGATTGAGCAAATGATCAGTGATCTACTCTCCGGTGGATTTAACGGAGTTGCTGCTCGAAATAACGCCCATACCGATTTAAGGATGAGTTTTCCATGCTAGTGAAGCCAGTGCCAGAGCGATGATCTGCCTGTCAGCATCAGCGCCGTGCTGATGGCCTGCAACATCGGTCTGGAACCACTGATCAGATCAAATGTTCCGCACTGACCCGACACCGGCTGAACTGACAAAGCGAACTATCTGCGGCTGAAACTATCACCAGCGCTAATGCCAGACTGCTGATTTTCAGGCAACGCTGCTACTGGCACAGATATGGGGTGGAGGAGAAGAGGCCCAGGCAGCAAACAACAAGACCGAACCGCAACACTTTGGCAATAACAGAGGATCACCGGCAACTTTGTGTCCGATCAGTATTCCGGCTATGGCATCGTTATACCGGGACGAGGGACTCTATCTGTGCTGGAAGGTCTTCTGGAACAGGAGACCGGGCTGAATCCAACCGGGAAATTATGACCGATACAAGCAGGTGCCAGCAACTTGCCTGGCCTTTTCTGGCTGATACCAGTTTTCTCCACGCCTGCTTGATGCCGGAAAGTTTTCGGCGAATGGACCATGATGACTATGGCGTGCTGAATGATATTGCCAGAGGGCAATCAGATCCCCGAAAATAGGGCACTGTTGCAATAGTCGGTGATAAACTTATCCCCTTGCTGATGGAGCTGCACATGAACCCATTCAAAGGCCGGCATTTCAGCGTATATCATTCTAGGCCGTACGCTGGTACTGCAATACGGCATCAGTTACCGTGAGCTGCAGGGAGATGTTACGAACGGAGTGACGTCGATCACTCCACGATTTACCGCTGGGTTCAGCGTTATGCGCCTGAAATGGAAAAACGGCTGCGCTGGTACTGGCGTAACTCCTTCCGATCTGCCTCGTGGCACATGGATGAAACCTACGTGAAGGTCACGGCCGCTGGGCGTATTTTGTACGGGCCGCTGACAGCCGGGGCCGCACTGTCGATTTTATTCTCCTCCCGTCGTAACAGGTGCTGCATACCGTCAGTAAAACTCAACAACGTGAAGAAGTGGCAGATCCTGCGATTCATCATCGATGATAAAGCGCCTGCCTATGGTCGCGCGTTTGCTCTGCTCAACGCGAAGGCTGGTGTTCGGCCTGATGCTGAACACCGACAGATTAAGCAATGGAACAACGTGATTGAATGCGATCATGGCAACCGAAACGGATAATCGGCGCCACGCTGATTTAAATCCATGAAGACGGCTTACGCCACCATCAGCGTTGAGGTGATGCGTGCACTACGCAAAGGCCAGCCTCAGCATTTATTATGGTGATCCCCGCGAAATGCGCCTGCAGCAGAGTTTTTGAAATGGGCGCCTTTGAATACATAAAGGCCGCCTCATCGCTAACTTTGCACAGTTATGTCTGACGTAATTTTGCCCTCTTCCGGCGTGAAGGCGGCATCGAGCGGGATTTCGCAGCACACGCGCAGCAACTGGTGCCGGCTATTGGCGTTCATGGTGGTGTTCCTCCATTGCCGACGAAGCCGACGGTTGCCGCCGCCGGCATCGGCCCGCGAACAGGAACCCTGCACCGTGTCGCAACCCGCCTGCCGCAACGACGGGGCAAGTCGGGCGTTTCCACACCTCGGCTCACTCCATTGTCGTTTCAGAAGATTTGCTGCACCGAACGTCAGAAGCCGACTGCACTATAGCAGCGGAGGTCCATCAGGTAACGATGGCCACGCCGGCCATCAGCGGACGCAGGGAGGACTTTCCGCAACTGGCCGTTCGATGCGGCACCGATGGCCGCGGGTAGTGAATCCGCCAGATGGAGGCTGCCCTACCTCTCACTAGTGAGGGCGGCAGCGCATCAAGCGGTGAGCGCACTCCGGCACCGCCAACTTCGACATGCGTAACCATCGTCGTAGAGGTCGGAATGGCCGAGCAGATCCCGCACGGTTCGAATGTCGTAACCGCTGCGGAGCAAGGCCGTCGCGAACGAGTGGCGGAGGGCGTGCGGTGTGGCGGGCTTCGTGATGCCTGCTTGTTCTACGCTACGAAGGCGCTGAAAGGTCTGGTCATGCGCGTGATGGCGACGCACGACACCGCCCGTGGATCGGTCGAATGCGTGTGCTGCGTAAACCCAGAACCACGGGCCAGAATGCCCGGCGCGGATACTCGCCTGGCGGGCGTCGGAAGCGCAACGCCGCTGCGGCCTCGGCCCGTCCAGCCACCATGCCTGCACGCGACAAGCTCGCGCAGGCTGCGCTGCCTGCAACATCATGCCCGATCCTGAGCTCCTGCCCCGCGATGATCGCCAGATCCAGATCCTGACCCGCAGTTGCAACCTCACGATCCGCATGCCTGTCTATTGCATGGGCGAATAAACGATTTCGCCTTCCAGAAAACCGAGAGCGAACCACTTCATCCGGGGTCAGCACCACCGGCAAGCGCCGCGACGGCCGAGGCTCCGATCTCCTGGCCGTGGCGCAGATCCTGTGCACAGCACCTGCCGTAGAGAACAGCAAGGCCGGCCTGACGATGCGTGGAGATCGAAACCTGCGTCGTCTGCCAGCCAGACAGAAATGCTCGACTTCGCTGCTGCCCAAGGCTGCTGGGTGACGCACAACGTGGAAATGGATAACGAACCCAGTGGACATAAGCCTGTCTGGTTCGTAAACGTAATGCAAGTAGCGTATGCGCTCACGCAACTGGTCCAGAACCTTGACCGAACGCAGCGGTGGTAACGGCGCAGTGGCGGTTTTCATGGCTTGTTATGACTGTTTTGTACAGTCATGCCTCGGGCATCCAAGCAGCAAGCGCGTTACGCCGTGGTCGATGTTTGATGTACAGGAGCAGCAAATCTATGTTAGCAGGGCAATGCCCTAAAACAAAGCAGCCATATGAGTTAAATTGAAAATATCATTGATTTCGCAGTGTCAGAAAATGGCGAATCGGTAGTGGTCCTGATATCCTGTGGTCGCAAAGGTGAGCAACTACTCTTTAAAGCGCCCACATATAATCAATGGCCTGTCGGAAGAAACATTTGACTCTATGGGTGTTCTTCCAAATCGCAAATATGCAGTAGTACAAAGAACGGAATTCCCTCAGCCTTCAAATGAAAACGTCCTAGTTTTTCCTTCAATAGAAAATGTTTTGAAGAGCTATCAAAAGTTACAGATCATGTCTCTGGTGGGGTCAAATCTATAATAGCCTTACGAAGCAGATATAATTCATTTGTCTACTGTTCACGTTGAAGTCGAAGGTGATATCACCCTGTAATGCCTGAGAATTTCAATTTTGTTTTTGAACAGTTTTATGTCTAATATAAATTATACATACCAGATTTGGAAAAGTTAACAATGTTGCAGCACCAGTCGCCGTTTTGACAGCGGCTCGCGTTTTAGGTTTGCTGCTAAAAGTATTCCACAAAGCCGCAACTTAAAAGCCGCCGCTGAACTTAACGTTAGGCATCATGGGTGAATTTTTCCCGCACAAGTTTTCAAGCAGCTGTCCCACGCTCGCGGGTGATCGAGCGCCATCTGGCTACTGACAATCCACCTGTTCGATCTGGAGGATCGATGGAGGGCCGAAGCCGACAGCGACATAGACTCTGCTCTGTGACCGTCAGCGCCGCACCTAACGATCTGCCTGCAGGCGCCAATGCTCGATTTGGCTGAAATCCCATCACCGCCAAAGATGGCGAACATGGCGACCGCTGGAGCTAACTGTCGCCGAAGCGAAGTAGCGCCTTGGCGCTATCCGCGGCGTGAGCTTCAGTTCGGTGAGGCCCGCCACGACATCCTTTCCGAACGTTCGAGCCCGCCGTTCGACTACGAGATCTGCGATTTTGCTGACCAAGGCGAGCAACACTTGCGCTTCTAGCCCATCCGCAGCCACGCTGAGCCGGTGCCGAAGGAGCATTCAAGGCGCTACTGCCCAGGAATGCAGACGGATTGAAGGACGACGATGGAACGTCGTTCTTGCTCTTGCTCGCATTGCCAGCGCTTCAACTGTCTCATTGTTCTAAGGACGTTGCTGCCGCATGGGTATTTGAGCGTTTGTCGCTGAGCATCGCCCTCATCCGCAAGGCACGCGCGGCAACGGGTAGCGCGAGGACGACGACGAAGCACGCGCGTCGAAGAGACGCCGTTCGTTCGGATATGCCAGCAAATTTGATTGAGAATCTGCGCTGAGCGGCATGTGCGAAAAGTATCGACCTGCCGAGGGCATCTGCCTAACGCCCAGCGATCGGTTGCGCCCGCCGCTCGAACCATGCGTTAGATGATCAAGCAACATACTGTTTACAGCCAAACTATCAGGTCGGGTGCCTGCTTTATTTTAAGTGCATAATAAGCCTCCCACAAATTGGGAGATATCATGAAAGGCTGGCTTTTCTTGTTATCGCAATAGTTGGCGAAGTAATCGCAACATCCCGTATTTAAATCTAGCGAGGGCTTTACTAAGCTTGCCCCTTCCGCCGTTGGTTACACCGTTATGGCATCGCATTTTATTTTCTCTGGTTCTGAACCATCCCGTCGGTGTTGCTTATGCAGTCTGGTCGGGACTCGGCGTCAGCGTCATACTGTTGCCCGTTGCTTCCATGGGCAAAGCTCGACGCGGGGCTTTGTGCTGGGGCTCATAATTGCTGCCTTTGCTCGCCCGATCCCCATCGTGAGCCGCCGCGGAGGCCGACGCTATGGTGACGGTGTTCGCATTCTGAATCTCACCGAGGACCTTCGATGAGCCGGCGGCTAGACTCGCCGGCGTTGCCACCGCGGCGATCGAAATGCTGGTGAGCCGGATCAGACGTCGTGGATGTCGGACTGCTGCCAGCCATATCCGACGCGAGGCCTGTATCGCCGGTCGATGAGATCAGATCGCATTGCGTCGCTCTGACGCCCTGTCCGATCAGATGCACCGTGTTTCAATCGACAGCTTCAACTGAAACTCCAGCTATGCGCTCAGCGCGGCGTGGCTACTCGAACGATATCCGCGATTTCTGACCCTGCGTCATCCCGATATTGCTGAGGCGACTGGTGGTTATGTACCAGCGCAGCGGGATGGCATCGCCACCCGCACCGGTCACCTTCGACCCGAAGACGCGCTCGACGAGATGTGCGGTTCTTCGAGGCGCGGCTTCGCCTGGTGACGAGCGGGTCGCTGCCGACCGGCTCATCCTCGATCCGGGGATGGGATTTTCTGAGCCCCACCGAAACACGACGCTGCACGCTGCCGAACCTGCGCTGAAGTCGGCGCCAGCTTCCGCTATTGGTCCGGTGTCGCGGAAATCCTTCCTGGGCGCCACCGTTGGCCTTCCGTAGCGAGGATCTAACCAGCGAGCCTTGCGGCGGAACCACGCGATCGGCAATGGCGCTGACTACGTCCGCACCACGCGCCCGAGATCTGGTGTAGCGCAATCTTCGAAACCTCGCGAAATTTCGCAGTCGCGACGCCAGAGACCGAGGGTTGATCATGCCTAGTATTCATCGTTCAAGAAGGCGACCCGCCGTTCCGCGAAGGTGGTGCAGACATGCTGGGCTCGTCAGGATCAAACTGCACTATGAGGCGGCGGTTCATACCGCGCCGTGGAGCGAATGGACAGCGAGGAGCCTCCGAACGTTCGGGTCGCCTGCTCGGGTGATATCGACGAGGCTGTGCGGGTTGATGCACGACGCTGCGGCGTGATGTCCGCTAAGGAACGCCCGCCCGACGTCGCGCGGATCGACCTGACATTCGCGGAGACCTCGTCCGAGATCGATCCGAAGCCCAGGGATCGCCTCAGAAAACGGAAAATAAAGCACGCTGCCGTAAGTAAGCGTTCCTGTGAAAGCCACAGCTAAAACTGCGTAGCGGCCACATAGAGGTATTTTTCAGATTTGAATTCTGCTTATCGAATTTCGCCGCATATTGATCAACCTGCTGCAGATCATGAAGGCGAAAGTATGACTAGTCCCTACCGATGACAGCAGACCATGGTCGGTATCTTTCTTATTTTTCTGCGGCCGGATTGAATATCTTTGGCGTCCTACGCACTTCTGGGCTACTTCCGCGCCGAATTTGTCACATCGGCGGCGCTGGCTCTCCGAACGGAGCTTATGCTGACTTGGTCGCGCTTTGTCAGTTCTGCCAGGCCTGCAAGCAGCCAGTCGGCATAGCGGTAGGACTGTCTCACAGCGGGCGCTGCTTGGGCCGGTTTGTCGCCGTTGCCCGCTTATACCTTGATCCTTTTGCGCTCGGCATTCCAGCTATGGCGATTACGTCTCGCAGGGCGTTGCATGGCTTAAAAGTGGTGGCTGTGGCCGTGGTCGCTCAAGCAGCAGGGGCATGGCGTAACCTATGCACGGATGGGCTGCGAGTCACCATCATGGCAATTGCTACCTGCGTCGAAACATTTGTGCCGTCCGCGTGGGGACAGGTTGGCGATTGCTACCGCAGGCACGGTGTCGGTTATTGTTCAAGCCAGCGAAGTTGTTGAGCATGACCCCTACCTATCACGGTCAGTCACGTCGGCGTGCTTTTGCCTCGTTCTTTGTCTTGCTGATTGGCCTGCCGGTGTTGGCCGAACTGATGCCAAGTCAAACCATGGCAATGGTGGATTCCTTCGACGTCGATCAGTTCGGCGGTGGTCACGTTGTGCTGCCATTATCAAAACGCCGAAGTGGTGCCTCCGGCTGGGTCAACACGAATCCTTTCGCGGGGTACGGGTAGCCTGCTGCGCCCGCCCTTGTTCACGTTCGCCGCGTTTCTTGGTGCTCGATGAACACCGCCCCATTGATCGGCGGCATTGTGTCTGCTGGTCTTCACAGCCCCTGTTCTGCTGGTCGTCGGATCAATGCCATTTTTGGGAGCGTTTGCGCCGCAATACAGGCATCCAGCTGCGCCAGCCGATCAATGCCGCTGTAGTCGGCTTGCTGGCCGCGCTGTATCAGCCTGTATGGACTAGCGCCATCTTTCAGCCGCAAGACTTCGGCTTGGCATTAGCTGCCCTTGTCGCACTTATGTTCTGGAAGCTCCCGCCGTGGCTGGTTGTCCTCGGTAGCGGTGCAGCTGGTTGTTGAGTCGCTCTGTGAGGCCAAAATGACTGACAAAGACTTACGGCGGCTTGATCCACATCCTTCACCTATGCAGCCGAGGAACTCACCTTGCCGCTGGGGATCATCGTTACGCCGACACGGTTACGAGATGAGCAAGGCGTCAGCTCCGATGCTGCACGGCCTGAAAAAGGCCATTCCTCACGCCACGAACGCACCGGGCGATTAACGGTGTGTTTATGACATCATCGAACAAGGCATAATTTGCTGATGAAACAAAGGTCAAGGAGCTGTTCGAGAGTTGGTAGAAGGTGGTTGAGTTTTGCTTCTATGTCAGGTTGAGCTTACACCCTAACTGGATTGTCATTTTCAGAAGACGACTGCACCAGCTGATTGGGCGTACGGCTGTTGTGCAGCCAGCCCTGACAGTTCAATATCAGAAGTGATCTGCACCAACTGACTATGCTCACTACCGTGTGGGCTCTAAGGTAAAATCGTGAAGCTTGAGCATGCTTGGCGAGATTGACGGACGGAACGATGACGGATTTCGCGCTTTCATTTCCGGTGATGTGATCCTGTGGGCGGTGCGCTGGTATTGTCGCTATCCGATCAGCTATCGCGACCTTGAGAAACAGCGCGGCGGAACGCGGCATTTCGGTCGACCATACGACGATCTACGGGTCCAGTGCTACGCCCCGGAGATGGAGAAGCGGCTGCGCTGGTTCTGGCGGCGTGGCTTTGATCCGGAGCTGGCGCCTGATGAAACCTACGTCAAGGTGCGGGGCAAGTGGACCTACCTGTACCGGGCAGTCGACGGGCGCGACACGATCGATTACTCGTCGCCGACCCGCAGCGCCAAGGCAGCGAAGCGGTTCCTCGGCAAGGCCCGCGAGAGGCCTGAAGCACTGGGAAAGCCTGCCACGCTCAATACCGACAAAGCGCCGAGCTATGGTAGCGATCGAATTGAAGCGCGAAGGAAAGCGGACTGGAGACGGCCCACCGGCAGGTGAAGTATTCAATAACGCGATCGAGGCCGATCACGGAAAGCTCAAGATTGATTCAAGCCGGTGCGCGGTTAAACGATCCCCACGGCCTATGCCACGATCAAGGGATTCGGAAGTCATGCGAGCCCGCGCAGACAGGTCGCCCGCGCCTGCAGCCCGGCATCGGGGCGAGGCCTTTGTGGAGAGCTTTTGCACAGTCTCGGCGCTGACGGAGGCCATGGCATGCTCAACCACCATTTCGCAGCAGCCGCCTGATCGGCGCAGAGCGACAGCCTTACCTCGATCACGCCACCTGCAACAGAGCCCGCCGTGCTAGTCTGCTCGGTGATGGTGGAGGAAGCCAACCCGCACCGGGTTATGAACGTGCACGCGATCTCGCCAGCTGTCTCTTGAGCATGCTCGAACTCCTGCGATGTTATCTCGCCGTGCTCGTGCTGCTACACCAACTTGTTCAACTCCATCCGCCACACTGCTCCCCACCACCTGGGTGATGGTAGCCAAAGTTGTTTGCTGGGCGCATTGGCGGAGTATCGTCTGACCCGGGACACCTACACCGGCACAACTTACGGGAGTGATTCACTGTCAAAGAATCGGCCCGGTGCTCGACGCAAGTATCGGGATGGTCACCATTTGTGCTGCAGACCCGAGTGGTGATCGACTTCGATACCACCGACCGTACCGGTACTAATCGACGACGGTCGTGTTCGTCGCCGTCGCAGACGCACACCTCCGTTTACGCATGTGCCCTCGATGAGTTGGAAATCGTCGTGTTCCGGGAAACATTAAACACAGTGATGGCAGCGATTCGAGCCAGCACAGCGATCAGCCAGCTCACCATCCGACGGCCCACTGCACGTCGCGCCAGCGATGACCGAGTGCAGGAGCACCAGCGCCGCAGGAGCACCGCAGTCGCTTGCGATCCTCCACCACCGCGCGGTTCCGCTGATCGCAAGCGCGTAGCTCCGGCACCCGAGCCGTACCAGATGATAGTTCACCGAGAAGTCGTTGCGAGTGTTCATGCCCGAACGAGCACCTGCAAAATTCCCAGAGCCCTGCGGCCTCTGCGCCTATCGGTATCGCATTCAGGCACGCCGCACCTGCTCGGATCGCCGCGCTCCATCATCCTCACCAGCATGCACGGTTGGTAGCGTTGATTAACGCTGCGTGAGCCCCACCTCCTTGCTACTCCGCCGAGCGAATCCTGGGACCGCAACGCTTCAGCACTACGGTGGCGGCCTCGAGTACCTCAACACGGACTTGAGCTGGGGCGGGCATCAGTGTCTTCTGCAGCGGCTGGGGCGGAGGCTGGCTGCCGCCAGCAAATTGAAGACGGAGCGAGAGCCACGAGCCCCACGCTGATAACGAGGCTGTGGAGCGGACCAGCAGCGTCGACAACGCGCCGCCGCAAGCATAACCATGGGCGAGGCTGACAGCATCACTGCCGAGACCGTGCCGAGTACCCGAAGTTTGGCGGCGTGCTGTAGATGGCAGCGTTGGGAGAATGGGAGACTGGTCAGCAGTCCCACGAGCGCCCAACATCAGCACCGGCACGCCCGCAACTGTGAAAGCAGAAGCGAGCCCACCGCAGAGCCACATACAAATGCCACCGCCAGCCAGTTCTGCGCTGACTGCCGACCGACGCATGAATGGCAATGCTAAGGAGCATCACCAGCCCCCACATCATTGAGGAGAACAGCCCGAGCCTGCTACTTGGCGTCCTGCATCTACAACAGCGCAGGATGATGACGCTGCCGTTGGCGCCAACGATGCCCACGAAGATCATCACTATACCAAAGAGGCAGCAGGGTTCGCTCCAGAGAAAGCGACGCCGGCGCGCATGGAGAGATCGCCGTCGTGGCTCACGTCCGAGCGGCACGCGGAAGCACCCACGCGCCGAGCAGACCTGCAAGGACGGAGCAACGCCGTCAGCCTGAGCGTTATGCAAAGTGCCAGCAGGCCGGGATTGCGGCCCCCAAGGGCCGCCACGAATCGCGATTCCCGATCACTTCTTTGCGACGAGACGCGCTCAACGGAGAGCCGGCGACGTGGCCGAGTTTGGGCAGTTCACTGTCCGCGCGGCTACCGGGTGCGTCGAACGCGGCACTGAGCACCACGCAAGCTGAGCCCAGCCTGTTCGAGAGGGCGCCAACGGTATCGAGCAGTGATGCTCGCCATGGCCACGCCGCCCACCACACCCGAGACACGACGGGCGCGCCTGAACCGATCGACGAGGCCACCACCAACCCACGCGCCGATGATGGTCGCGATGACGCTGTTAGCGGCCGTGGCGCCCGCCCAGCCGCGCTCTTTGTATGAGACAGGATGAACCATGGAAGCGAGGGCCGCCACCGGCGTTGCCGATCCGAAGAGAAAGGTCGCCGCGAACAGCGTCGCGAGCGCTATATCGACGTTCGCTCATTCCGTTGCGGCGAGCTGCGCCTTCTGCCGCAGCGAGGTAATTTTCGTTACCCGAGTCGAGGAGGCGTAGGTGACCGCCCCGAACGCAAGGCGCCCGCGATGTGGTGGGCGCAGAGCCAGGCTACACCCACACCGGCCGCCATACGAGGAGGAGCCGCGAGCCCCTTCACCAAAGACTATATGCGCGGCCATGCGTCGATGTAGGCTCATCAGCGCGGGCCTCGCTCCAGTCGATCATCCCGCTGACGCGTCTGTGTTGTCGATGAGCACATGGCCCACGTAGATCGCCAGCACCACCACGGAGAAGTACACGACGAATCGTCGTCGAGCCAGTTGCCACCGGTGGAGGCGTTGTCGTTCACTACGAACTCGTGTCGGACGCGGTCAACGTCATCACCTTCTGACGGGCCTGCGTCGGCGGCATGATGAGCATCCGCATCCACGGCGGCGGAAATGGGGACGGCATGCAGGCGGCGAGCGCGGTCGCGAAGCTCCGCGAAGACCTCCGAGGTCCTGCGGCACGACCCAGTCGGGCGTGGACGACAGCGGATGACCACGCAGTCGAGTCTTCGAGCATGGGATAGCAACGAGCTCGGCGTTGCCGCGCTGTCCGGCACCGCGAACGGCAGGCGATTCTGAGCATTGCCAGCACCCGCGCCTGGTTCGACCTTCGCGCTACCTCGCTCGGCGCGGGATGCGCAGCACCCACCGACGTCCACCGTCGACGGTATGATCACGATCATAGTCGAGCCAAGCTCATTTGACAGCCAGCGGGTCTATGGAGCCCATGTCGGCTGCAAGTAAACCAGCAGCTGGGAGGCATCGGCGGTCGTGACTACGGTCATGATTCAATTCTGAGGGCCTGACGGGTTTAGCCACCTAAATGCAACAGTCACGTCGGTTATGAGTCCGGCACTGTTGCAAAGTTAGCGATGAGGCGCGCTATTCAAAGGCCCATATTTCAAAAATCCACAGCGCATTTCGCCCGTGATCACTTTATAATAAAATGCTGAGGGCCCTCTTGCGTAGTGCACATCAATTAATACCTTTGAGGTGGCGTAAGCCGTCTTCATGGATTTAAATCCCAGTGTGCGCTGATTATCCGTTTCCAGTTTGCCATGATCATCTAATCACGTTGTTCCGGTACTTAATCTGTCGGTGTTCAACGCTCAGACGGCACCGGCCGCGTTTACAGAGCAAGCGCGACCATAGGCGGCATCCGTGTTGATGAATCGCGGATCTGCCACTCTTCACGCTGTTGAGGATTCCAGAAACCGCGCGCAGCTTTGTTACGACGGAGGAGATAAAATCGACAGTGCGCCCCGGCTGTCGACGGCCTGTACAGATACGCCCAGCGGCCATTGACCTTCACGTAGGTTTCATCCATACACGGGCAAAGATCGGAAGGGTTACGCCAGCAATAGCAGCCGTTTTTCCATTTCAGGCGCATAACGCTGAACCCAGCGGTAAATCGTGGAGGATCGACACCACTCCGCGTTCAGCCAGCATCTCCTGCAGTCACGCGGTAACTGATGCCGTATTTGCAGTACCAGCGTACGGCCCATTGAATGATGTCACGCTGAAAATGCCGCCTTGAATGGGTTCATGTGCAGCTCCATCAGCAAAGTGATGATAAGTTTATCACCACCACTATTTGCAACAGTGCCCTCGACAGCCTGCTCATATCAGAGGGTGAAACAACCTTCCGTCTGGCATGGCTGCTACAGCCTCCGGGCAAAATAAACGGTAAACAAAGCCGCAACATATCGACCGGTTTAATTCCATAGCGTTCGATGGTATTGCACTTCCGTTCACCAGAACAGGCTACAACTGGCGCGAGGGCCGGAAATGAGCAGCAGAGATCCGCTACCCACCAGACGTTACGCTACGCTGGTTTGTGTCATTCAGAAGCGCGCTCACACTGACTGATGAGGTTATCGAACTGCACGAACGTATTCTGGGCACTCTGTTCAGCCAGCAAACGCACAAGCCGAGAGGCCGAAGCCACGGGAAACTCATCCAGAAAGCAAGTTGAAGCAATATTTACTGTCGGTCAGGCACTACTGCATGCCAGAGAATCCGGTGAAGATCCGGCAGCGAGCAGAAGATGCCTTCCCGCAGGAGTTCATCAACAGCCCGAAGAAACACGGCTTCGTCCTGCAGGGCAATTTCGACCCGCTTCACCTGATTCGCCGAAAAATAGTACGCTGCGTAAATACGCCCGCGCATGCTGTCAGCATTGCAGTTCATGGCGACACCGGCAGATGCTCAGCGATGCGCCACACCATCAGGGAAATAAAATGTAAACAACTTCGTAAAGTGCCGCTATCGGCGCCAACAGGATTTATCCCTGAAAGCTGGCGCGAAAACTGGTACCACGCTCGAATCGACCGCAAGTACTACGAGTTTTGCGTAATGAATGAACCAAGGGCGCATGTTCCGGTGATATCTGCAAAGGATCGCGCCGCTACAGAAATTTTGATGATTATCTCATCCGACTGCTGAGTTTGAGAAATCCCGCCACAATGACCCAAGCGGCAGTTGGCCGTTCGCATCGATTGCCGTGCACATTCAGGCCCGTATGACGCTTCTTGCATCGCGTCTGGAAGAAGTTAACGATGGCGCTGCCGGTGATTGCCCGATGTTGATATTTCAGATAAAGGAGTAAAATCACTCCGCTGGAGAACAGCGTCCTTCGGGTGTTTCGCCTTGCCGATTTGGTTTATGGCATGCTTCCTCATCCTGAAAATTACAGAGATACTGGAAGAAGTGGACAGCTGACGGGGTTACGCGTCACTGCGCACCTCAAAATAACGTCAGACCAAAGACGGAAGACTGTTGCTGACCACCATTCTGCCGACGGCATCATCTGGGGCCGGGATGGCGAGTTCTGCCCGGGGCAACAAAACGTCACCAGCGTATTCCAGGCATGGTACATCAGGAGATGAACTGTCTTAGCGGCACTGGCCGAGCTGGTCAACGCCGAGAAAGGCCTCTTCTGCCGCATTCTGGGGCGACGGGACAACATCATCGTCAGACGGCAGAACTTTCGCAGAAGCAGTCACGGACGTTATGCCGGTCAGGTCAATCTTAAATATGGTCAGAGCCGGGCGTGCAGATTTATTGGCATATCTCAGACCACACAGCCCGTTCTATGCCAAAGTGATCAGCCGGCGCGACTCAACCCACGTGCTTACGGCCTGCTGTACCCGCGCGATCTGAAATTGTTATCATACGATACCGCAGGCTTCACTGAACATGTTTTCGCCCTGATGCACTCAAGGATTCGCTTTGCTGAGGATCCGGGATTCATGACAAGCGGCTGTTTATTCATGGAAAGGCCGAATTCATCCGCTTCAGTCCGTCATATATCAACAACTACCAATATCAAAGACATTGAGGCACACACCAGATGAGGTATTGCGCCCGCAACCTCGATTAAGAGGGGACAGTCACTGCATCGCTGATGATGAAAAGAAATAGTTACCCAAAACAGAATGGACTTGCCAAAGCGCTGAGAGATTTCGCATTGAGCGACACTATTTATGCTGACTGATCCTTGCGGATCCCGGTCTGCGCCGTGACGCGTACAGGCATTGAATATAAGAGGCCCGTAATGCCCTTGCGCGAAGGTCTTTATGCACCGTCTGGGTGAAATATGACGTGGGCTGGAGAATCAGATAATGGGTGCCAGCGGGCTGACGTTACTGACAGCGGCGATCACGCTGTGAAACACGGCAGGAAGAGCTATTGAGTCACTAAAACGAAAAGGTCCTGATAAATGGAGCAACCGTATCTCATCTTCTCCCCGCTGGGGAACATATCACCTTGAGTGGAGATTACGTAATCTTGCTGGGGATCCAGCAATGCTCACGCCAGCAGTCGACACTACATTGTGCCAAAAACAGTTTTGCGTGGGATAATTTCCGTTTTCTCCAAGCGGACCAAGGCTGAAACGATAACCAACTGGCGATAAAGATCACCCCGCCAACCTGTTTCGCGGACCAAATGATACGTCAGTGGGAGAGATCTCAGTAAAACCGAAATAATTGAAATGGTGGAAAATAAATAGGTTGATTCGATGTTTGTGCGACAAAATCGGCCCAGATCCGCGAAATTTAATCAACGAGTCAGTTTAAAGACATGACCTGCTTATTCGCACCTTCCTAAAGGCGTCTTTGGCTTCGGTCAGCGAACCGCTGTTTTCTCTTGCAGGATGGTGAATCTTTGTAGTCCAATATCTGCGCCAGCAGCTGATAGCTGTCGTCAAGCTGCATCTGGCTGCGCTCTTCCATCGCCTGCACCGCTTCGGCTAAACGCCGCAGAGTCATCGGTGATCACCGCCAACGTTAACCATCGTGCCCATTTTTCCTGATGATGTACTGAACAATGCACCCGTGGAAAGCGCCAGATAAAGAATTAAAGCCGTCGCAACGGTGCGCGCTGCAGACTGTTGGCATAGGTATATACCGTGTCCGGCGTCGGGCATCGCCGACGTGACATCCCCACCGCCAGCCATTCTCGCATGTAGTGGCCCATATACTCTTCCAGCACACCGCCTGCAGAGCTGCCCGCCGCAAGCACATCCCACTCCGGCCACTGATTCGGCGTGGACTGCCCAGCACGCCGCCATTATTGGCCAACGGCGCGCAAGTTGTGTCGGCTCATCATCAACACTTACAGTTGATAACCTGGCACCAGCTTGCGCGGCGGACGATAATAAAACAGCCCTGCCAGCGGCGGCGAGTGGTCAATTTTTCATCCCACAACCTCTTGGTTAAAACAATCCCTGAGTGTGACAGAACATGACATTTTCCGGGAACGGTTTCGCAAACGGGATTCCAGATAACCGGCAGGTCAGCGTGTTCCGGTTACCTCCGAGATAAAACCTCATACTTACATGTATGCAATAAAAGTGCCGTCCGTCAGATACAGTTCACGAAATCGCGTTGAGATGTTGTCCAGCAGGGAACGTTCCACACAAATTTTTAAACGCGGTAACAACGGTGCCTCCGTTTCAAAGAGACATATTCCGTGGTGGCGTAGGCTTATTTTGATTTCACGTACACGATATATTGCACGGTGTTGGCCGTCAGCCCCATGCCGCGATCTCTTGAGACTCAACGTCTCAGAGGCATAGCGCCTGAACCTGCGCGTCGCGATTATACGCCGCCGCCCGAAGGCTCAGTTTCAGCCGATAGGCCATATTCCGCACGGCGGTACACATTAGTGGCAGCTGCGCCATCTGCTCTGTCGTGAGGATGCCCGCGTTTTCCCGTCGCAAGGCTTTCGTCGTTCCAGATAAATGCCATTGGCATCTTCCGTACGCGTCGCTCCATCGCGCCGCCAGCGCGCAACGTGGCCTCTAACTCAGACGGCCCATGCATACCCGTAGTCAACGCGTCCGGAGTCACCAGTACGGAGGTCGGCGCTGATCACCTGATAACGTTCCTCGGCAATGTTGAGCTGATCGCGCACCTTCACCGGATAGGTTATCTGATGTTTGCCAGCAAGCTGATCCTGACTGCTTCAGGTCGGTACATCGCCACCACCACTTTATCGCCCCATTTTTGCTCAGACGCTTCCAGCGTGTCCATTTCCGCCAGGCACCCCCGCATCCCGCAGACCAAAACACCAGGCCACCGCCTTTCCTGCCAGCGTTCAAGGCTGACTCTCGGGCCTTGCAGATCAAACGCTGCCATGGGGCTGCGCCCCGACCGCCAGCTTTTCTTCTTACACCCGCTTATCGTGATCGCCGCCGCGAGTAACAGCACATTATGCCAGCGGCGTTGATTGGCCTTCTCACCCATATTTACCGTGCTTGCAGCCGCAGAATGGTCGAACGCTAAGCGCAGGTTGTGGGCAACAACATCACACCGTGCGCCCCTGACGATGCAGACGGTGAGCAGATCCAGCACCCGCTGCTCATTCTCATCCAGCCGCCCGTCGGTTCATCCGCGAAAATAACCGGCGGTTCGCTGACCAGCGCCCGGGCGACACACGCTGCTGCTCAATACTGAAAGCTGGCTCGGCAGGCGCGTCACACGATGCCCAAGCCCTACCTGTTCCAGCACCTTCCTCGCCGCCGCTTCATCCACCACGCTGTAATGCTGGCGAGCATGATGCAGCGCAGTTAAGAACGGGATCAAATGGAACTGGGCGAAATACCAGCCGATTTTCGGTGCGAGCGACGGCGCCTCTTCATCCAGCGCGGCGGCATCGGTGCCATCAAGAAAACACCTGCCTTCCGTCATCAAGGCACGTCAGAATATTCATCAGCGTGGTTTTACCAGAACCAGAAGCGCCCATAATGGCGATCTACCCTGCGCAATGCGCATTAATACCATCCAGTATGGTAAACGTCACCGAACCGTTTGCATAAGTGGCGGCTCGATCGCCACCTGAGGATATGCGTAACGGACATATGCCACTCTCCTTTCAGCACTTTAGCAGGCTCGACGCTACCGCGCGTCGCACTGAACAATCGCCGCCAGAATGGCACCAGTAAAGACAACAGAGTACGGGCAACACCAAGAGGAAATGGCGGCATTAAACACCGTTAATCCTAACAGCAGCACACCCCAGCACCCAGCGCCGCACGCCACCGCCGCCAGATGATGCTGGTTTCCAGCAGAATTTGCTGACGATATTTTCGTTGTTGAAACTAAGCGCTTTTGCAGCGCAAATTGCGCGCCCGCTCGCCGACAATCGCCATCAGCGTGGTATTCACGCACAGCGAAGAGAGCGCCAGAATCACGACGAGACCAGTCCCACCAGACCTTAATTTATCCAGCACCTGCCTTCGAAGCAGAGACCTTACGCACCGACGAATCTCTGTGTCAGGATAGCCGGCGCTCGCAACCGGCCATATGTTTCCACCCGCCGAGACAAAGCCTCGACGCCTGCCGTGGCTGATTTTGCCCGCTGATGCAGCCAGCCTGCGCCACGTCGCGCTGACGATCAGCATGTTGTCCGTCGCATCGCCAGACCTACAATGCCTTTAATCTGCAAATTTACGCTGATTGTGATCCACCAGCGTGATGCTGTCGCCCGGTTGCATGCCGAGGCGCGTTCCGCCAGTTTGACGCCGATCATCGCATTACGGTCGTCAAACTAACGCCAACTGTATACGGTGACCTGCCAGTACGGCACCAGTTTTGCAGCGACTCGAACCACACGCCAACCATCACCACTTTTTCCAGCCGGTACGCGCCATGCCGTACAACCACGGACTGGCGCGCACCAGGCCCTGCGGCGCCTGATCGAGAATGCTCTGCAACTCCTTAAGCTGCGGCATACTGGGAACCGTGCCCCGGCCTGATGTGCAAAATTCGCGCCGAAGGTGCGCAGTTCGCTCATTTTGGTGTTACGTCGAACCAGACGGCAGGTGCCGCCGTCACGATGGTCGCCCTCACCATCAGCGCGGCAACACCACGCTGACCCGCTGAAACGCAGACGCAGCGCCCGCCACACCAGCAGCCAGAGCATGGTACGTTTAGCGGCCATACAGCACTCACAGGATACAGCTGGCAATCCGCCGGGCCGGAACAGTGCCGATCAACGCAATCAGTACCGCACCAGTACGCACGGCACCACACCAGCAAAATTAAGGCGCGTCGAAGAGCATGATGCCACCGCTGCCAGCCCCCACCCGGCACAATACATCCCAGCGCACCGCCAGCCAGCCCGCTGACGCCGCTTCCGTGAACAGCAGCACATTCTGCCACCGTCGCGCGTTCCAGCGCTTTCATCATATCAAACCCGATCTTCGCGCGTTCCATACGGTGCTATCATCAGCGAGGCGATCCCCATTGCGGAAGCCACCAGCGTCAGACGTAACGACCGCCATCAGCAACTGAATTTTATCGATCACCACCCTTCGGACGCCGCGACCTGCCATACCGCCAAGGCGCACTTCCGCACCGGAAATCGCCTCTTCCAGCTGATGTGCGCGATCGACGACATAGGCCGTGCAATACCAGAGGTCGTACTCTTCGGCATTGAGCGTCCAGGCGCGGCGTGACAGTTCGTTTTCCGGCACTGTCAGCGCCGAGACGCGAATCGCCTGGCACTTTTCCGGGAGCCCAGCAGGTGCTGTACCGTGCTTAGCGGCATCACCAGTTGGTTATCTTCATCGCCGCCGCTGGAGAGGATACCGCTGACGGTGACCTGCAACGCTTCGCCTTCGCGCGTAATACGTCAGCCATCACCGGGTTTCAGCCCATTTGCCGCGCCAGCGCGTGCCCGACAAGGTCTGCGGCTCTGCGCTCGCGGGTTCCTTGCCAGTCGCCGGTCACCTGCCAGTATGGGCTGACCAGTTTTCGCCCCGTCTCATATCCCTTCATCAGGAATATCCACTGGCTGACGAAGAAAGTGCCCAGAATCCACGGTTTTCCTTCCACGCTGGTTTCAGCTGCCGAGCATCGGCGCAAACCCGATAATGTTGTTGCCAGAAGATATTCGATGCTGGTTTATCAAGAAAAATCCTGACCGAAAGCGGATTACTGCTCACCAAACAGCGCGGGCAGCGCAGCCCGTCCGGCGGGTTCAATCAAATGTTCGCACCATAAGACTTCAGCCTTCTGACATTTTGTCGCCGATATCAATGGACACCGCCAGCAGCGCCGAGATCAGGCTGGAGGCCAGAAAACGGTGATTATCGCCAGCACTTTGCGGCGCGTAAATTGCGCTCGATTGTCGTAACATCCGCCACAGCATGATTATTCCTCCTCATATCGGCAGGAACAAACTGCTCCGGCGTGTTTCATCGAAGTGTTCATAGTTAGCCTCTGACGAGAAGAACTGTGTCTTGCCGCCATAGCTGTATTTGTAACGGCTGGAGGCTGGTCAACGTTGAACCATCGACCGGATCGGCTTTAATAGTCATGACCGTCGAGAAGTAGTTCACCCTCGTCGCCAGTTCTTTACCGGGGATCACCAGCTCTTTTCATCATTGTGCCAGTTTTCAATCGGCACTGGTTACAGCCACCGGCCCGATAGACGGAATAAAATATACCTGCAGGCGACGCAGATACCTGATTGCCCTCCACGCACATAACCCTGATCGCCGCACAGCAGGCAGGCGTCGAACACCACGCCAAAACGCAGCTTGTCGGGATAGTGGTTAATCACGAAGAAGCGCACTGCTTTGCCATCGTCCGCCACCCAGACTTCCGAAAACGATGCAGTTTACCGTCACGAAGTTGCGGTTCAACCGGCAGGCGCACCATGCCATCGCCTCAGCGTTACGGCACGCCTTCAGAGAGTTGCGGCGGCCGCGAGGCCACTTTATCCCACCACAGTTGGCTCATGATAACGACCACCGCGCAGCCGATTGTGACTAACCACAGCCGCAAAGCGTTGCGACGCTGCGCCAGCGCCAGACGGTGATAATCGGTTCTTCGGTTTCCGCGTCTGTCGAAAGCCCGCAACAGCGTCGAAGCCAGCATAGCGCCAGTGGCCAGCAGCAGCGTTTCGCCCAGTTATACAGCGCCGTGTTATTTGTGGTCTCGCCACGAAGCTCAGTGCTATGATTTTCCCAGCGGAACAACCTGTAATTTCATCAGCAACAATAGCAGGTTGCCGCCTCAGCGGCAGCCAGATCATCACCAGCAGAATCAGCGTTAACGGCCAGTACAGGCCGCGAATACGCCAGCAGCACGCAGAGTACCGCCAGACAGAGTGATCGCGTAAAGCGAGAACGACGGCCGTCAGGTTTAACAGCAGGTCAGTATTCAGCACAGTACTGGTCAGCCCGCCCAGATTAGGTCCAGCGCCCAATGGCGGCAGCGCCGAAAATCAGAATCCCCTGCCACAGATAGCGGATACGCGTTGAAGCCCACCAGAAACTGAGGACAAACAGCAGCGATACCATGACCTCCGCCCCAACCACAGCAGCAGTTGTACCGCTGGCTGCCGTGAATAAATCATCCTGCCAGCACGCCGGCAATCAGCCCGGTCGGCAGCGTCCAGTCAGCGGACGTAAAGAGGAGTGATCGTTTCGACTCCAGAGAACACCGGAAAGAAGCGCAATGCAGAAAAGACCAGCGTCGTGACGAAAAGTAACTCATAACTCGACTCTGTACGCGGCTGAATTAAGCGACGGCATATGATCGAGCCTGACCAACGCGCCAGAAGGGGAATCGCTGGTTAGTCGGTTTTAGTTCAGACCGACATATTTAACCGTAGCTCACATCAAACGGCTTCACCAGCGGCCTACGCCTGTTTCGCTGTCGCTGATGCATCCCGGCTTGACGGCGGTTGTCAATGGTAGGTCACTTTATAGTTGCCTCCACGCCCATCATTTTGATGTTCGCGCCATAGTGCGGGCCATCGCTGGCAACACGGCATGAAGGTGCCTTCCTGTTTTCGCCCGTGTCGTTGCTGACCGGTGTGCTGATGGTCAGGCATGCCGGATCCATCTCCTGCGCCAAAGCTGTTTTATTTACAGCGTGGATATCCGCTTCGCTGCGAACATCGGTCGCTTGCCGCCGGTAAGCCCATGCCGCGGTTCCATCAACTGGTTGCAGGTAACGGGCCGCCAGCTCCATTTCATTCATGGTGACAGGCTCGCCTGCCGGGTACTTTAAAGCAAACGCGGCTGGCGCAATGAAAATGCTGGCCATCACTGCGCTGGCAATCAGGTTTTCTTCATGGTCATCAAACGTACTCGTCTAAAACAACGGCTATAACGATTATGGGTTATTTTTATCGTCTCGAACCGCGCTGGTGCTCGCATCACCCACAGCGCCACAGCGCCGCGAGCAGCAGACCTGCGGTAACAACGTTTCCACGTAGGGATAAATCCCCAGCCAGCCGGATTTCAGGAAGCCGTTAATCAACGTAGTTGAAACAGTTTACCTTCCACCAGTTCCAGAACGCCTTTACCCGCAAAGACGAAGGCCATCAGATACATGAAACTGCCGGTAAACATGTTAGTGGTTTCAGCGGCAGGCACCACTGAGTAACGCATCACCAGCCGTGCGAGCAGCAGCACCACGCAGCCATCACAAACGGCGCCACCGCCATATGGCCGATACCGTGTTTGCATCGCCAATCAGAGCGTAATAGACTGGTTACCGTTTCCGCCCCTTCGCGGCAATAACGTCAAAGCTGGTCAGCCATAACCACCAGTATTTCCCAAGTGACAGGAATGAGACAGTTTGCCTTCCAGCCGCTTCCAGTGGCGCGCTTCCACTTTGGACAGCAGCCAGTAACTCATAAAGAACAGCATCACGACGGCAATCAGCATCGTTATGCCTTCCTAGCAGTTCAGCTGGCGCCGGAGTTAGTAAACAGCATCTGGTAGCGGCGGTGATGACGCTGGCGATCAGCGCCATTACCATCGACTGACGAATAAGCGGCAGCTTATCCGATGGTTTTGCAGATCCTGCGTCAGCGCTGGCCTCTGCATTCAGGCGCTCAACTGGCTGACCGGCCTTCATCAGACTGACCAAAGTGGTAAAATATTCCAGCGTGGTTTTAAATGCCGAATCGCGCCGATTTGTTTTCCATGCCGCTGGTCAGCGGTCGAAGTAGGTATCCCGGATATCCAGAATCGCATTCTCGCACGCCCTGATACTATCGTCCTGAATGCTCTTAATTCCCGTCGTCACCAGCCCAGTCGGTGCGGTTATTTCGTCCGCCGCCGGAATGTTGTTCGCGCTTTGCTGCGGCAACCTGCTGATCGTCACGGTGGTTGGCGTTGCAAGATATCCGGATATCCTGTAGCAGCGTAGTGACCTGATAGGAGACATCGTTGGAGATGGTCAGGTTGCGCGGCCAGCGCAATCAGGATGAGAATTGCTGACGGAGGCGCATCTTTTGCAGAACGGTTTGCCTGAGGACATCTCATCTCGAGCTTTTAAAGCCCTGATAGTGCGCCGTTGAACGCTGACTGGCAACGCTGTAATTCCCGGCCTGATATTCAGTGACCGCGCCAGCAGATCGTCGACGTCCTGAAACTCCTGCCAGTGAACGGCAATGTCGTCCGACAGCGCGTTGTGCTGCTCGGCCACAGACGATGCCCGCCATCCAGCACCGGTTCCACTGCGCAGTGCGGTTGCCAGTCAATGCGCGCTCGACGTCAGCGAGCGGTTTTTCGCCAATCATTCGACGATCCGCCGAATGCGCTCATCTCGTAACTTTTGCGCGGAAATGTTGATGCGATCGGCCCTTCCGTGTTCCCGAACACCAAAATAGGCCATTTGTACTGTGCGGTGCGCCTCGGCATGCTGTTGCTGATAAAGTTCCGTTGCTCTACCAAGACGTTGCCTCGATATTCAATCAAAGGCGCATAATCTGTCGACGCCCAGACACTCATGCTTATAAACAAGCCAAAGAGAGTAACCAAAGAGTTACGAAGTTACGTTACCGCACACCGCCAAAGAATACAATGATAATTATTATCATATCTTTGTCGCGTTATACATGACCGATCGCAAAATGTCAGATCACGGTTATGCAAACTTATTTCATCAAATCGCGATGAACACATTATGCGTTGATAAAAGGGGACGTTATCTCCTGTTTTCATGAATTAACGGCAAGGTGCAGGCGCGGTAACAGAGGAAGAACCGCCGACAGTGATATTCATTATCGGCAGAAATAAAACGCGTTATTGCGTACAGCAATATTCAAAGATTAAGGTTATCGACGCTGGCAAGACGCTGTAAGAATTGACCATATCCTGCGGCCCCATCCAGTAGTGTTAATACTTTTCTCAACGCCGGTTGATGTCAACGTCGCACCGGAAATACCGTCAACGGTATATTCATCGGCATGTTCAGCAGCACGAAAACGCGAAAGCGTTTCACGATAAATGCGAAAACCACAAAGACACCGGACAACTTTCTTAGCACACGTAACGAACGAAGCACAACAT
